# Supplementary material for: Integrative analysis of proteomics and lipidomic profiles reveal the fat deposition and meat quality in Duroc × Guangdong small spotted pig
Source: Front Vet Sci. 2024 Apr 10;11:1361441. doi: 10.3389/fvets.2024.1361441 (PMC11041638; doi:10.3389/fvets.2024.1361441)
Supplement: Supplementary file 8 [file Table_1.xlsx]

## Sheet: LDM vs BM
name	DIFF	LipidIon	LipidGroup	Class	FattyAcid	FA1	FA2	FA3	FA4	IonFormula	CalMz	RT-(min)	QCRSD	Fold Change	P-value	VIP
NEG1014	Y	PI(18:0_18:1)-H	PI(36:1)-H	PI	(18:0_18:1)	(18:0)	(18:1)			C45 H84 O13 N0 P1	863.566	9.33325	0.0412353	0.505564	0.000690341	1.27081
NEG1016	Y	PI(18:1_18:1)-H	PI(36:2)-H	PI	(18:1_18:1)	(18:1)	(18:1)			C45 H82 O13 N0 P1	861.55	8.51401	0.0393408	0.44718	1.91456e-05	2.47734
NEG1031	Y	PI(18:0_20:3)-H	PI(38:3)-H	PI	(18:0_20:3)	(18:0)	(20:3)			C47 H84 O13 N0 P1	887.566	8.89983	0.0494745	0.585614	5.71108e-05	1.32635
NEG1034	Y	PI(18:0_20:4)-H	PI(38:4)-H	PI	(18:0_20:4)	(18:0)	(20:4)			C47 H82 O13 N0 P1	885.55	8.34732	0.0236576	0.839914	0.00971915	2.64976
NEG1087	Y	PS(18:0_18:2)-H	PS(36:2)-H	PS	(18:0_18:2)	(18:0)	(18:2)			C42 H77 O10 N1 P1	786.529	8.75682	0.0309988	0.570599	0.001056	1.69004
NEG1111	Y	PS(37:2e)-H	PS(37:2e)-H	PS	(37:2e)	(37:2e)				C43 H81 O9 N1 P1	786.565	9.19515	0.0264275	0.758168	0.0163764	2.61437
NEG112	Y	CL(78:5)-2H	CL(78:5)-2H	CL	(78:5)	(78:5)				C87 H158 O17 P2	768.549	10.4137	0.1121	0.40658	5.1158e-07	1.07307
NEG114	Y	CL(78:7)-H	CL(78:7)-H	CL	(78:7)	(78:7)				C87 H155 O17 P2	1534.07	9.93727	0.0163615	0.361006	4.46624e-07	2.88315
NEG1197	Y	SM(d34:1)+HCOO	SM(d34:1)+HCOO	SM	(d34:1)	(d34:1)				C40 H80 O8 N2 P1	747.566	8.1724	0.0294729	0.764133	0.0107753	1.10326
NEG1214	Y	SM(d40:1)+HCOO	SM(d40:1)+HCOO	SM	(d40:1)	(d40:1)				C46 H92 O8 N2 P1	831.66	11.8051	0.0704568	0.683802	0.000359863	1.44625
NEG1225	Y	SM(d42:1)+HCOO	SM(d42:1)+HCOO	SM	(d42:1)	(d42:1)				C48 H96 O8 N2 P1	859.691	12.92	0.0145295	0.556227	6.08424e-05	3.48622
NEG1234	Y	SM(d42:2)+HCOO	SM(d42:2)+HCOO	SM	(d42:2)	(d42:2)				C48 H94 O8 N2 P1	857.675	11.7357	0.0150804	0.6402	0.00101276	2.76908
NEG288	Y	Hex1Cer(d39:5)+HCOO	Hex1Cer(d39:5)+HCOO	Hex1Cer	(d39:5)	(d39:5)				C46 H80 O10 N1	806.579	9.599	0.0087115	0.702741	1.22476e-05	1.10777
NEG42	Y	CL(18:2_18:2_18:2_18:2)-H	CL(72:8)-H	CL	(18:2_18:2_18:2_18:2)	(18:2)	(18:2)	(18:2)	(18:2)	C81 H141 O17 P2	1447.96	15.1096	0.0342966	0.321469	1.26587e-05	2.00082
NEG521	Y	PA(22:6_21:1)-H	PA(43:7)-H	PA	(22:6_21:1)	(22:6)	(21:1)			C46 H76 O8 N0 P1	787.528	8.75314	0.048869	0.568681	0.00129043	1.06335
NEG528	Y	PA(46:5)-H	PA(46:5)-H	PA	(46:5)	(46:5)				C49 H86 O8 N0 P1	833.607	10.7612	0.0205527	0.673261	0.0027194	1.07892
NEG57	Y	CL(20:5_18:2_18:2_18:2)-H	CL(74:11)-H	CL	(20:5_18:2_18:2_18:2)	(20:5)	(18:2)	(18:2)	(18:2)	C83 H139 O17 P2	1469.95	14.9758	0.0867813	0.391963	2.06032e-05	1.05069
NEG588	Y	PC(16:0_18:1)+HCOO	PC(34:1)+HCOO	PC	(16:0_18:1)	(16:0)	(18:1)			C43 H83 O10 N1 P1	804.576	9.55785	0.00813933	0.676143	1.83954e-05	3.22936
NEG602	Y	PC(16:1_18:1)+HCOO	PC(34:2)+HCOO	PC	(16:1_18:1)	(16:1)	(18:1)			C43 H81 O10 N1 P1	802.56	8.65975	0.091946	0.758058	0.0253669	3.91722
NEG607	Y	PC(16:0_18:2)-CH3	PC(34:2)-CH3	PC	(16:0_18:2)	(16:0)	(18:2)			C41 H77 O8 N1 P1	742.539	10.1041	0.0210764	0.520233	6.78157e-06	3.64865
NEG687	Y	PC(18:0_18:1)+HCOO	PC(36:1)+HCOO	PC	(18:0_18:1)	(18:0)	(18:1)			C45 H87 O10 N1 P1	832.607	10.7614	0.013036	0.667731	0.00253522	1.54537
NEG694	Y	PC(18:1_18:1)+HCOO	PC(36:2)+HCOO	PC	(18:1_18:1)	(18:1)	(18:1)			C45 H85 O10 N1 P1	830.592	9.83905	0.0198169	0.522555	7.20364e-06	3.1694
NEG70	Y	CL(74:5)-H	CL(74:5)-H	CL	(74:5)	(74:5)				C83 H151 O17 P2	1482.04	9.07334	0.0207349	0.478867	2.09967e-05	1.37414
NEG716	Y	PC(16:0_20:4)+HCOO	PC(36:4)+HCOO	PC	(16:0_20:4)	(16:0)	(20:4)			C45 H81 O10 N1 P1	826.56	8.48847	0.0387506	0.531642	1.89475e-05	1.28297
NEG733	Y	PC(16:1e_20:4)+HCOO	PC(36:5e)+HCOO	PC	(16:1e_20:4)	(16:1e)	(20:4)			C45 H81 O9 N1 P1	810.565	8.98736	0.0191866	0.705843	0.00323394	1.586
NEG833	Y	PE(16:1e_18:1)-H	PE(34:2e)-H	PE	(16:1e_18:1)	(16:1e)	(18:1)			C39 H75 O7 N1 P1	700.529	10.4642	0.021257	0.695699	0.00216361	1.27292
NEG836	Y	PE(16:1e_18:2)-H	PE(34:3e)-H	PE	(16:1e_18:2)	(16:1e)	(18:2)			C39 H73 O7 N1 P1	698.513	9.54259	0.0333204	0.621197	0.00171547	3.09404
NEG849	Y	PE(18:1_18:1)-H	PE(36:2)-H	PE	(18:1_18:1)	(18:1)	(18:1)			C41 H77 O8 N1 P1	742.539	10.1364	0.0149699	0.522662	2.41751e-06	3.68098
NEG850	Y	PE(18:0_18:2)-H	PE(36:2)-H	PE	(18:0_18:2)	(18:0)	(18:2)			C41 H77 O8 N1 P1	742.539	10.6176	0.00713815	0.526438	3.3836e-06	3.87929
NEG863	Y	PE(18:1_18:2)-H	PE(36:3)-H	PE	(18:1_18:2)	(18:1)	(18:2)			C41 H75 O8 N1 P1	740.524	9.07156	0.0206785	0.478913	2.07276e-05	1.37227
NEG872	Y	PE(18:2e_18:2)-H	PE(36:4e)-H	PE	(18:2e_18:2)	(18:2e)	(18:2)			C41 H75 O7 N1 P1	724.529	9.64694	0.127844	0.597612	0.00613325	2.05744
NEG879	Y	PE(16:1e_20:4)-H	PE(36:5e)-H	PE	(16:1e_20:4)	(16:1e)	(20:4)			C41 H73 O7 N1 P1	722.513	9.31394	0.0332459	0.631607	2.11492e-05	2.97307
NEG901	Y	PE(18:0_20:4)-H	PE(38:4)-H	PE	(18:0_20:4)	(18:0)	(20:4)			C43 H77 O8 N1 P1	766.539	9.93611	0.0321771	0.370987	3.07306e-07	2.80798
NEG911	Y	PE(18:1e_20:4)-H	PE(38:5e)-H	PE	(18:1e_20:4)	(18:1e)	(20:4)			C43 H77 O7 N1 P1	750.544	10.2999	0.123175	0.613513	0.000654744	1.41839
NEG917	Y	PE(18:2e_20:4)-H	PE(38:6e)-H	PE	(18:2e_20:4)	(18:2e)	(20:4)			C43 H75 O7 N1 P1	748.529	9.41471	0.00871571	0.661996	0.000503917	2.11962
NEG937	Y	PE(18:1e_22:4)-H	PE(40:5e)-H	PE	(18:1e_22:4)	(18:1e)	(22:4)			C45 H81 O7 N1 P1	778.576	11.3107	0.0195883	0.679561	0.000987298	1.03481
POS1065	Y	MG(32:0)+Na	MG(32:0)+Na	MG	(32:0)	(32:0)				C35 H70 O4 Na1	577.517	15.2066	0.204391	2.72347	0.00150098	1.5915
POS1075	Y	MG(32:1)+Na	MG(32:1)+Na	MG	(32:1)	(32:1)				C35 H68 O4 Na1	575.501	14.747	0.0518754	4.7056	0.00470251	1.45067
POS1128	Y	PC(20:0_11:2)+H	PC(31:2)+H	PC	(20:0_11:2)	(20:0)	(11:2)			C39 H75 O8 N1 P1	716.522	8.96523	0.0476063	0.620511	0.0120386	1.23767
POS1144	Y	PC(32:2)+H	PC(32:2)+H	PC	(32:2)	(32:2)				C40 H77 O8 N1 P1	730.538	7.68361	0.0320761	0.567239	0.00247143	1.36296
POS1168	Y	PC(33:2)+H	PC(33:2)+H	PC	(33:2)	(33:2)				C41 H79 O8 N1 P1	744.554	10.5833	0.0184521	0.265116	8.96853e-06	6.3696
POS1323	Y	PC(14:1e_20:4)+H	PC(34:5e)+H	PC	(14:1e_20:4)	(14:1e)	(20:4)			C42 H77 O7 N1 P1	738.543	9.90449	0.0569133	0.565628	4.07243e-05	1.1301
POS1340	Y	PC(18:1e_17:1)+Na	PC(35:2e)+Na	PC	(18:1e_17:1)	(18:1e)	(17:1)			C43 H84 O7 N1 P1 Na1	780.588	11.3126	0.00522684	0.629169	0.000849665	1.08161
POS1343	Y	PC(35:3)+H	PC(35:3)+H	PC	(35:3)	(35:3)				C43 H81 O8 N1 P1	770.569	10.4796	0.0507438	0.160803	1.65402e-06	1.43746
POS1352	Y	PC(35:4)+H	PC(35:4)+H	PC	(35:4)	(35:4)				C43 H79 O8 N1 P1	768.554	9.93503	0.0791589	0.31668	5.52914e-08	4.35338
POS1379	Y	PC(22:1_14:1)+H	PC(36:2)+H	PC	(22:1_14:1)	(22:1)	(14:1)			C44 H85 O8 N1 P1	786.601	11.732	0.490652	0.277564	0.0442437	8.826
POS1498	Y	PC(38:4)+H	PC(38:4)+H	PC	(38:4)	(38:4)				C46 H85 O8 N1 P1	810.601	10.8099	0.0236987	0.80494	0.0472014	1.11642
POS1511	Y	PC(16:1e_22:4)+H	PC(38:5e)+H	PC	(16:1e_22:4)	(16:1e)	(22:4)			C46 H85 O7 N1 P1	794.606	10.6307	0.221431	2.27662	0.000104283	1.32564
POS1520	Y	PC(38:6e)+H	PC(38:6e)+H	PC	(38:6e)	(38:6e)				C46 H83 O7 N1 P1	792.59	9.26814	0.037111	0.734308	0.01415	2.41062
POS1526	Y	PC(38:8e)+H	PC(38:8e)+H	PC	(38:8e)	(38:8e)				C46 H79 O7 N1 P1	788.559	8.75763	0.0405144	0.582554	0.000509932	1.51619
POS1561	Y	PC(44:11)+H	PC(44:11)+H	PC	(44:11)	(44:11)				C52 H83 O8 N1 P1	880.585	8.523	0.0354616	0.36844	2.21302e-05	1.62285
POS1563	Y	PC(44:1e)+Na	PC(44:1e)+Na	PC	(44:1e)	(44:1e)				C52 H104 O7 N1 P1 Na1	908.744	15.4937	0.129152	0.216747	1.1303e-05	1.51471
POS1564	Y	PC(44:4e)+H	PC(44:4e)+H	PC	(44:4e)	(44:4e)				C52 H99 O7 N1 P1	880.715	15.4971	0.0315233	0.270251	2.95775e-07	3.40281
POS1575	Y	PE(12:0e_6:0)+H	PE(18:0e)+H	PE	(12:0e_6:0)	(12:0e)	(6:0)			C23 H49 O7 N1 P1	482.324	2.72284	0.01581	0.331446	0.00257741	1.12491
POS1663	Y	PE(16:0p_18:1)+H	PE(34:1p)+H	PE	(16:0p_18:1)	(16:0p)	(18:1)			C39 H77 O7 N1 P1	702.543	10.4727	0.078862	0.66637	0.00173104	1.63918
POS1666	Y	PE(16:1e_18:1)+Na	PE(34:2e)+Na	PE	(16:1e_18:1)	(16:1e)	(18:1)			C39 H76 O7 N1 P1 Na1	724.525	9.31398	0.0613646	0.610434	9.76374e-06	3.91582
POS1670	Y	PE(16:0p_18:2)+H	PE(34:2p)+H	PE	(16:0p_18:2)	(16:0p)	(18:2)			C39 H75 O7 N1 P1	700.528	9.54388	0.0103264	0.642381	0.00210574	3.89157
POS1684	Y	PE(14:1e_21:0)+Na	PE(35:1e)+Na	PE	(14:1e_21:0)	(14:1e)	(21:0)			C40 H80 O7 N1 P1 Na1	740.556	8.40317	0.0159021	0.622166	0.00311477	2.0134
POS1692	Y	PE(14:1e_21:1)+Na	PE(35:2e)+Na	PE	(14:1e_21:1)	(14:1e)	(21:1)			C40 H78 O7 N1 P1 Na1	738.541	9.90061	0.0580486	0.559694	4.34773e-05	1.15817
POS1694	Y	PE(18:1p_17:1)+H	PE(35:2p)+H	PE	(18:1p_17:1)	(18:1p)	(17:1)			C40 H77 O7 N1 P1	714.543	10.0897	0.062883	0.602111	0.020862	1.02163
POS1701	Y	PE(18:0_18:1)+Na	PE(36:1)+Na	PE	(18:0_18:1)	(18:0)	(18:1)			C41 H80 O8 N1 P1 Na1	768.551	9.93598	0.0791697	0.316667	5.52748e-08	4.35347
POS1708	Y	PE(18:0p_18:1)+H	PE(36:1p)+H	PE	(18:0p_18:1)	(18:0p)	(18:1)			C41 H81 O7 N1 P1	730.575	11.6233	0.0417921	0.737742	0.0130622	1.0289
POS1715	Y	PE(18:1e_18:1)+Na	PE(36:2e)+Na	PE	(18:1e_18:1)	(18:1e)	(18:1)			C41 H80 O7 N1 P1 Na1	752.556	10.4937	0.019235	0.703135	0.0104542	3.0364
POS1727	Y	PE(16:0p_20:3)+H	PE(36:3p)+H	PE	(16:0p_20:3)	(16:0p)	(20:3)			C41 H77 O7 N1 P1	726.543	10.1864	0.149328	16.95	0.0209778	5.4799
POS1738	Y	PE(16:0p_20:4)+H	PE(36:4p)+H	PE	(16:0p_20:4)	(16:0p)	(20:4)			C41 H75 O7 N1 P1	724.528	9.31362	0.0228739	0.618609	8.55713e-06	3.82649
POS1753	Y	PE(14:1e_23:1)+Na	PE(37:2e)+Na	PE	(14:1e_23:1)	(14:1e)	(23:1)			C42 H82 O7 N1 P1 Na1	766.572	8.968	0.0408468	0.660901	0.00168502	5.25578
POS1785	Y	PE(18:1p_20:3)+H	PE(38:4p)+H	PE	(18:1p_20:3)	(18:1p)	(20:3)			C43 H79 O7 N1 P1	752.559	9.58691	0.0453148	0.602604	0.000588513	1.014
POS1786	Y	PE(16:0p_22:4)+H	PE(38:4p)+H	PE	(16:0p_22:4)	(16:0p)	(22:4)			C43 H79 O7 N1 P1	752.559	10.2987	0.0372317	0.545799	3.78702e-05	2.04355
POS1795	Y	PE(18:1p_20:4)+H	PE(38:5p)+H	PE	(18:1p_20:4)	(18:1p)	(20:4)			C43 H77 O7 N1 P1	750.543	9.41904	0.0238555	0.644678	5.00423e-06	2.62761
POS1796	Y	PE(16:0p_22:5)+H	PE(38:5p)+H	PE	(16:0p_22:5)	(16:0p)	(22:5)			C43 H77 O7 N1 P1	750.543	9.95051	0.0177966	1.56361	0.000880959	1.31984
POS1800	Y	PE(18:2p_20:4)+H	PE(38:6p)+H	PE	(18:2p_20:4)	(18:2p)	(20:4)			C43 H75 O7 N1 P1	748.528	8.5153	0.0317561	0.511251	8.15791e-05	1.00073
POS1819	Y	PE(18:1p_22:3)+H	PE(40:4p)+H	PE	(18:1p_22:3)	(18:1p)	(22:3)			C45 H83 O7 N1 P1	780.59	10.5086	0.424741	0.378961	1.94286e-05	1.09746
POS1820	Y	PE(18:0p_22:4)+H	PE(40:4p)+H	PE	(18:0p_22:4)	(18:0p)	(22:4)			C45 H83 O7 N1 P1	780.59	11.3084	0.00604645	0.64638	0.00138465	1.05437
POS1825	Y	PE(18:1p_22:4)+H	PE(40:5p)+H	PE	(18:1p_22:4)	(18:1p)	(22:4)			C45 H81 O7 N1 P1	778.575	10.2591	0.0781589	0.541222	1.98114e-05	1.0159
POS1894	Y	PI(18:0_18:1)+Na	PI(36:1)+Na	PI	(18:0_18:1)	(18:0)	(18:1)			C45 H85 O13 N0 P1 Na1	887.562	8.36214	0.0633848	0.817122	0.015456	1.42956
POS2023	Y	SM(d40:1)+H	SM(d40:1)+H	SM	(d40:1)	(d40:1)				C45 H92 O6 N2 P1	787.669	12.4179	0.0482894	0.305819	0.0118165	2.20428
POS2049	Y	SM(d18:1_24:3)+H	SM(d42:4)+H	SM	(d18:1_24:3)	(d18:1)	(24:3)			C47 H90 O6 N2 P1	809.653	11.789	0.0244352	0.516652	0.000252406	1.04648
POS2063	Y	SM(d20:1_24:3)+H	SM(d44:4)+H	SM	(d20:1_24:3)	(d20:1)	(24:3)			C49 H94 O6 N2 P1	837.684	12.9251	0.0116566	0.419048	0.000146809	1.11816
POS2066	Y	SM(d44:5)+H	SM(d44:5)+H	SM	(d44:5)	(d44:5)				C49 H92 O6 N2 P1	835.669	11.7301	0.0235236	0.507136	3.66059e-05	1.30904
POS2174	Y	ST(m42:7)+NH4	ST(m42:7)+NH4	ST	(m42:7)	(m42:7)				C48 H85 O10 N2 S1	881.592	8.53068	0.0434998	0.391529	2.76551e-05	1.13201
POS2179	Y	StE(33:6)+NH4	StE(33:6)+NH4	StE	(33:6)	(33:6)				C62 H104 O2 N1	894.806	15.318	0.284992	3.25096	0.00914534	3.28108
POS2181	Y	StE(35:6)+NH4	StE(35:6)+NH4	StE	(35:6)	(35:6)				C64 H108 O2 N1	922.837	15.737	0.0506861	2.27615	0.000262954	2.79572
POS220	Y	Co(Q10)+NH4	Co(Q10)+NH4	Co	(Q10)	(Q10)				C59 H94 O4 N1	880.718	15.5003	0.0212196	0.267027	1.99397e-07	4.1452
POS2346	Y	TG(16:0_6:0_18:1)+NH4	TG(40:1)+NH4	TG	(16:0_6:0_18:1)	(16:0)	(6:0)	(18:1)		C43 H84 O6 N1	710.629	14.2829	0.0271307	2.66909	0.000819577	1.38029
POS2359	Y	TG(16:0_10:0_16:0)+NH4	TG(42:0)+NH4	TG	(16:0_10:0_16:0)	(16:0)	(10:0)	(16:0)		C45 H90 O6 N1	740.676	15.5352	0.0204624	2.02547	0.00430296	1.64141
POS2361	Y	TG(18:0_6:0_18:1)+NH4	TG(42:1)+NH4	TG	(18:0_6:0_18:1)	(18:0)	(6:0)	(18:1)		C45 H88 O6 N1	738.661	14.9818	0.0163967	2.09118	0.00219943	2.39196
POS2363	Y	TG(16:1_10:0_16:1)+NH4	TG(42:2)+NH4	TG	(16:1_10:0_16:1)	(16:1)	(10:0)	(16:1)		C45 H86 O6 N1	736.645	14.3545	0.0477557	2.72551	0.00126575	1.67949
POS2381	Y	TG(16:0_10:0_18:1)+NH4	TG(44:1)+NH4	TG	(16:0_10:0_18:1)	(16:0)	(10:0)	(18:1)		C47 H92 O6 N1	766.692	14.9967	0.0247233	1.81258	0.0028181	1.57186
POS2383	Y	TG(16:0_10:0_18:1)+NH4	TG(44:1)+NH4	TG	(16:0_10:0_18:1)	(16:0)	(10:0)	(18:1)		C47 H92 O6 N1	766.692	15.5515	0.0109949	2.16774	0.000800149	4.77663
POS2385	Y	TG(8:0_18:1_18:1)+NH4	TG(44:2)+NH4	TG	(8:0_18:1_18:1)	(8:0)	(18:1)	(18:1)		C47 H90 O6 N1	764.676	14.3646	0.0899893	2.41391	0.00450137	1.16821
POS2386	Y	TG(16:1_10:0_18:1)+NH4	TG(44:2)+NH4	TG	(16:1_10:0_18:1)	(16:1)	(10:0)	(18:1)		C47 H90 O6 N1	764.676	15.0316	0.0313409	2.08975	0.00279844	3.83375
POS2389	Y	TG(8:0_18:1_18:2)+NH4	TG(44:3)+NH4	TG	(8:0_18:1_18:2)	(8:0)	(18:1)	(18:2)		C47 H88 O6 N1	762.661	14.3965	0.0430517	2.64878	0.00198984	1.43175
POS2408	Y	TG(18:0_10:0_18:1)+NH4	TG(46:1)+NH4	TG	(18:0_10:0_18:1)	(18:0)	(10:0)	(18:1)		C49 H96 O6 N1	794.723	15.9919	0.026411	1.83949	0.00151775	4.63058
POS2416	Y	TG(10:0_18:1_18:1)+NH4	TG(46:2)+NH4	TG	(10:0_18:1_18:1)	(10:0)	(18:1)	(18:1)		C49 H94 O6 N1	792.708	15.5753	0.0387306	2.03781	0.00168453	6.29732
POS2420	Y	TG(10:0_18:1_18:2)+NH4	TG(46:3)+NH4	TG	(10:0_18:1_18:2)	(10:0)	(18:1)	(18:2)		C49 H92 O6 N1	790.692	15.1195	0.0307732	2.0871	0.00795553	2.93788
POS2423	Y	TG(18:1_10:1_18:2)+NH4	TG(46:4)+NH4	TG	(18:1_10:1_18:2)	(18:1)	(10:1)	(18:2)		C49 H90 O6 N1	788.676	14.526	0.0223337	2.52011	0.0097943	1.11527
POS2438	Y	TG(16:0_16:0_16:0)+NH4	TG(48:0)+NH4	TG	(16:0_16:0_16:0)	(16:0)	(16:0)	(16:0)		C51 H102 O6 N1	824.77	16.4122	0.0328027	1.38215	0.00543434	1.56742
POS2452	Y	TG(16:0_14:0_18:1)+NH4	TG(48:1)+NH4	TG	(16:0_14:0_18:1)	(16:0)	(14:0)	(18:1)		C51 H100 O6 N1	822.755	16.3261	0.026924	1.40067	0.00572535	6.67304
POS2469	Y	TG(16:1_14:0_18:1)+NH4	TG(48:2)+NH4	TG	(16:1_14:0_18:1)	(16:1)	(14:0)	(18:1)		C51 H98 O6 N1	820.739	15.9818	0.0210445	1.89166	0.00105152	7.32741
POS2476	Y	TG(18:1_12:0_18:2)+NH4	TG(48:3)+NH4	TG	(18:1_12:0_18:2)	(18:1)	(12:0)	(18:2)		C51 H96 O6 N1	818.723	15.6261	0.0549427	2.38888	0.00273413	4.36699
POS2479	Y	TG(16:1_14:1_18:2)+NH4	TG(48:4)+NH4	TG	(16:1_14:1_18:2)	(16:1)	(14:1)	(18:2)		C51 H94 O6 N1	816.708	15.199	0.0433001	2.577	0.0044519	1.41168
POS2491	Y	TG(15:0_16:0_18:1)+NH4	TG(49:1)+NH4	TG	(15:0_16:0_18:1)	(15:0)	(16:0)	(18:1)		C52 H102 O6 N1	836.77	16.5067	0.0194256	1.80061	0.00571867	1.65352
POS2494	Y	TG(18:1_14:0_17:1)+NH4	TG(49:2)+NH4	TG	(18:1_14:0_17:1)	(18:1)	(14:0)	(17:1)		C52 H100 O6 N1	834.755	16.1863	0.0143879	2.05528	0.00492041	1.92459
POS2498	Y	TG(16:1_16:1_17:1)+NH4	TG(49:3)+NH4	TG	(16:1_16:1_17:1)	(16:1)	(16:1)	(17:1)		C52 H98 O6 N1	832.739	15.8462	0.0320913	2.42665	0.00662304	1.00867
POS2566	Y	TG(16:0e_16:0_18:1)+NH4	TG(50:1e)+NH4	TG	(16:0e_16:0_18:1)	(16:0e)	(16:0)	(18:1)		C53 H106 O5 N1	836.807	17.0418	0.0622699	2.17925	0.0051962	1.09862
POS2582	Y	TG(16:0_16:1_18:1)+NH4	TG(50:2)+NH4	TG	(16:0_16:1_18:1)	(16:0)	(16:1)	(18:1)		C53 H102 O6 N1	848.77	16.3334	0.0193227	1.36277	0.00189947	7.60006
POS2608	Y	TG(16:1_16:1_18:1)+NH4	TG(50:3)+NH4	TG	(16:1_16:1_18:1)	(16:1)	(16:1)	(18:1)		C53 H100 O6 N1	846.755	16.031	0.0213025	1.72117	0.00101409	8.20723
POS2623	Y	TG(18:1_14:0_18:3)+NH4	TG(50:4)+NH4	TG	(18:1_14:0_18:3)	(18:1)	(14:0)	(18:3)		C53 H98 O6 N1	844.739	15.6876	0.0155893	2.21602	0.00991565	4.18483
POS2652	Y	TG(16:0_17:1_18:1)+NH4	TG(51:2)+NH4	TG	(16:0_17:1_18:1)	(16:0)	(17:1)	(18:1)		C54 H104 O6 N1	862.786	16.5041	0.0112023	1.74986	0.00514083	3.68439
POS2655	Y	TG(16:1_17:1_18:1)+NH4	TG(51:3)+NH4	TG	(16:1_17:1_18:1)	(16:1)	(17:1)	(18:1)		C54 H102 O6 N1	860.77	16.2171	0.0232529	1.85006	0.008385	2.42733
POS2773	Y	TG(16:0_18:1_18:1)+NH4	TG(52:2)+NH4	TG	(16:0_18:1_18:1)	(16:0)	(18:1)	(18:1)		C55 H106 O6 N1	876.801	16.6492	0.0779926	1.22596	0.0180298	6.85069
POS2832	Y	TG(16:1_18:1_18:1)+NH4	TG(52:3)+NH4	TG	(16:1_18:1_18:1)	(16:1)	(18:1)	(18:1)		C55 H104 O6 N1	874.786	16.3839	0.0118365	1.29888	0.00953211	7.26924
POS2860	Y	TG(16:1_18:1_18:2)+NH4	TG(52:4)+NH4	TG	(16:1_18:1_18:2)	(16:1)	(18:1)	(18:2)		C55 H102 O6 N1	872.77	16.0816	0.0107881	1.58549	0.0122412	7.33951
POS2879	Y	TG(16:1_18:1_18:3)+NH4	TG(52:5)+NH4	TG	(16:1_18:1_18:3)	(16:1)	(18:1)	(18:3)		C55 H100 O6 N1	870.755	15.7338	0.0882637	2.12796	0.0259481	3.82604
POS2924	Y	TG(17:0_18:1_18:2)+NH4	TG(53:3)+NH4	TG	(17:0_18:1_18:2)	(17:0)	(18:1)	(18:2)		C56 H106 O6 N1	888.801	16.5136	0.0117945	1.61869	0.0154169	3.04519
POS2926	Y	TG(18:1_17:1_18:2)+NH4	TG(53:4)+NH4	TG	(18:1_17:1_18:2)	(18:1)	(17:1)	(18:2)		C56 H104 O6 N1	886.786	16.2233	0.0174988	1.65493	0.0370874	1.67668
POS3006	Y	TG(18:0_18:1_18:1)+NH4	TG(54:2)+NH4	TG	(18:0_18:1_18:1)	(18:0)	(18:1)	(18:1)		C57 H110 O6 N1	904.833	16.9485	0.117155	1.48563	0.00670024	6.16872
POS3025	Y	TG(16:2e_19:0_19:0)+Na	TG(54:2e)+Na	TG	(16:2e_19:0_19:0)	(16:2e)	(19:0)	(19:0)		C57 H108 O5 Na1	895.809	15.4893	0.350907	2.05076	0.029119	1.88153
POS3075	Y	TG(16:1e_19:1_19:1)+Na	TG(54:3e)+Na	TG	(16:1e_19:1_19:1)	(16:1e)	(19:1)	(19:1)		C57 H106 O5 Na1	893.793	15.5468	0.0605059	2.3534	0.00303666	3.53031
POS3154	Y	TG(18:3e_17:1_19:1)+H	TG(54:5e)+H	TG	(18:3e_17:1_19:1)	(18:3e)	(17:1)	(19:1)		C57 H103 O5	867.78	15.1159	0.132705	2.80222	0.000515756	1.15536
POS3177	Y	TG(20:3e_16:1_18:2)+H	TG(54:6e)+H	TG	(20:3e_16:1_18:2)	(20:3e)	(16:1)	(18:2)		C57 H101 O5	865.764	15.0179	0.0180412	2.45344	0.00221472	1.97739
POS3183	Y	TG(16:0e_16:1_22:6)+H	TG(54:7e)+H	TG	(16:0e_16:1_22:6)	(16:0e)	(16:1)	(22:6)		C57 H99 O5	863.749	14.3649	0.0740683	3.59471	0.00665577	1.16197
POS3248	Y	TG(18:0_18:1_20:0)+NH4	TG(56:1)+NH4	TG	(18:0_18:1_20:0)	(18:0)	(18:1)	(20:0)		C59 H116 O6 N1	934.88	17.3522	0.119681	1.8117	0.0253107	2.39044
POS3259	Y	TG(18:0_18:1_20:1)+NH4	TG(56:2)+NH4	TG	(18:0_18:1_20:1)	(18:0)	(18:1)	(20:1)		C59 H114 O6 N1	932.864	17.1258	0.109953	1.6814	0.00831139	4.60858
POS3266	Y	TG(18:2e_19:0_19:0)+Na	TG(56:2e)+Na	TG	(18:2e_19:0_19:0)	(18:2e)	(19:0)	(19:0)		C59 H112 O5 Na1	923.84	15.7328	0.453149	2.37102	0.000307915	2.15566
POS3268	Y	TG(20:1_18:1_18:1)+NH4	TG(56:3)+NH4	TG	(20:1_18:1_18:1)	(20:1)	(18:1)	(18:1)		C59 H112 O6 N1	930.848	16.8615	0.0274438	1.38178	0.0423974	5.17881
POS3301	Y	TG(18:3e_18:1_20:1)+H	TG(56:5e)+H	TG	(18:3e_18:1_20:1)	(18:3e)	(18:1)	(20:1)		C59 H107 O5	895.811	15.4647	0.221772	2.31671	0.0127659	2.11661
POS3321	Y	TG(16:2e_18:2_22:2)+H	TG(56:6e)+H	TG	(16:2e_18:2_22:2)	(16:2e)	(18:2)	(22:2)		C59 H105 O5	893.796	14.0465	0.0914212	2.74061	0.00165164	1.03292
POS3324	Y	TG(20:0e_18:3_18:3)+H	TG(56:6e)+H	TG	(20:0e_18:3_18:3)	(20:0e)	(18:3)	(18:3)		C59 H105 O5	893.796	15.4993	0.0603818	2.35288	0.00303253	3.53035
POS3339	Y	TG(16:0e_18:2_22:6)+H	TG(56:8e)+H	TG	(16:0e_18:2_22:6)	(16:0e)	(18:2)	(22:6)		C59 H101 O5	889.764	14.1208	0.0504588	2.99429	0.0293327	1.11778
POS3369	Y	TG(16:0_18:1_24:0)+NH4	TG(58:1)+NH4	TG	(16:0_18:1_24:0)	(16:0)	(18:1)	(24:0)		C61 H120 O6 N1	962.911	17.5438	0.132791	1.83872	0.0292783	1.04455
POS3374	Y	TG(16:0_18:1_24:1)+NH4	TG(58:2)+NH4	TG	(16:0_18:1_24:1)	(16:0)	(18:1)	(24:1)		C61 H118 O6 N1	960.895	17.3366	0.0832393	1.8506	0.0129135	1.27591
POS3379	Y	TG(20:1_18:1_20:1)+NH4	TG(58:3)+NH4	TG	(20:1_18:1_20:1)	(20:1)	(18:1)	(20:1)		C61 H116 O6 N1	958.88	17.0588	0.0975697	1.5621	0.0200778	1.05062
POS3386	Y	TG(18:3e_18:1_22:1)+H	TG(58:5e)+H	TG	(18:3e_18:1_22:1)	(18:3e)	(18:1)	(22:1)		C61 H111 O5	923.843	15.3914	0.385398	2.51889	0.0314773	1.89739
POS3387	Y	TG(20:0e_18:1_20:4)+H	TG(58:5e)+H	TG	(20:0e_18:1_20:4)	(20:0e)	(18:1)	(20:4)		C61 H111 O5	923.843	15.8564	0.124656	1.64558	0.0160284	1.14932
POS3392	Y	TG(18:3e_18:1_22:2)+H	TG(58:6e)+H	TG	(18:3e_18:1_22:2)	(18:3e)	(18:1)	(22:2)		C61 H109 O5	921.827	15.3736	0.19455	1.8667	0.00659778	2.56895
POS3401	Y	TG(18:0e_18:1_22:6)+H	TG(58:7e)+H	TG	(18:0e_18:1_22:6)	(18:0e)	(18:1)	(22:6)		C61 H107 O5	919.811	15.5232	0.0592535	2.36822	0.013494	2.42669
POS3406	Y	TG(18:3e_20:0_20:5)+H	TG(58:8e)+H	TG	(18:3e_20:0_20:5)	(18:3e)	(20:0)	(20:5)		C61 H105 O5	917.796	15.066	0.0780497	2.00567	0.0293506	1.97141
POS3541	Y	ZyE(33:6)+NH4	ZyE(33:6)+NH4	ZyE	(33:6)	(33:6)				C60 H100 O2 N1	866.775	14.8143	0.0406902	2.67905	0.00200127	2.62921
POS3552	Y	ZyE(35:6)+NH4	ZyE(35:6)+NH4	ZyE	(35:6)	(35:6)				C62 H104 O2 N1	894.806	15.4376	0.162883	2.51521	0.015565	2.94411
POS3564	Y	ZyE(37:6)+NH4	ZyE(37:6)+NH4	ZyE	(37:6)	(37:6)				C64 H108 O2 N1	922.837	15.8793	0.168137	2.36134	0.0327218	1.89863
POS3571	Y	phSM(t38:2)+H	phSM(t38:2)+H	phSM	(t38:2)	(t38:2)				C43 H86 O8 N2 P1	789.612	9.84745	0.0965529	0.467756	2.7531e-06	1.85582
POS373	Y	DG(20:1)+NH4	DG(20:1)+NH4	DG	(20:1)	(20:1)				C23 H46 O5 N1	416.337	1.39836	0.0168932	0.25075	0.0133768	1.20331
POS397	Y	DG(22:2)+NH4	DG(22:2)+NH4	DG	(22:2)	(22:2)				C25 H48 O5 N1	442.353	1.48208	0.0322926	0.352312	0.0223133	1.35633
POS452	Y	DG(12:0e_16:0)+Na	DG(28:0e)+Na	DG	(12:0e_16:0)	(12:0e)	(16:0)			C31 H62 O4 Na1	521.454	15.9892	0.0331904	1.84901	0.000891246	1.17759
POS458	Y	DG(28:3e)+H	DG(28:3e)+H	DG	(28:3e)	(28:3e)				C31 H57 O4	493.425	15.5738	0.011979	1.95162	0.00274574	1.27229
POS468	Y	DG(30:0e)+Na	DG(30:0e)+Na	DG	(30:0e)	(30:0e)				C33 H66 O4 Na1	549.485	16.2302	0.0281353	1.36423	0.00240086	1.38589
POS498	Y	DG(32:0e)+Na	DG(32:0e)+Na	DG	(32:0e)	(32:0e)				C35 H70 O4 Na1	577.517	16.6325	0.0155438	1.19407	0.00762653	1.43884
POS517	Y	DG(12:0e_20:1)+Na	DG(32:1e)+Na	DG	(12:0e_20:1)	(12:0e)	(20:1)			C35 H68 O4 Na1	575.501	14.7884	0.0664727	5.33643	0.00806889	1.45964
POS519	Y	DG(32:1e)+Na	DG(32:1e)+Na	DG	(32:1e)	(32:1e)				C35 H68 O4 Na1	575.501	16.1672	0.0219428	1.33777	0.00338986	1.62334
POS563	Y	DG(34:0e)+Na	DG(34:0e)+Na	DG	(34:0e)	(34:0e)				C37 H74 O4 Na1	605.548	16.92	0.0712647	1.44333	0.0027597	1.75045
POS630	Y	DG(34:3e)+Na	DG(34:3e)+Na	DG	(34:3e)	(34:3e)				C37 H68 O4 Na1	599.501	14.961	0.018987	0.251212	5.87601e-06	3.11747
POS65	Y	CL(72:8)+H	CL(72:8)+H	CL	(72:8)	(72:8)				C81 H143 O17 P2	1449.98	15.37	0.190579	0.240532	0.00261631	1.64344
POS664	Y	DG(36:2e)+Na	DG(36:2e)+Na	DG	(36:2e)	(36:2e)				C39 H74 O4 Na1	629.548	8.84234	0.0391649	0.607103	0.000243976	1.1223
POS678	Y	DG(36:3e)+Na	DG(36:3e)+Na	DG	(36:3e)	(36:3e)				C39 H72 O4 Na1	627.532	8.3634	0.0389766	0.813947	0.00701349	2.27337
POS695	Y	DG(36:4e)+H	DG(36:4e)+H	DG	(36:4e)	(36:4e)				C39 H71 O4	603.535	8.52569	0.0485172	0.382636	5.05836e-05	2.21307
POS870	Y	LPC(15:0)+H	LPC(15:0)+H	LPC	(15:0)	(15:0)				C23 H49 O7 N1 P1	482.324	2.72253	0.0171462	0.334027	0.0026687	1.08989
NEG1		CL(50:2)-2H	CL(50:2)-2H	CL	(50:2)	(50:2)				C59 H108 O17 P2	575.354	8.25507	0.0607124	1.15755	0.117036	0.184077
NEG10		CL(18:2_14:0_18:1_18:2)-H	CL(68:5)-H	CL	(18:2_14:0_18:1_18:2)	(18:2)	(14:0)	(18:1)	(18:2)	C77 H139 O17 P2	1397.95	15.2597	0.0745775	0.54705	0.0187013	0.0574479
NEG100		CL(19:1_20:0_18:2_20:0)-H	CL(77:3)-H	CL	(19:1_20:0_18:2_20:0)	(19:1)	(20:0)	(18:2)	(20:0)	C86 H161 O17 P2	1528.12	9.19033	0.0778675	0.686749	0.0204265	0.375715
NEG1000		PG(18:1_20:4)-H	PG(38:5)-H	PG	(18:1_20:4)	(18:1)	(20:4)			C44 H76 O10 N0 P1	795.518	6.95764	0.0575279	0.657222	0.125636	0.0562936
NEG1001		PG(22:4_18:2)-H	PG(40:6)-H	PG	(22:4_18:2)	(22:4)	(18:2)			C46 H78 O10 N0 P1	821.534	6.93672	0.0599954	0.612217	0.00348454	0.0823956
NEG1002		PI(16:0_16:0)-H	PI(32:0)-H	PI	(16:0_16:0)	(16:0)	(16:0)			C41 H78 O13 N0 P1	809.519	8.11411	0.0967286	0.358554	0.00226604	0.111153
NEG1003		PI(16:0_16:1)-H	PI(32:1)-H	PI	(16:0_16:1)	(16:0)	(16:1)			C41 H76 O13 N0 P1	807.503	7.14337	0.0422524	0.790701	0.309809	0.039993
NEG1004		PI(33:1e)-H	PI(33:1e)-H	PI	(33:1e)	(33:1e)				C42 H80 O12 N0 P1	807.539	12.053	0.182715	0.541638	0.0104767	0.0736791
NEG1005		PI(18:0_16:0)-H	PI(34:0)-H	PI	(18:0_16:0)	(18:0)	(16:0)			C43 H82 O13 N0 P1	837.55	9.2366	0.328137	0.716094	0.2862	0.0795808
NEG1006		PI(16:0_18:1)-H	PI(34:1)-H	PI	(16:0_18:1)	(16:0)	(18:1)			C43 H80 O13 N0 P1	835.534	8.26417	0.0632428	0.665718	0.0488783	0.491471
NEG1007		PI(18:1e_16:0)-H	PI(34:1e)-H	PI	(18:1e_16:0)	(18:1e)	(16:0)			C43 H82 O12 N0 P1	821.555	8.83	0.256119	1.42349	0.0697968	0.0888095
NEG1008		PI(16:0_18:2)-H	PI(34:2)-H	PI	(16:0_18:2)	(16:0)	(18:2)			C43 H78 O13 N0 P1	833.519	7.39099	0.0417458	0.736307	0.0716433	0.255127
NEG1009		PI(16:0e_18:2)-H	PI(34:2e)-H	PI	(16:0e_18:2)	(16:0e)	(18:2)			C43 H80 O12 N0 P1	819.539	8.007	0.15329	1.18779	0.413277	0.0759657
NEG101		CL(77:3)-H	CL(77:3)-H	CL	(77:3)	(77:3)				C86 H161 O17 P2	1528.12	10.0989	0.136679	0.370454	2.37369e-06	0.169321
NEG1010		PI(35:0e)-H	PI(35:0e)-H	PI	(35:0e)	(35:0e)				C44 H86 O12 N0 P1	837.586	9.067	0.0741057	0.849277	0.213619	0.491005
NEG1011		PI(17:0_18:1)-H	PI(35:1)-H	PI	(17:0_18:1)	(17:0)	(18:1)			C44 H82 O13 N0 P1	849.55	8.80644	0.0485863	0.449095	0.0254914	0.14274
NEG1012		PI(17:0_18:2)-H	PI(35:2)-H	PI	(17:0_18:2)	(17:0)	(18:2)			C44 H80 O13 N0 P1	847.534	7.96257	0.0478231	0.448518	0.00889527	0.188755
NEG1013		PI(18:0_18:0)-H	PI(36:0)-H	PI	(18:0_18:0)	(18:0)	(18:0)			C45 H86 O13 N0 P1	865.581	10.3204	0.0581379	0.296887	0.00365617	0.116877
NEG1015		PI(18:1_18:1)-H	PI(36:2)-H	PI	(18:1_18:1)	(18:1)	(18:1)			C45 H82 O13 N0 P1	861.55	7.513	0.0185204	1.224	0.17	0.216519
NEG1017		PI(36:2e)-H	PI(36:2e)-H	PI	(36:2e)	(36:2e)				C45 H84 O12 N0 P1	847.571	8.93233	0.257152	1.91997	0.0431946	0.0924878
NEG1018		PI(36:3)-H	PI(36:3)-H	PI	(36:3)	(36:3)				C45 H80 O13 N0 P1	859.534	6.74023	0.0509791	0.627156	0.0465626	0.0509118
NEG1019		PI(18:1_18:2)-H	PI(36:3)-H	PI	(18:1_18:2)	(18:1)	(18:2)			C45 H80 O13 N0 P1	859.534	7.51209	0.0210045	1.36716	0.110197	0.308344
NEG1020		PI(18:0_18:3)-H	PI(36:3)-H	PI	(18:0_18:3)	(18:0)	(18:3)			C45 H80 O13 N0 P1	859.534	7.96433	0.0123117	0.494097	0.00119038	0.264366
NEG1021		PI(18:1e_18:2)-H	PI(36:3e)-H	PI	(18:1e_18:2)	(18:1e)	(18:2)			C45 H82 O12 N0 P1	845.555	8.08265	0.0815972	1.02913	0.870796	0.0852788
NEG1022		PI(18:2_18:2)-H	PI(36:4)-H	PI	(18:2_18:2)	(18:2)	(18:2)			C45 H78 O13 N0 P1	857.519	6.64356	0.122794	0.736915	0.562924	0.0375561
NEG1023		PI(16:0_20:4)-H	PI(36:4)-H	PI	(16:0_20:4)	(16:0)	(20:4)			C45 H78 O13 N0 P1	857.519	7.2354	0.00841396	0.818804	0.0152301	0.231382
NEG1024		PI(16:0e_20:4)-H	PI(36:4e)-H	PI	(16:0e_20:4)	(16:0e)	(20:4)			C45 H80 O12 N0 P1	843.539	7.83199	0.0926624	1.1945	0.191818	0.0881878
NEG1025		PI(19:1_18:0)-H	PI(37:1)-H	PI	(19:1_18:0)	(19:1)	(18:0)			C46 H86 O13 N0 P1	877.581	9.83856	0.0558469	0.404965	0.00778284	0.147214
NEG1026		PI(19:0_18:2)-H	PI(37:2)-H	PI	(19:0_18:2)	(19:0)	(18:2)			C46 H84 O13 N0 P1	875.566	9.06937	0.0668689	0.34456	0.000137295	0.209636
NEG1027		PI(17:0_20:3)-H	PI(37:3)-H	PI	(17:0_20:3)	(17:0)	(20:3)			C46 H82 O13 N0 P1	873.55	8.26567	0.124065	0.619305	0.0233256	0.107782
NEG1028		PI(17:0_20:4)-H	PI(37:4)-H	PI	(17:0_20:4)	(17:0)	(20:4)			C46 H80 O13 N0 P1	871.534	7.80594	0.0580765	0.656477	0.056934	0.204792
NEG1029		PI(18:0_20:1)-H	PI(38:1)-H	PI	(18:0_20:1)	(18:0)	(20:1)			C47 H88 O13 N0 P1	891.597	10.3547	0.0309213	0.315094	0.000313505	0.34515
NEG103		CL(78:0)-2H	CL(78:0)-2H	CL	(78:0)	(78:0)				C87 H168 O17 P2	773.588	10.746	0.180443	0.605477	0.0202505	0.101061
NEG1030		PI(18:0_20:2)-H	PI(38:2)-H	PI	(18:0_20:2)	(18:0)	(20:2)			C47 H86 O13 N0 P1	889.581	9.48716	0.0123654	0.385589	9.01638e-05	0.560322
NEG1032		PI(18:0_20:3)-H	PI(38:3)-H	PI	(18:0_20:3)	(18:0)	(20:3)			C47 H84 O13 N0 P1	887.566	9.35609	0.0451231	0.64055	0.00822281	0.862166
NEG1033		PI(18:1_20:3)-H	PI(38:4)-H	PI	(18:1_20:3)	(18:1)	(20:3)			C47 H82 O13 N0 P1	885.55	7.35609	0.312063	1.71462	0.290854	0.171176
NEG1038		PI(38:4e)-H	PI(38:4e)-H	PI	(38:4e)	(38:4e)				C47 H84 O12 N0 P1	871.571	8.392	0.80358	1.01938	0.91738	0.0873465
NEG1039		PI(18:1_20:4)-H	PI(38:5)-H	PI	(18:1_20:4)	(18:1)	(20:4)			C47 H80 O13 N0 P1	883.534	7.35645	0.0318788	1.16876	0.248827	0.0997354
NEG104		CL(78:1)-2H	CL(78:1)-2H	CL	(78:1)	(78:1)				C87 H166 O17 P2	772.581	10.761	0.0944537	0.791035	0.0710609	0.112113
NEG1040		PI(18:1_20:4)-H	PI(38:5)-H	PI	(18:1_20:4)	(18:1)	(20:4)			C47 H80 O13 N0 P1	883.534	8.18219	0.147003	0.972626	0.824455	0.133073
NEG1041		PI(18:1e_20:4)-H	PI(38:5e)-H	PI	(18:1e_20:4)	(18:1e)	(20:4)			C47 H82 O12 N0 P1	869.555	7.91456	0.121324	0.961472	0.802831	0.164097
NEG1042		PI(18:2_20:4)-H	PI(38:6)-H	PI	(18:2_20:4)	(18:2)	(20:4)			C47 H78 O13 N0 P1	881.519	6.48179	0.101563	0.551721	0.062974	0.0642042
NEG1043		PI(39:3)-H	PI(39:3)-H	PI	(39:3)	(39:3)				C48 H86 O13 N0 P1	901.581	9.375	0.170565	0.390129	0.00346952	0.130303
NEG1044		PI(39:4)-H	PI(39:4)-H	PI	(39:4)	(39:4)				C48 H84 O13 N0 P1	899.566	8.451	0.210062	0.536548	0.0194027	0.0723266
NEG1045		PI(19:0_20:4)-H	PI(39:4)-H	PI	(19:0_20:4)	(19:0)	(20:4)			C48 H84 O13 N0 P1	899.566	8.90597	0.139155	0.793586	0.309508	0.122083
NEG1046		PI(40:3)-H	PI(40:3)-H	PI	(40:3)	(40:3)				C49 H88 O13 N0 P1	915.597	5.90927	0.0410021	1.05798	0.571604	0.151821
NEG1047		PI(22:0_18:3)-H	PI(40:3)-H	PI	(22:0_18:3)	(22:0)	(18:3)			C49 H88 O13 N0 P1	915.597	8.04759	0.0552153	1.04301	0.803829	0.0256941
NEG1048		PI(18:0_22:3)-H	PI(40:3)-H	PI	(18:0_22:3)	(18:0)	(22:3)			C49 H88 O13 N0 P1	915.597	9.92586	0.0220557	0.615913	0.0262462	0.150529
NEG1049		PI(20:2_20:2)-H	PI(40:4)-H	PI	(20:2_20:2)	(20:2)	(20:2)			C49 H86 O13 N0 P1	913.581	5.87554	0.0380023	0.742269	0.0586365	0.140206
NEG105		CL(78:1)-2H	CL(78:1)-2H	CL	(78:1)	(78:1)				C87 H166 O17 P2	772.581	12.099	0.0468188	0.527432	0.000449	0.217303
NEG1050		PI(18:0_22:4)-H	PI(40:4)-H	PI	(18:0_22:4)	(18:0)	(22:4)			C49 H86 O13 N0 P1	913.581	9.12257	0.0224127	0.701101	0.0043418	0.554812
NEG1051		PI(18:0_22:5)-H	PI(40:5)-H	PI	(18:0_22:5)	(18:0)	(22:5)			C49 H84 O13 N0 P1	911.566	8.46323	0.0733661	0.684179	0.000262638	0.242814
NEG1052		PI(18:1_22:5)-H	PI(40:6)-H	PI	(18:1_22:5)	(18:1)	(22:5)			C49 H82 O13 N0 P1	909.55	7.448	0.0405707	0.883929	0.568126	0.0296186
NEG1053		PI(18:0_22:6)-H	PI(40:6)-H	PI	(18:0_22:6)	(18:0)	(22:6)			C49 H82 O13 N0 P1	909.55	8.07563	0.0738164	0.633946	0.00740768	0.0947607
NEG1054		PIP(18:1e_18:0)-H	PIP(36:1e)-H	PIP	(18:1e_18:0)	(18:1e)	(18:0)			C45 H87 O15 N0 P2	929.553	8.34724	1.21922	1.55941	0.629844	0.236041
NEG1055		PIP(18:2e_18:2)-H	PIP(36:4e)-H	PIP	(18:2e_18:2)	(18:2e)	(18:2)			C45 H81 O15 N0 P2	923.506	5.839	0.0564414	0.64661	0.105136	0.0477351
NEG1056		PIP(39:2)-H	PIP(39:2)-H	PIP	(39:2)	(39:2)				C48 H89 O16 N0 P2	983.563	8.30402	0.253263	1.07057	0.747468	0.0533892
NEG1057		PIP(40:5e)-H	PIP(40:5e)-H	PIP	(40:5e)	(40:5e)				C49 H87 O15 N0 P2	977.553	1.459	0.127559	2.41372	0.458734	0.101085
NEG1058		PIP(40:9e)-H	PIP(40:9e)-H	PIP	(40:9e)	(40:9e)				C49 H79 O15 N0 P2	969.49	7.39441	0.0635619	0.774672	0.112324	0.0654265
NEG1059		PIP(42:10e)-H	PIP(42:10e)-H	PIP	(42:10e)	(42:10e)				C51 H81 O15 N0 P2	995.506	7.69379	0.195782	0.506959	0.00171991	0.0698738
NEG106		CL(78:11)-2H	CL(78:11)-2H	CL	(78:11)	(78:11)				C87 H146 O17 P2	762.502	7.97098	0.0683048	0.340119	8.25351e-07	0.228326
NEG1060		PIP(42:9e)-H	PIP(42:9e)-H	PIP	(42:9e)	(42:9e)				C51 H83 O15 N0 P2	997.521	8.51963	0.0496952	1.07661	0.598623	0.0403655
NEG1061		PIP(54:6)-H	PIP(54:6)-H	PIP	(54:6)	(54:6)				C63 H111 O16 N0 P2	1185.74	10.6809	0.0564007	0.277072	0.0596679	0.185811
NEG1062		PIP2(16:0e_17:0)-H	PIP2(33:0e)-H	PIP2	(16:0e_17:0)	(16:0e)	(17:0)			C42 H84 O18 N0 P3	969.488	7.389	0.0749101	0.778997	0.119905	0.0644265
NEG1063		PIP2(18:0_17:0)-H	PIP2(35:0)-H	PIP2	(18:0_17:0)	(18:0)	(17:0)			C44 H86 O19 N0 P3	1011.5	8.399	0.55265	1.45539	0.21115	0.026671
NEG1064		PIP2(16:1e_19:1)-H	PIP2(35:2e)-H	PIP2	(16:1e_19:1)	(16:1e)	(19:1)			C44 H84 O18 N0 P3	993.488	7.23371	0.0428589	0.799895	0.0137457	0.0627286
NEG1065		PIP2(18:0e_19:1)-H	PIP2(37:1e)-H	PIP2	(18:0e_19:1)	(18:0e)	(19:1)			C46 H90 O18 N0 P3	1023.53	8.813	0.10066	1.10195	0.504841	0.0275876
NEG1066		PIP2(37:2e)-H	PIP2(37:2e)-H	PIP2	(37:2e)	(37:2e)				C46 H88 O18 N0 P3	1021.52	8.31192	0.0550476	1.22574	0.17601	0.104502
NEG1067		PIP2(16:2e_21:1)-H	PIP2(37:3e)-H	PIP2	(16:2e_21:1)	(16:2e)	(21:1)			C46 H86 O18 N0 P3	1019.5	7.35193	0.102593	1.28864	0.0891205	0.0389067
NEG1068		PS(22:1e)-H	PS(22:1e)-H	PS	(22:1e)	(22:1e)				C28 H53 O9 N1 P1	578.346	2.837	0.121601	0.907811	0.831364	0.0225507
NEG1069		PS(24:0)-H	PS(24:0)-H	PS	(24:0)	(24:0)				C30 H57 O10 N1 P1	622.373	2.091	0.236363	1.8219	0.236661	0.0258113
NEG107		CL(78:2)-2H	CL(78:2)-2H	CL	(78:2)	(78:2)				C87 H164 O17 P2	771.573	9.64139	0.41504	0.384256	0.00306597	0.253789
NEG1070		PS(16:0_18:1)-H	PS(34:1)-H	PS	(16:0_18:1)	(16:0)	(18:1)			C40 H75 O10 N1 P1	760.513	8.51972	0.0931972	1.84453	0.00132919	0.204602
NEG1071		PS(16:0e_18:1)-H	PS(34:1e)-H	PS	(16:0e_18:1)	(16:0e)	(18:1)			C40 H77 O9 N1 P1	746.534	9.05417	0.14213	0.703812	0.032236	0.170523
NEG1072		PS(16:0_18:2)-H	PS(34:2)-H	PS	(16:0_18:2)	(16:0)	(18:2)			C40 H73 O10 N1 P1	758.498	7.63337	0.0663512	1.4627	0.156571	0.243831
NEG1073		PS(16:0e_18:2)-H	PS(34:2e)-H	PS	(16:0e_18:2)	(16:0e)	(18:2)			C40 H75 O9 N1 P1	744.518	8.30078	0.393043	3.54103	0.00272961	0.241398
NEG1074		PS(16:1e_18:1)-H	PS(34:2e)-H	PS	(16:1e_18:1)	(16:1e)	(18:1)			C40 H75 O9 N1 P1	744.518	9.00037	0.0395007	1.14029	0.552206	0.121015
NEG1075		PS(16:1e_18:2)-H	PS(34:3e)-H	PS	(16:1e_18:2)	(16:1e)	(18:2)			C40 H73 O9 N1 P1	742.503	8.12095	0.042638	1.09524	0.568558	0.238632
NEG1076		PS(17:0_18:2)-H	PS(35:2)-H	PS	(17:0_18:2)	(17:0)	(18:2)			C41 H75 O10 N1 P1	772.513	8.22046	0.144561	0.671043	0.063796	0.0923618
NEG1077		PS(35:2e)-H	PS(35:2e)-H	PS	(35:2e)	(35:2e)				C41 H77 O9 N1 P1	758.534	6.889	0.0987578	0.495523	0.0253599	0.0453612
NEG1078		PS(18:0_18:1)-H	PS(36:1)-H	PS	(18:0_18:1)	(18:0)	(18:1)			C42 H79 O10 N1 P1	788.545	9.6231	0.0153229	0.844993	0.242905	0.908208
NEG108		CL(78:3)-2H	CL(78:3)-2H	CL	(78:3)	(78:3)				C87 H162 O17 P2	770.565	9.84697	0.147596	0.574267	9.89918e-06	0.315564
NEG1084		PS(18:0e_18:1)-H	PS(36:1e)-H	PS	(18:0e_18:1)	(18:0e)	(18:1)			C42 H81 O9 N1 P1	774.565	8.80315	0.00802555	1.02507	0.893111	0.220442
NEG1085		PS(18:0e_18:1)-H	PS(36:1e)-H	PS	(18:0e_18:1)	(18:0e)	(18:1)			C42 H81 O9 N1 P1	774.565	10.3551	0.0408567	2.64577	0.0090186	0.29395
NEG109		CL(78:3)-2H	CL(78:3)-2H	CL	(78:3)	(78:3)				C87 H162 O17 P2	770.565	11.1434	0.0239412	0.5439	1.24276e-05	0.339051
NEG1091		PS(36:2e)-H	PS(36:2e)-H	PS	(36:2e)	(36:2e)				C42 H79 O9 N1 P1	772.55	8.60222	0.116717	0.848848	0.408924	0.110458
NEG1092		PS(18:0e_18:2)-H	PS(36:2e)-H	PS	(18:0e_18:2)	(18:0e)	(18:2)			C42 H79 O9 N1 P1	772.55	9.4593	0.226581	3.43595	0.00619368	0.395041
NEG1093		PS(18:1e_18:1)-H	PS(36:2e)-H	PS	(18:1e_18:1)	(18:1e)	(18:1)			C42 H79 O9 N1 P1	772.55	10.1555	0.0376076	1.35508	0.204433	0.435858
NEG1094		PS(18:1e_18:1)-H	PS(36:2e)-H	PS	(18:1e_18:1)	(18:1e)	(18:1)			C42 H79 O9 N1 P1	772.55	10.689	0.8977	2.29921	0.185761	0.199508
NEG1095		PS(18:1_18:2)-H	PS(36:3)-H	PS	(18:1_18:2)	(18:1)	(18:2)			C42 H75 O10 N1 P1	784.513	7.74104	0.105626	0.951123	0.81093	0.0675055
NEG1096		PS(18:0_18:3)-H	PS(36:3)-H	PS	(18:0_18:3)	(18:0)	(18:3)			C42 H75 O10 N1 P1	784.513	8.17686	0.235223	0.775452	0.266548	0.111267
NEG1097		PS(18:1_18:2)-H	PS(36:3)-H	PS	(18:1_18:2)	(18:1)	(18:2)			C42 H75 O10 N1 P1	784.513	9.87149	0.029694	1.62739	0.00231816	0.106603
NEG1098		PS(18:1e_18:2)-H	PS(36:3e)-H	PS	(18:1e_18:2)	(18:1e)	(18:2)			C42 H77 O9 N1 P1	770.534	9.27521	0.0719297	1.55646	0.0417007	0.537411
NEG1099		PS(36:3e)-H	PS(36:3e)-H	PS	(36:3e)	(36:3e)				C42 H77 O9 N1 P1	770.534	10.648	0.197674	0.878627	0.512301	0.0648081
NEG11		CL(18:2_18:2_16:1_16:1)-H	CL(68:6)-H	CL	(18:2_18:2_16:1_16:1)	(18:2)	(18:2)	(16:1)	(16:1)	C77 H137 O17 P2	1395.93	14.8737	0.0994108	0.584178	0.0677924	0.0554914
NEG110		CL(78:4)-2H	CL(78:4)-2H	CL	(78:4)	(78:4)				C87 H160 O17 P2	769.557	10.087	0.476994	0.253264	0.0893319	0.297336
NEG1100		PS(36:3e)-H	PS(36:3e)-H	PS	(36:3e)	(36:3e)				C42 H77 O9 N1 P1	770.534	11.5496	0.021088	0.768461	0.228507	0.0705304
NEG1101		PS(18:2_18:2)-H	PS(36:4)-H	PS	(18:2_18:2)	(18:2)	(18:2)			C42 H73 O10 N1 P1	782.498	8.95235	0.0676789	0.910358	0.389011	0.111199
NEG1102		PS(16:1e_20:3)-H	PS(36:4e)-H	PS	(16:1e_20:3)	(16:1e)	(20:3)			C42 H75 O9 N1 P1	768.518	8.42866	0.25952	1.52078	0.0406087	0.137969
NEG1103		PS(16:1e_20:3)-H	PS(36:4e)-H	PS	(16:1e_20:3)	(16:1e)	(20:3)			C42 H75 O9 N1 P1	768.518	10.4448	0.0254976	0.878401	0.294266	0.172092
NEG1104		PS(16:1e_20:4)-H	PS(36:5e)-H	PS	(16:1e_20:4)	(16:1e)	(20:4)			C42 H73 O9 N1 P1	766.503	7.92299	0.0171542	0.739003	0.0367275	0.179418
NEG1105		PS(36:5e)-H	PS(36:5e)-H	PS	(36:5e)	(36:5e)				C42 H73 O9 N1 P1	766.503	9.54552	0.0277299	0.904693	0.292778	0.19709
NEG1109		PS(19:0_18:2)-H	PS(37:2)-H	PS	(19:0_18:2)	(19:0)	(18:2)			C43 H79 O10 N1 P1	800.545	9.33579	0.186616	0.662782	0.0292796	0.116106
NEG111		CL(78:5)-2H	CL(78:5)-2H	CL	(78:5)	(78:5)				C87 H158 O17 P2	768.549	8.79245	0.286433	1.17698	0.435342	0.0968611
NEG1110		PS(37:2e)-H	PS(37:2e)-H	PS	(37:2e)	(37:2e)				C43 H81 O9 N1 P1	786.565	8.58114	0.035737	1.32892	0.0352925	0.432297
NEG1112		PS(37:3e)-H	PS(37:3e)-H	PS	(37:3e)	(37:3e)				C43 H79 O9 N1 P1	784.55	8.41284	0.199032	0.829307	0.184747	0.355169
NEG1113		PS(20:0_18:1)-H	PS(38:1)-H	PS	(20:0_18:1)	(20:0)	(18:1)			C44 H83 O10 N1 P1	816.576	10.73	0.152151	0.780064	0.134762	0.148647
NEG1114		PS(38:1e)-H	PS(38:1e)-H	PS	(38:1e)	(38:1e)				C44 H85 O9 N1 P1	802.597	10.7439	0.080268	0.813097	0.173994	0.177346
NEG1115		PS(38:2)-H	PS(38:2)-H	PS	(38:2)	(38:2)				C44 H81 O10 N1 P1	814.56	8.422	0.618199	0.736842	0.459472	0.122485
NEG1116		PS(18:0_20:2)-H	PS(38:2)-H	PS	(18:0_20:2)	(18:0)	(20:2)			C44 H81 O10 N1 P1	814.56	9.81076	0.11454	1.02307	0.844759	0.0636628
NEG1119		PS(18:0_20:3)-H	PS(38:3)-H	PS	(18:0_20:3)	(18:0)	(20:3)			C44 H79 O10 N1 P1	812.545	9.06031	0.16375	0.82467	0.131548	0.394148
NEG1120		PS(18:1_20:2)-H	PS(38:3)-H	PS	(18:1_20:2)	(18:1)	(20:2)			C44 H79 O10 N1 P1	812.545	11.0331	0.0678902	0.931305	0.0778953	0.181288
NEG1122		PS(38:3e)-H	PS(38:3e)-H	PS	(38:3e)	(38:3e)				C44 H81 O9 N1 P1	798.565	11.6198	0.42236	0.910018	0.629208	0.0695916
NEG1123		PS(38:3e)-H	PS(38:3e)-H	PS	(38:3e)	(38:3e)				C44 H81 O9 N1 P1	798.565	12.637	0.0381443	0.490616	0.193516	0.0363149
NEG1124		PS(18:1_20:3)-H	PS(38:4)-H	PS	(18:1_20:3)	(18:1)	(20:3)			C44 H77 O10 N1 P1	810.529	8.06456	0.125677	0.605571	0.0272393	0.0897934
NEG1125		PS(18:0_20:4)-H	PS(38:4)-H	PS	(18:0_20:4)	(18:0)	(20:4)			C44 H77 O10 N1 P1	810.529	8.5738	0.108634	0.600359	0.00911176	0.406834
NEG1128		PS(38:4e)-H	PS(38:4e)-H	PS	(38:4e)	(38:4e)				C44 H79 O9 N1 P1	796.55	8.42929	0.0937024	0.540061	0.000503767	0.145456
NEG1129		PS(16:0e_22:4)-H	PS(38:4e)-H	PS	(16:0e_22:4)	(16:0e)	(22:4)			C44 H79 O9 N1 P1	796.55	8.94856	0.0940132	0.998193	0.987699	0.142142
NEG113		CL(78:7)-2H	CL(78:7)-2H	CL	(78:7)	(78:7)				C87 H154 O17 P2	766.534	8.59751	0.0862312	0.535385	0.146073	0.193734
NEG1130		PS(18:1e_20:3)-H	PS(38:4e)-H	PS	(18:1e_20:3)	(18:1e)	(20:3)			C44 H79 O9 N1 P1	796.55	9.54864	0.110578	0.945922	0.624426	0.149296
NEG1131		PS(38:4e)-H	PS(38:4e)-H	PS	(38:4e)	(38:4e)				C44 H79 O9 N1 P1	796.55	11.6215	0.0305416	0.836593	0.0706335	0.344847
NEG1132		PS(18:1_20:4)-H	PS(38:5)-H	PS	(18:1_20:4)	(18:1)	(20:4)			C44 H75 O10 N1 P1	808.513	7.55749	0.0469187	0.701856	0.0756438	0.060216
NEG1133		PS(18:0_20:5)-H	PS(38:5)-H	PS	(18:0_20:5)	(18:0)	(20:5)			C44 H75 O10 N1 P1	808.513	8.82145	0.0341058	0.852171	0.14001	0.12866
NEG1134		PS(16:0e_22:5)-H	PS(38:5e)-H	PS	(16:0e_22:5)	(16:0e)	(22:5)			C44 H77 O9 N1 P1	794.534	8.15751	0.0421794	1.08678	0.639691	0.100505
NEG1135		PS(16:1e_22:4)-H	PS(38:5e)-H	PS	(16:1e_22:4)	(16:1e)	(22:4)			C44 H77 O9 N1 P1	794.534	8.7675	0.0624101	0.810422	0.00780819	0.186321
NEG1136		PS(18:1e_20:4)-H	PS(38:5e)-H	PS	(18:1e_20:4)	(18:1e)	(20:4)			C44 H77 O9 N1 P1	794.534	9.289	0.0655617	0.981617	0.92265	0.254858
NEG1137		PS(16:1e_22:4)-H	PS(38:5e)-H	PS	(16:1e_22:4)	(16:1e)	(22:4)			C44 H77 O9 N1 P1	794.534	10.723	0.017834	0.983487	0.843931	0.511335
NEG1138		PS(38:6)-H	PS(38:6)-H	PS	(38:6)	(38:6)				C44 H73 O10 N1 P1	806.498	8.17577	0.0560865	0.456475	1.3675e-06	0.239435
NEG1139		PS(16:1e_22:5)-H	PS(38:6e)-H	PS	(16:1e_22:5)	(16:1e)	(22:5)			C44 H75 O9 N1 P1	792.518	7.99963	0.0435778	0.840379	0.256725	0.139231
NEG1140		PS(16:1e_22:5)-H	PS(38:6e)-H	PS	(16:1e_22:5)	(16:1e)	(22:5)			C44 H75 O9 N1 P1	792.518	9.66575	0.0396897	1.14546	0.430736	0.327058
NEG1141		PS(16:1e_22:6)-H	PS(38:7e)-H	PS	(16:1e_22:6)	(16:1e)	(22:6)			C44 H73 O9 N1 P1	790.503	7.62149	0.240282	0.534257	0.117614	0.124618
NEG1142		PS(38:7e)-H	PS(38:7e)-H	PS	(38:7e)	(38:7e)				C44 H73 O9 N1 P1	790.503	9.30127	0.022824	0.772281	0.0158681	0.302386
NEG1143		PS(18:3e_20:5)-H	PS(38:8e)-H	PS	(18:3e_20:5)	(18:3e)	(20:5)			C44 H71 O9 N1 P1	788.487	8.53684	0.171828	1.40876	0.0129247	0.0743126
NEG1144		PS(18:1_21:0)-H	PS(39:1)-H	PS	(18:1_21:0)	(18:1)	(21:0)			C45 H85 O10 N1 P1	830.592	11.324	0.481018	0.467352	0.0634251	2.86876
NEG1147		PS(39:5)-H	PS(39:5)-H	PS	(39:5)	(39:5)				C45 H77 O10 N1 P1	822.529	9.176	0.50436	3.51324	0.241415	0.0544289
NEG1148		PS(18:1_22:0)-H	PS(40:1)-H	PS	(18:1_22:0)	(18:1)	(22:0)			C46 H87 O10 N1 P1	844.607	11.8492	0.0249362	0.627256	0.0254841	0.222617
NEG1149		PS(18:1_22:1)-H	PS(40:2)-H	PS	(18:1_22:1)	(18:1)	(22:1)			C46 H85 O10 N1 P1	842.592	10.72	0.331765	0.539732	0.110225	0.157652
NEG1150		PS(40:3)-H	PS(40:3)-H	PS	(40:3)	(40:3)				C46 H83 O10 N1 P1	840.576	12.0565	0.0571265	0.533454	0.000676127	0.0949179
NEG1151		PS(20:0e_20:3)-H	PS(40:3e)-H	PS	(20:0e_20:3)	(20:0e)	(20:3)			C46 H85 O9 N1 P1	826.597	10.0868	0.018571	1.1158	0.464678	0.158769
NEG1153		PS(18:0_22:4)-H	PS(40:4)-H	PS	(18:0_22:4)	(18:0)	(22:4)			C46 H81 O10 N1 P1	838.56	9.37515	0.03963	0.496234	2.16442e-05	0.615016
NEG1154		PS(20:2_20:2)-H	PS(40:4)-H	PS	(20:2_20:2)	(20:2)	(20:2)			C46 H81 O10 N1 P1	838.56	11.1558	0.307058	0.651963	0.000261991	0.1172
NEG1156		PS(40:4e)-H	PS(40:4e)-H	PS	(40:4e)	(40:4e)				C46 H83 O9 N1 P1	824.581	9.55523	0.0168247	0.767166	0.0868253	0.174198
NEG1157		PS(18:0e_22:4)-H	PS(40:4e)-H	PS	(18:0e_22:4)	(18:0e)	(22:4)			C46 H83 O9 N1 P1	824.581	10.0896	0.0948422	1.31465	0.11706	0.1614
NEG1159		PS(18:0_22:5)-H	PS(40:5)-H	PS	(18:0_22:5)	(18:0)	(22:5)			C46 H79 O10 N1 P1	836.545	8.62059	0.0587311	0.607272	0.00822004	0.26059
NEG1160		PS(18:0_22:5)-H	PS(40:5)-H	PS	(18:0_22:5)	(18:0)	(22:5)			C46 H79 O10 N1 P1	836.545	9.036	0.353367	0.793985	0.195703	0.0775545
NEG1161		PS(40:5)-H	PS(40:5)-H	PS	(40:5)	(40:5)				C46 H79 O10 N1 P1	836.545	10.4235	0.250432	0.612173	0.0163044	0.163995
NEG1162		PS(40:5e)-H	PS(40:5e)-H	PS	(40:5e)	(40:5e)				C46 H81 O9 N1 P1	822.565	8.53597	0.273991	0.820154	0.40669	0.0690479
NEG1163		PS(18:0e_22:5)-H	PS(40:5e)-H	PS	(18:0e_22:5)	(18:0e)	(22:5)			C46 H81 O9 N1 P1	822.565	9.31916	0.307282	1.85483	0.0869111	0.146708
NEG1164		PS(18:1e_22:4)-H	PS(40:5e)-H	PS	(18:1e_22:4)	(18:1e)	(22:4)			C46 H81 O9 N1 P1	822.565	9.86439	0.0476631	0.933384	0.348729	0.125693
NEG1165		PS(40:5e)-H	PS(40:5e)-H	PS	(40:5e)	(40:5e)				C46 H81 O9 N1 P1	822.565	11.7396	0.0963137	0.68319	0.00536997	0.169477
NEG1166		PS(18:0_22:6)-H	PS(40:6)-H	PS	(18:0_22:6)	(18:0)	(22:6)			C46 H77 O10 N1 P1	834.529	8.27826	0.126465	0.571545	0.00765589	0.138879
NEG1167		PS(18:0_22:6)-H	PS(40:6)-H	PS	(18:0_22:6)	(18:0)	(22:6)			C46 H77 O10 N1 P1	834.529	9.062	0.125567	0.927287	0.757634	0.0418454
NEG1168		PS(40:6)-H	PS(40:6)-H	PS	(40:6)	(40:6)				C46 H77 O10 N1 P1	834.529	9.94264	0.0273448	0.573993	2.32372e-05	0.533626
NEG1169		PS(18:1e_22:5)-H	PS(40:6e)-H	PS	(18:1e_22:5)	(18:1e)	(22:5)			C46 H79 O9 N1 P1	820.55	9.0897	0.0745412	1.24051	0.304499	0.129916
NEG117		CL(78:9)-2H	CL(78:9)-2H	CL	(78:9)	(78:9)				C87 H150 O17 P2	764.518	8.87576	0.0306189	0.440669	3.42296e-06	0.688598
NEG1170		PS(40:6e)-H	PS(40:6e)-H	PS	(40:6e)	(40:6e)				C46 H79 O9 N1 P1	820.55	10.4124	0.0596778	0.796911	0.0196999	0.223287
NEG1171		PS(40:6e)-H	PS(40:6e)-H	PS	(40:6e)	(40:6e)				C46 H79 O9 N1 P1	820.55	11.0109	0.0331939	0.970681	0.806488	0.343244
NEG1172		PS(18:1e_22:6)-H	PS(40:7e)-H	PS	(18:1e_22:6)	(18:1e)	(22:6)			C46 H77 O9 N1 P1	818.534	8.732	0.0776058	1.48823	0.0258552	0.16496
NEG1173		PS(20:3e_20:4)-H	PS(40:7e)-H	PS	(20:3e_20:4)	(20:3e)	(20:4)			C46 H77 O9 N1 P1	818.534	10.4329	0.0454881	0.931355	0.317436	0.356416
NEG1174		PS(20:3e_20:4)-H	PS(40:7e)-H	PS	(20:3e_20:4)	(20:3e)	(20:4)			C46 H77 O9 N1 P1	818.534	10.84	1.04196	1.08483	0.924418	0.466432
NEG1175		PS(18:3e_22:5)-H	PS(40:8e)-H	PS	(18:3e_22:5)	(18:3e)	(22:5)			C46 H75 O9 N1 P1	816.518	9.44321	0.0366496	0.828234	0.0679158	0.162072
NEG1176		PS(18:3e_22:6)-H	PS(40:9e)-H	PS	(18:3e_22:6)	(18:3e)	(22:6)			C46 H73 O9 N1 P1	814.503	8.97725	0.0765163	1.14735	0.360964	0.0801702
NEG1177		PS(18:1_24:0)-H	PS(42:1)-H	PS	(18:1_24:0)	(18:1)	(24:0)			C48 H91 O10 N1 P1	872.639	12.8851	0.170695	0.56175	0.0136106	0.146171
NEG1178		PS(18:1_24:1)-H	PS(42:2)-H	PS	(18:1_24:1)	(18:1)	(24:1)			C48 H89 O10 N1 P1	870.623	11.786	0.0759502	0.572605	0.125981	0.0763238
NEG1179		PS(18:1_24:1)-H	PS(42:2)-H	PS	(18:1_24:1)	(18:1)	(24:1)			C48 H89 O10 N1 P1	870.623	12.256	0.075794	0.670025	0.0841737	0.069946
NEG118		CL(79:1)-H	CL(79:1)-H	CL	(79:1)	(79:1)				C88 H169 O17 P2	1560.18	10.3666	0.0378359	1.11829	0.562908	0.1332
NEG1180		PS(18:1_24:2)-H	PS(42:3)-H	PS	(18:1_24:2)	(18:1)	(24:2)			C48 H87 O10 N1 P1	868.607	10.94	0.0726277	0.562263	0.0530167	0.0462378
NEG1181		PS(22:0_20:4)-H	PS(42:4)-H	PS	(22:0_20:4)	(22:0)	(20:4)			C48 H85 O10 N1 P1	866.592	11.975	0.0243081	0.649858	0.0275393	0.0844895
NEG1182		PS(42:4e)-H	PS(42:4e)-H	PS	(42:4e)	(42:4e)				C48 H87 O9 N1 P1	852.612	10.418	0.0466514	0.59449	0.00303879	0.110897
NEG1183		PS(42:4e)-H	PS(42:4e)-H	PS	(42:4e)	(42:4e)				C48 H87 O9 N1 P1	852.612	13.6475	0.0829916	0.896424	0.828284	0.0222424
NEG1184		PS(42:5e)-H	PS(42:5e)-H	PS	(42:5e)	(42:5e)				C48 H85 O9 N1 P1	850.597	12.736	0.035514	0.500994	0.0354935	0.0792612
NEG1185		PS(42:6e)-H	PS(42:6e)-H	PS	(42:6e)	(42:6e)				C48 H83 O9 N1 P1	848.581	11.5	0.0266933	0.647456	0.000540622	0.19828
NEG1186		PS(42:6e)-H	PS(42:6e)-H	PS	(42:6e)	(42:6e)				C48 H83 O9 N1 P1	848.581	11.9584	0.146348	0.450753	0.0185145	0.0817656
NEG1187		PS(42:7)-H	PS(42:7)-H	PS	(42:7)	(42:7)				C48 H79 O10 N1 P1	860.545	8.52091	0.0352973	0.377774	1.39733e-05	0.190911
NEG1188		PS(42:7e)-H	PS(42:7e)-H	PS	(42:7e)	(42:7e)				C48 H81 O9 N1 P1	846.565	11.308	0.0163849	0.749509	0.00330049	0.384333
NEG1189		PS(42:8e)-H	PS(42:8e)-H	PS	(42:8e)	(42:8e)				C48 H79 O9 N1 P1	844.55	10.3096	0.0258077	0.74772	0.00279896	0.158039
NEG119		CL(79:2)-H	CL(79:2)-H	CL	(79:2)	(79:2)				C88 H167 O17 P2	1558.17	9.44305	0.0566656	1.32216	0.137982	0.274236
NEG1190		PS(42:8e)-H	PS(42:8e)-H	PS	(42:8e)	(42:8e)				C48 H79 O9 N1 P1	844.55	10.9292	0.0506702	0.838137	0.186094	0.104545
NEG1191		PS(44:9)-H	PS(44:9)-H	PS	(44:9)	(44:9)				C50 H79 O10 N1 P1	884.545	8.34038	0.0630996	0.832899	0.00719827	0.195503
NEG1192		SM(d32:0)+HCOO	SM(d32:0)+HCOO	SM	(d32:0)	(d32:0)				C38 H78 O8 N2 P1	721.55	7.4159	0.0734547	0.777532	0.109107	0.05378
NEG1193		SM(d32:1)+HCOO	SM(d32:1)+HCOO	SM	(d32:1)	(d32:1)				C38 H76 O8 N2 P1	719.534	6.93799	0.0579896	0.74954	0.0114004	0.196168
NEG1194		SM(d32:1)+HCOO	SM(d32:1)+HCOO	SM	(d32:1)	(d32:1)				C38 H76 O8 N2 P1	719.534	7.342	0.129327	1.17435	0.78105	0.0310482
NEG1195		SM(d33:1)+HCOO	SM(d33:1)+HCOO	SM	(d33:1)	(d33:1)				C39 H78 O8 N2 P1	733.55	7.5814	0.00673386	0.661527	0.000482414	0.197996
NEG1196		SM(d34:0)+HCOO	SM(d34:0)+HCOO	SM	(d34:0)	(d34:0)				C40 H82 O8 N2 P1	749.581	8.61966	0.0532319	1.04278	0.752003	0.150213
NEG1198		SM(d34:1)+HCOO	SM(d34:1)+HCOO	SM	(d34:1)	(d34:1)				C40 H80 O8 N2 P1	747.566	8.7726	0.957439	39.8172	0.181747	1.2367
NEG1199		SM(d34:2)+HCOO	SM(d34:2)+HCOO	SM	(d34:2)	(d34:2)				C40 H78 O8 N2 P1	745.55	7.14094	0.0304341	0.703481	0.0040272	0.230821
NEG12		CL(70:1)-2H	CL(70:1)-2H	CL	(70:1)	(70:1)				C79 H150 O17 P2	716.518	8.44981	0.114982	1.32073	0.369651	0.0395977
NEG120		CL(79:3)-H	CL(79:3)-H	CL	(79:3)	(79:3)				C88 H165 O17 P2	1556.15	9.18302	0.173557	1.12107	0.437712	0.115
NEG1200		SM(d34:2)+HCOO	SM(d34:2)+HCOO	SM	(d34:2)	(d34:2)				C40 H78 O8 N2 P1	745.55	7.59199	0.198116	0.90864	0.581152	0.0308813
NEG1201		SM(d35:1)+HCOO	SM(d35:1)+HCOO	SM	(d35:1)	(d35:1)				C41 H82 O8 N2 P1	761.581	8.79653	0.0124936	0.945617	0.635634	0.185071
NEG1202		SM(d36:0)+HCOO	SM(d36:0)+HCOO	SM	(d36:0)	(d36:0)				C42 H86 O8 N2 P1	777.613	9.85692	0.0403305	0.792044	0.0344624	0.235129
NEG1203		SM(d36:1)+HCOO	SM(d36:1)+HCOO	SM	(d36:1)	(d36:1)				C42 H84 O8 N2 P1	775.597	9.39415	0.0222532	0.922347	0.333552	1.51613
NEG1206		SM(d36:2)+HCOO	SM(d36:2)+HCOO	SM	(d36:2)	(d36:2)				C42 H82 O8 N2 P1	773.581	8.40782	0.0505158	1.20972	0.14104	0.522574
NEG1207		SM(d37:1)+HCOO	SM(d37:1)+HCOO	SM	(d37:1)	(d37:1)				C43 H86 O8 N2 P1	789.613	10.0232	0.0570463	0.754164	0.0346339	0.209455
NEG1208		SM(d38:0)+HCOO	SM(d38:0)+HCOO	SM	(d38:0)	(d38:0)				C44 H90 O8 N2 P1	805.644	11.098	0.0405343	0.599191	0.005651	0.202685
NEG1209		SM(d38:1)+HCOO	SM(d38:1)+HCOO	SM	(d38:1)	(d38:1)				C44 H88 O8 N2 P1	803.628	10.6331	0.0783052	0.549652	1.33103e-05	0.896557
NEG121		CL(19:0_20:0_20:0_20:4)-H	CL(79:4)-H	CL	(19:0_20:0_20:0_20:4)	(19:0)	(20:0)	(20:0)	(20:4)	C88 H163 O17 P2	1554.14	9.17825	0.0280493	0.924726	0.505972	0.280487
NEG1210		SM(d38:2)+HCOO	SM(d38:2)+HCOO	SM	(d38:2)	(d38:2)				C44 H86 O8 N2 P1	801.613	9.57348	0.0697659	0.739902	0.0306003	0.110316
NEG1211		SM(d39:1)+HCOO	SM(d39:1)+HCOO	SM	(d39:1)	(d39:1)				C45 H90 O8 N2 P1	817.644	11.2582	0.0629743	0.480856	4.68353e-05	0.244965
NEG1212		SM(d40:0)+HCOO	SM(d40:0)+HCOO	SM	(d40:0)	(d40:0)				C46 H94 O8 N2 P1	833.675	12.2413	0.0557151	0.300468	0.0635571	0.487156
NEG1218		SM(d40:2)+HCOO	SM(d40:2)+HCOO	SM	(d40:2)	(d40:2)				C46 H90 O8 N2 P1	829.644	10.6102	0.301565	1.14931	0.603161	0.0366822
NEG1219		SM(d41:0)+HCOO	SM(d41:0)+HCOO	SM	(d41:0)	(d41:0)				C47 H96 O8 N2 P1	847.691	12.78	0.42788	0.241079	0.0036156	0.301692
NEG122		CL(79:5)-H	CL(79:5)-H	CL	(79:5)	(79:5)				C88 H161 O17 P2	1552.12	9.13536	0.178179	0.681407	0.0981758	0.0752638
NEG1220		SM(d41:1)+HCOO	SM(d41:1)+HCOO	SM	(d41:1)	(d41:1)				C47 H94 O8 N2 P1	845.675	12.3882	0.025616	0.584044	0.000282191	0.725431
NEG1221		SM(d41:1)+HCOO	SM(d41:1)+HCOO	SM	(d41:1)	(d41:1)				C47 H94 O8 N2 P1	845.675	13.062	0.514913	0.409763	0.141256	0.361645
NEG1222		SM(d41:2)+HCOO	SM(d41:2)+HCOO	SM	(d41:2)	(d41:2)				C47 H92 O8 N2 P1	843.66	11.2088	0.414716	0.662642	0.0445483	0.190996
NEG1223		SM(d42:0)+HCOO	SM(d42:0)+HCOO	SM	(d42:0)	(d42:0)				C48 H98 O8 N2 P1	861.707	13.324	0.17499	0.525621	0.0483569	0.383605
NEG123		CL(79:5)-H	CL(79:5)-H	CL	(79:5)	(79:5)				C88 H161 O17 P2	1552.12	9.91749	0.0924767	0.273983	8.85155e-06	0.351834
NEG124		CL(79:9)-H	CL(79:9)-H	CL	(79:9)	(79:9)				C88 H153 O17 P2	1544.06	10.7178	0.132476	1.14743	0.335776	0.0940907
NEG1240		SM(d42:3)+HCOO	SM(d42:3)+HCOO	SM	(d42:3)	(d42:3)				C48 H92 O8 N2 P1	855.66	10.7617	0.073386	0.608327	8.20067e-06	0.48754
NEG1241		SM(d43:1)+HCOO	SM(d43:1)+HCOO	SM	(d43:1)	(d43:1)				C49 H98 O8 N2 P1	873.707	13.4901	0.0231772	0.517865	1.02576e-07	0.251242
NEG1242		SM(d43:2)+HCOO	SM(d43:2)+HCOO	SM	(d43:2)	(d43:2)				C49 H96 O8 N2 P1	871.691	12.3145	0.0242862	0.45897	1.44522e-07	0.222477
NEG1244		SM(d44:1)+HCOO	SM(d44:1)+HCOO	SM	(d44:1)	(d44:1)				C50 H100 O8 N2 P1	887.722	13.9809	0.0580441	0.652265	0.187911	0.123918
NEG1246		SM(d44:2)+HCOO	SM(d44:2)+HCOO	SM	(d44:2)	(d44:2)				C50 H98 O8 N2 P1	885.707	12.8338	0.0245173	0.556693	0.0982042	0.169229
NEG1247		SM(d44:3)+HCOO	SM(d44:3)+HCOO	SM	(d44:3)	(d44:3)				C50 H96 O8 N2 P1	883.691	11.8834	0.0898493	0.490717	0.000506403	0.122358
NEG1248		SM(t34:1)+HCOO	SM(t34:1)+HCOO	SM	(t34:1)	(t34:1)				C40 H80 O9 N2 P1	763.561	7.804	0.0237087	0.724947	0.0295745	0.192468
NEG1249		SM(t34:2)+HCOO	SM(t34:2)+HCOO	SM	(t34:2)	(t34:2)				C40 H78 O9 N2 P1	761.545	6.735	0.0916855	0.765487	0.090998	0.030252
NEG125		CL(80:11)-2H	CL(80:11)-2H	CL	(80:11)	(80:11)				C89 H150 O17 P2	776.518	8.26399	0.0907003	2.16006	0.436045	0.105585
NEG1250		SM(t42:0)+HCOO	SM(t42:0)+HCOO	SM	(t42:0)	(t42:0)				C48 H98 O9 N2 P1	877.702	12.353	0.095763	0.498448	0.00370226	0.0618413
NEG1251		SM(t42:1)+HCOO	SM(t42:1)+HCOO	SM	(t42:1)	(t42:1)				C48 H96 O9 N2 P1	875.686	11.161	0.07549	0.626026	0.000560662	0.0988853
NEG1252		SPHP(m17:1)-H	SPHP(m17:1)-H	SPHP	(m17:1)	(m17:1)				C17 H35 O4 N1 P1	348.231	1.10994	0.0444783	0.935817	0.845932	0.286244
NEG1253		SPHP(m21:1)+HCOO	SPHP(m21:1)+HCOO	SPHP	(m21:1)	(m21:1)				C22 H45 O6 N1 P1	450.299	2.60193	0.0829853	0.342108	0.0539026	0.271068
NEG1254		SPHP(m22:1)+HCOO	SPHP(m22:1)+HCOO	SPHP	(m22:1)	(m22:1)				C23 H47 O6 N1 P1	464.315	3.12244	0.0462741	0.457486	0.0617852	0.723126
NEG1255		SQDG(32:4)+HCOO	SQDG(32:4)+HCOO	SQDG	(32:4)	(32:4)				C42 H71 O14 S1	831.457	15.0036	0.0681452	0.547451	0.0983513	0.0524349
NEG1256		SQDG(34:3)-H	SQDG(34:3)-H	SQDG	(34:3)	(34:3)				C43 H75 O12 S1	815.498	8.55235	0.0392542	0.978985	0.776392	0.0605027
NEG1257		SQDG(36:4)-H	SQDG(36:4)-H	SQDG	(36:4)	(36:4)				C45 H77 O12 S1	841.514	7.94072	0.0428371	0.552552	0.00370812	0.138414
NEG1258		SQDG(36:5)-H	SQDG(36:5)-H	SQDG	(36:5)	(36:5)				C45 H75 O12 S1	839.498	7.116	0.0318926	0.377346	8.19852e-06	0.118873
NEG1259		SQDG(36:5e)+HCOO	SQDG(36:5e)+HCOO	SQDG	(36:5e)	(36:5e)				C46 H79 O13 S1	871.525	7.80802	0.0531793	0.691562	0.0649652	0.189057
NEG126		CL(80:5)-2H	CL(80:5)-2H	CL	(80:5)	(80:5)				C89 H162 O17 P2	782.565	10.1242	0.0929805	1.97925	0.400965	0.104474
NEG1260		SQDG(36:7)+HCOO	SQDG(36:7)+HCOO	SQDG	(36:7)	(36:7)				C46 H73 O14 S1	881.473	7.76229	0.124918	0.46554	7.89257e-05	0.0893045
NEG1261		SQDG(38:9)+HCOO	SQDG(38:9)+HCOO	SQDG	(38:9)	(38:9)				C48 H73 O14 S1	905.473	6.992	0.203672	0.477034	0.0405686	0.0373959
NEG1262		SQDG(39:4)-H	SQDG(39:4)-H	SQDG	(39:4)	(39:4)				C48 H83 O12 S1	883.561	8.372	0.487959	1.15215	0.733983	0.0357354
NEG1263		SQDG(41:6)+HCOO	SQDG(41:6)+HCOO	SQDG	(41:6)	(41:6)				C51 H85 O14 S1	953.567	1.513	0.164259	3.80217	0.402537	0.105972
NEG1264		SQDG(43:8)+HCOO	SQDG(43:8)+HCOO	SQDG	(43:8)	(43:8)				C53 H85 O14 S1	977.567	1.463	0.110202	2.41079	0.459018	0.101912
NEG1265		SQDG(44:6)+HCOO	SQDG(44:6)+HCOO	SQDG	(44:6)	(44:6)				C54 H91 O14 S1	995.614	1.46282	0.0401516	2.2709	0.401263	0.111051
NEG1266		SQDG(46:8)+HCOO	SQDG(46:8)+HCOO	SQDG	(46:8)	(46:8)				C56 H91 O14 S1	1019.61	1.43939	0.0584983	1.92427	0.481204	0.123339
NEG1267		SQDG(48:10)+HCOO	SQDG(48:10)+HCOO	SQDG	(48:10)	(48:10)				C58 H91 O14 S1	1043.61	1.408	0.171047	1.6926	0.250854	0.0616903
NEG1268		ST(d34:1)-H	ST(d34:1)-H	ST	(d34:1)	(d34:1)				C40 H76 O11 N1 S1	778.514	6.93198	0.0224095	0.640604	0.0135696	0.127534
NEG1269		ST(d36:1)-H	ST(d36:1)-H	ST	(d36:1)	(d36:1)				C42 H80 O11 N1 S1	806.546	8.05799	0.117009	0.63795	0.349903	0.101344
NEG127		CL(18:2_22:0_20:1_20:4)-2H	CL(80:7)-2H	CL	(18:2_22:0_20:1_20:4)	(18:2)	(22:0)	(20:1)	(20:4)	C89 H158 O17 P2	780.549	9.27288	0.0844099	0.982733	0.960106	0.134206
NEG1270		ST(d36:1+2O)+HCOO	ST(d36:1+2O)+HCOO	ST	(d36:1+2O)	(d36:1+2O)				C43 H82 O15 N1 S1	884.541	8.289	0.14977	0.858923	0.0803117	0.197607
NEG1271		ST(d40:1)-H	ST(d40:1)-H	ST	(d40:1)	(d40:1)				C46 H88 O11 N1 S1	862.608	10.1717	0.0509754	0.63496	0.501596	0.123619
NEG1272		ST(d40:2)-H	ST(d40:2)-H	ST	(d40:2)	(d40:2)				C46 H86 O11 N1 S1	860.593	9.112	1.33469	0.71166	0.482459	0.0182114
NEG1273		ST(d40:4)-H	ST(d40:4)-H	ST	(d40:4)	(d40:4)				C46 H82 O11 N1 S1	856.561	9.36528	0.0672236	1.30677	0.0261079	0.272642
NEG1274		ST(d42:1)-H	ST(d42:1)-H	ST	(d42:1)	(d42:1)				C48 H92 O11 N1 S1	890.64	10.484	0.0379987	1.04803	0.942905	0.0861483
NEG1275		ST(d42:1)-H	ST(d42:1)-H	ST	(d42:1)	(d42:1)				C48 H92 O11 N1 S1	890.64	11.186	0.0296808	0.589549	0.466604	0.242012
NEG1276		ST(d42:2)-H	ST(d42:2)-H	ST	(d42:2)	(d42:2)				C48 H90 O11 N1 S1	888.624	10.121	0.0531377	0.562302	0.372391	0.213559
NEG1277		ST(t39:6)-H	ST(t39:6)-H	ST	(t39:6)	(t39:6)				C45 H76 O12 N1 S1	854.509	8.82068	0.0658264	0.864837	0.131109	0.0788118
NEG1278		WE(16:1)-H	WE(16:1)-H	WE	(16:1)	(16:1)				H29 C16 O2	253.217	1.408	0.0534248	0.938443	0.862782	0.0967569
NEG1279		WE(18:0)-H	WE(18:0)-H	WE	(18:0)	(18:0)				H35 C18 O2	283.264	5.687	0.0649569	1.29681	0.169981	0.148005
NEG128		CL(80:7)-2H	CL(80:7)-2H	CL	(80:7)	(80:7)				C89 H158 O17 P2	780.549	10.5078	0.701731	1.30856	0.481321	0.0528267
NEG1280		WE(18:1)-H	WE(18:1)-H	WE	(18:1)	(18:1)				H33 C18 O2	281.249	4.18826	0.0749397	1.33283	0.141511	0.0809709
NEG1282		phSM(d18:0_16:0)+HCOO	phSM(d34:0)+HCOO	phSM	(d18:0_16:0)	(d18:0)	(16:0)			C40 H82 O9 N2 P1	765.576	10.247	0.0211303	1.27636	0.0839913	0.560937
NEG1283		phSM(d18:0_18:0)+HCOO	phSM(d36:0)+HCOO	phSM	(d18:0_18:0)	(d18:0)	(18:0)			C42 H86 O9 N2 P1	793.608	10.3387	0.0475476	1.13278	0.148034	0.221011
NEG1284		phSM(d18:0_18:1)+HCOO	phSM(d36:1)+HCOO	phSM	(d18:0_18:1)	(d18:0)	(18:1)			C42 H84 O9 N2 P1	791.592	9.38059	0.0470051	1.07937	0.447374	0.37841
NEG1285		phSM(d19:0_18:2)+HCOO	phSM(d37:2)+HCOO	phSM	(d19:0_18:2)	(d19:0)	(18:2)			C43 H84 O9 N2 P1	803.592	9.80735	1.11229	1.16169	0.724132	0.13686
NEG1286		phSM(d19:1_18:2)+HCOO	phSM(d37:3)+HCOO	phSM	(d19:1_18:2)	(d19:1)	(18:2)			C43 H82 O9 N2 P1	801.576	8.917	0.147032	0.87713	0.562812	0.0838774
NEG1287		phSM(d19:1_18:2)+HCOO	phSM(d37:3)+HCOO	phSM	(d19:1_18:2)	(d19:1)	(18:2)			C43 H82 O9 N2 P1	801.576	9.815	0.0816303	0.868701	0.349178	0.24967
NEG1288		phSM(d17:0_20:4)+HCOO	phSM(d37:4)+HCOO	phSM	(d17:0_20:4)	(d17:0)	(20:4)			C43 H80 O9 N2 P1	799.561	8.683	0.132797	0.809607	0.28579	0.109909
NEG1289		phSM(d20:0_18:1)+HCOO	phSM(d38:1)+HCOO	phSM	(d20:0_18:1)	(d20:0)	(18:1)			C44 H88 O9 N2 P1	819.623	10.436	0.225934	1.07648	0.715486	0.0762088
NEG129		CL(81:11)-2H	CL(81:11)-2H	CL	(81:11)	(81:11)				C90 H152 O17 P2	783.526	14.181	0.166744	0.554446	0.000120575	0.0739351
NEG1290		phSM(d38:2)+HCOO	phSM(d38:2)+HCOO	phSM	(d38:2)	(d38:2)				C44 H86 O9 N2 P1	817.608	9.7149	0.0545253	1.61511	9.51844e-05	0.228246
NEG1291		phSM(d18:0_20:4)+HCOO	phSM(d38:4)+HCOO	phSM	(d18:0_20:4)	(d18:0)	(20:4)			C44 H82 O9 N2 P1	813.576	9.16036	0.0181199	1.10293	0.346351	1.44884
NEG1293		phSM(d18:1_20:4)+HCOO	phSM(d38:5)+HCOO	phSM	(d18:1_20:4)	(d18:1)	(20:4)			C44 H80 O9 N2 P1	811.561	9.394	0.22436	0.92319	0.859672	0.31785
NEG1294		phSM(d20:1_20:2)+HCOO	phSM(d40:3)+HCOO	phSM	(d20:1_20:2)	(d20:1)	(20:2)			C46 H88 O9 N2 P1	843.623	10.6893	0.140747	1.00411	0.984682	0.0923929
NEG1295		phSM(d18:1_22:6)+HCOO	phSM(d40:7)+HCOO	phSM	(d18:1_22:6)	(d18:1)	(22:6)			C46 H80 O9 N2 P1	835.561	8.599	0.170243	1.06121	0.814957	0.0700767
NEG1296		phSM(d20:1_22:5)+HCOO	phSM(d42:6)+HCOO	phSM	(d20:1_22:5)	(d20:1)	(22:5)			C48 H86 O9 N2 P1	865.608	9.29313	0.086688	1.12304	0.252363	0.137365
NEG1297		phSM(t34:2)+HCOO	phSM(t34:2)+HCOO	phSM	(t34:2)	(t34:2)				C40 H78 O10 N2 P1	777.54	9.196	0.047526	0.82974	0.143884	0.0911022
NEG1299		phSM(t36:1)-CH3	phSM(t36:1)-CH3	phSM	(t36:1)	(t36:1)				C40 H80 O8 N2 P1	747.566	8.68097	0.00856824	1.76542	0.12461	1.03744
NEG130		CL(81:2)-H	CL(81:2)-H	CL	(81:2)	(81:2)				C90 H171 O17 P2	1586.2	10.608	0.460899	1.64681	0.0381876	0.0411648
NEG1300		phSM(t36:1)+HCOO	phSM(t36:1)+HCOO	phSM	(t36:1)	(t36:1)				C42 H84 O10 N2 P1	807.587	9.55932	0.0322848	0.699462	6.46127e-05	0.512762
NEG1301		phSM(t36:1)+HCOO	phSM(t36:1)+HCOO	phSM	(t36:1)	(t36:1)				C42 H84 O10 N2 P1	807.587	9.97209	0.260301	0.740387	0.00115862	0.396121
NEG1302		phSM(t36:2)-CH3	phSM(t36:2)-CH3	phSM	(t36:2)	(t36:2)				C40 H78 O8 N2 P1	745.55	7.682	0.0473081	0.737829	0.0141585	0.106417
NEG1303		phSM(t36:2)+HCOO	phSM(t36:2)+HCOO	phSM	(t36:2)	(t36:2)				C42 H82 O10 N2 P1	805.571	8.64953	0.0452832	0.740096	0.00132074	0.669722
NEG1304		phSM(t36:2)+HCOO	phSM(t36:2)+HCOO	phSM	(t36:2)	(t36:2)				C42 H82 O10 N2 P1	805.571	9.06983	0.177888	0.723673	0.00174928	0.715558
NEG1305		phSM(t18:1_18:3)+HCOO	phSM(t36:4)+HCOO	phSM	(t18:1_18:3)	(t18:1)	(18:3)			C42 H78 O10 N2 P1	801.54	8.928	0.198607	0.803144	0.278491	0.213337
NEG1306		phSM(t18:1_22:4)+HCOO	phSM(t40:5)+HCOO	phSM	(t18:1_22:4)	(t18:1)	(22:4)			C46 H84 O10 N2 P1	855.587	9.29876	0.0405007	0.516557	5.37477e-05	0.284188
NEG131		CL(81:3)-2H	CL(81:3)-2H	CL	(81:3)	(81:3)				C90 H168 O17 P2	791.588	9.37911	0.0472503	1.08739	0.417037	0.360118
NEG132		CL(81:4)-H	CL(81:4)-H	CL	(81:4)	(81:4)				C90 H167 O17 P2	1582.17	9.483	0.938722	3.27088	0.0647178	0.10128
NEG133		CL(81:5)-H	CL(81:5)-H	CL	(81:5)	(81:5)				C90 H165 O17 P2	1580.15	9.22551	0.0731602	1.10596	0.463333	0.191626
NEG134		CL(81:6)-H	CL(81:6)-H	CL	(81:6)	(81:6)				C90 H163 O17 P2	1578.14	9.13905	0.403177	0.81888	0.588276	0.0726266
NEG135		CL(81:7)-H	CL(81:7)-H	CL	(81:7)	(81:7)				C90 H161 O17 P2	1576.12	8.98404	0.0446824	0.602137	0.0165837	0.155021
NEG136		CL(82:11)-2H	CL(82:11)-2H	CL	(82:11)	(82:11)				C91 H154 O17 P2	790.534	8.271	0.0404808	0.792371	0.289563	0.0976518
NEG137		CL(82:2)-2H	CL(82:2)-2H	CL	(82:2)	(82:2)				C91 H172 O17 P2	799.604	12.1283	0.349888	0.626847	0.112374	0.0563793
NEG138		CL(22:6_22:2_20:0_18:0)-H	CL(82:8)-H	CL	(22:6_22:2_20:0_18:0)	(22:6)	(22:2)	(20:0)	(18:0)	C91 H161 O17 P2	1588.12	8.31185	0.291837	0.794527	0.159413	0.0736088
NEG139		CL(83:13)-H	CL(83:13)-H	CL	(83:13)	(83:13)				C92 H153 O17 P2	1592.06	10.537	0.13918	0.992297	0.960378	0.025864
NEG14		CL(70:3)-2H	CL(70:3)-2H	CL	(70:3)	(70:3)				C79 H146 O17 P2	714.502	8.96055	0.0591914	0.675259	0.025844	0.775121
NEG140		CL(83:4)-2H	CL(83:4)-2H	CL	(83:4)	(83:4)				C92 H170 O17 P2	804.596	11.6177	0.0642487	0.659323	0.0709828	0.166655
NEG141		CL(83:6)-H	CL(83:6)-H	CL	(83:6)	(83:6)				C92 H167 O17 P2	1606.17	9.24479	0.333335	1.15234	0.472783	0.095035
NEG142		CL(83:8)-H	CL(83:8)-H	CL	(83:8)	(83:8)				C92 H163 O17 P2	1602.14	9.05083	0.165857	0.721002	0.199253	0.0672251
NEG143		CL(22:3_24:1_18:0_20:4)-2H	CL(84:8)-2H	CL	(22:3_24:1_18:0_20:4)	(22:3)	(24:1)	(18:0)	(20:4)	C93 H164 O17 P2	807.573	8.63366	0.450804	0.686202	0.262093	0.0806147
NEG144		CL(84:9)-H	CL(84:9)-H	CL	(84:9)	(84:9)				C93 H163 O17 P2	1614.14	8.38183	0.174461	1.69165	0.0401504	0.106062
NEG145		CL(85:10)-2H	CL(85:10)-2H	CL	(85:10)	(85:10)				C94 H162 O17 P2	812.565	8.547	0.0610329	1.09803	0.3351	0.276874
NEG146		CL(85:5)-2H	CL(85:5)-2H	CL	(85:5)	(85:5)				C94 H172 O17 P2	817.604	9.71528	0.539341	1.95724	0.0559938	0.173832
NEG147		CL(86:1)-2H	CL(86:1)-2H	CL	(86:1)	(86:1)				C95 H182 O17 P2	828.643	14.1665	0.0555591	0.523804	0.0988469	0.0916832
NEG148		Cer(d15:0_17:1)+HCOO	Cer(d32:1)+HCOO	Cer	(d15:0_17:1)	(d15:0)	(17:1)			C33 H64 O5 N1	554.479	8.41369	0.160563	0.952104	0.794	0.0442954
NEG149		Cer(d33:1)+HCOO	Cer(d33:1)+HCOO	Cer	(d33:1)	(d33:1)				C34 H66 O5 N1	568.495	9.033	0.127456	0.76613	0.161538	0.0660564
NEG15		CL(18:1_16:0_18:1_18:1)-H	CL(70:3)-H	CL	(18:1_16:0_18:1_18:1)	(18:1)	(16:0)	(18:1)	(18:1)	C79 H147 O17 P2	1430.01	16.1834	0.0751968	0.643069	0.0260338	0.0634134
NEG150		Cer(d15:0_19:0)+HCOO	Cer(d34:0)+HCOO	Cer	(d15:0_19:0)	(d15:0)	(19:0)			C35 H70 O5 N1	584.526	10.0777	0.023879	1.28926	0.278358	0.10969
NEG151		Cer(d18:1_16:0)+HCOO	Cer(d34:1)+HCOO	Cer	(d18:1_16:0)	(d18:1)	(16:0)			C35 H68 O5 N1	582.51	9.65327	0.0281523	0.876324	0.41002	0.265575
NEG152		Cer(d34:1+O)+HCOO	Cer(d34:1+O)+HCOO	Cer	(d34:1+O)	(d34:1+O)				C35 H68 O6 N1	598.505	9.11608	0.0963733	0.754378	0.0990204	0.0800261
NEG153		Cer(d13:0_21:2)+HCOO	Cer(d34:2)+HCOO	Cer	(d13:0_21:2)	(d13:0)	(21:2)			C35 H66 O5 N1	580.495	8.58	0.0859017	1.32271	0.340846	0.0450763
NEG154		Cer(d17:1_18:0)+HCOO	Cer(d35:1)+HCOO	Cer	(d17:1_18:0)	(d17:1)	(18:0)			C36 H70 O5 N1	596.526	10.2686	0.0729405	0.865186	0.235024	0.217026
NEG155		Cer(d15:0_21:0)+HCOO	Cer(d36:0)+HCOO	Cer	(d15:0_21:0)	(d15:0)	(21:0)			C37 H74 O5 N1	612.557	11.3811	0.0281758	0.773054	0.135411	0.261798
NEG157		Cer(d18:1_18:0)+HCOO	Cer(d36:1)+HCOO	Cer	(d18:1_18:0)	(d18:1)	(18:0)			C37 H72 O5 N1	610.542	10.8647	0.024063	0.911941	0.390949	1.93554
NEG158		Cer(d18:2_18:0)+HCOO	Cer(d36:2)+HCOO	Cer	(d18:2_18:0)	(d18:2)	(18:0)			C37 H70 O5 N1	608.526	9.82357	0.0426001	1.28939	0.102092	0.679931
NEG159		Cer(d18:1_19:0)+HCOO	Cer(d37:1)+HCOO	Cer	(d18:1_19:0)	(d18:1)	(19:0)			C38 H74 O5 N1	624.557	11.4602	0.0247496	0.663738	0.0173674	0.215147
NEG16		CL(18:2_18:1_16:0_18:1)-H	CL(70:4)-H	CL	(18:2_18:1_16:0_18:1)	(18:2)	(18:1)	(16:0)	(18:1)	C79 H145 O17 P2	1428	15.9131	0.0735081	0.49912	0.00352311	0.13768
NEG160		Cer(d24:0_14:0)+HCOO	Cer(d38:0)+HCOO	Cer	(d24:0_14:0)	(d24:0)	(14:0)			C39 H78 O5 N1	640.589	12.4262	0.0544786	0.749535	0.0575647	0.100511
NEG161		Cer(d18:1_20:0)+HCOO	Cer(d38:1)+HCOO	Cer	(d18:1_20:0)	(d18:1)	(20:0)			C39 H76 O5 N1	638.573	12.0357	0.016515	0.449207	3.78066e-06	0.769963
NEG163		Cer(d18:2_20:0)+HCOO	Cer(d38:2)+HCOO	Cer	(d18:2_20:0)	(d18:2)	(20:0)			C39 H74 O5 N1	636.557	11.0362	0.093727	0.595248	0.00224647	0.195606
NEG165		Cer(d15:0_24:1)+HCOO	Cer(d39:1)+HCOO	Cer	(d15:0_24:1)	(d15:0)	(24:1)			C40 H78 O5 N1	652.589	12.5998	0.0321922	0.502121	9.71655e-05	0.16703
NEG166		Cer(d18:0_22:0)+HCOO	Cer(d40:0)+HCOO	Cer	(d18:0_22:0)	(d18:0)	(22:0)			C41 H82 O5 N1	668.62	13.5022	0.0528555	0.931794	0.577968	0.0715457
NEG167		Cer(d40:0+O)+HCOO	Cer(d40:0+O)+HCOO	Cer	(d40:0+O)	(d40:0+O)				C41 H82 O6 N1	684.615	12.5428	0.0362594	0.64483	0.00788223	0.0935176
NEG168		Cer(d40:1)+HCOO	Cer(d40:1)+HCOO	Cer	(d40:1)	(d40:1)				C41 H80 O5 N1	666.604	12.408	0.68691	0.986675	0.959174	0.0452862
NEG169		Cer(d18:1_22:0)+HCOO	Cer(d40:1)+HCOO	Cer	(d18:1_22:0)	(d18:1)	(22:0)			C41 H80 O5 N1	666.604	13.1327	0.0314759	0.637592	0.000132986	0.741177
NEG17		CL(70:5)-2H	CL(70:5)-2H	CL	(70:5)	(70:5)				C79 H142 O17 P2	712.487	7.92619	0.0549407	0.531604	0.0166883	0.196184
NEG171		Cer(d18:2_22:0)+HCOO	Cer(d40:2)+HCOO	Cer	(d18:2_22:0)	(d18:2)	(22:0)			C41 H78 O5 N1	664.589	12.0524	0.063383	0.96772	0.768313	0.0391205
NEG172		Cer(d20:0_21:0)+HCOO	Cer(d41:0)+HCOO	Cer	(d20:0_21:0)	(d20:0)	(21:0)			C42 H84 O5 N1	682.635	14.0095	0.0263375	0.683836	0.00447004	0.0838314
NEG174		Cer(d18:1_23:0)+HCOO	Cer(d41:1)+HCOO	Cer	(d18:1_23:0)	(d18:1)	(23:0)			C42 H82 O5 N1	680.62	13.6558	0.0275954	0.586329	0.000375071	0.57286
NEG176		Cer(d18:2_23:0)+HCOO	Cer(d41:2)+HCOO	Cer	(d18:2_23:0)	(d18:2)	(23:0)			C42 H80 O5 N1	678.604	12.5775	0.0516222	0.600108	8.65418e-05	0.139331
NEG177		Cer(d18:0_24:0)+HCOO	Cer(d42:0)+HCOO	Cer	(d18:0_24:0)	(d18:0)	(24:0)			C43 H86 O5 N1	696.651	14.502	0.0378021	0.66236	0.001021	0.139348
NEG179		Cer(d18:0_24:1)+HCOO	Cer(d42:1)+HCOO	Cer	(d18:0_24:1)	(d18:0)	(24:1)			C43 H84 O5 N1	694.635	13.3153	0.0504913	0.66918	0.0166624	0.0594779
NEG18		CL(70:5)-2H	CL(70:5)-2H	CL	(70:5)	(70:5)				C79 H142 O17 P2	712.487	8.35	0.132147	0.590191	0.109955	0.177948
NEG180		Cer(d18:1_24:0)+HCOO	Cer(d42:1)+HCOO	Cer	(d18:1_24:0)	(d18:1)	(24:0)			C43 H84 O5 N1	694.635	14.159	0.0287825	0.586365	8.03787e-05	0.999986
NEG183		Cer(d42:1+O)+HCOO	Cer(d42:1+O)+HCOO	Cer	(d42:1+O)	(d42:1+O)				C43 H84 O6 N1	710.63	13.674	0.049647	0.801561	0.0287335	0.0317412
NEG184		Cer(d42:2)+HCOO	Cer(d42:2)+HCOO	Cer	(d42:2)	(d42:2)				C43 H82 O5 N1	692.62	12.5446	0.0339458	0.682456	0.0236242	0.0463106
NEG185		Cer(d18:1_24:1)+HCOO	Cer(d42:2)+HCOO	Cer	(d18:1_24:1)	(d18:1)	(24:1)			C43 H82 O5 N1	692.62	13.0705	0.0203006	0.641495	9.97727e-05	0.872189
NEG187		Cer(d18:1_24:2)+HCOO	Cer(d42:3)+HCOO	Cer	(d18:1_24:2)	(d18:1)	(24:2)			C43 H80 O5 N1	690.604	12.1353	0.0241066	0.577565	0.000434071	0.421186
NEG188		Cer(d20:0_22:4)+HCOO	Cer(d42:4)+HCOO	Cer	(d20:0_22:4)	(d20:0)	(22:4)			C43 H78 O5 N1	688.589	11.1661	0.0308119	0.675908	0.0348934	0.0732954
NEG189		Cer(d43:0+O)-H	Cer(d43:0+O)-H	Cer	(d43:0+O)	(d43:0+O)				C43 H86 O4 N1	680.656	14.935	0.041181	0.756781	0.0388318	0.0678975
NEG19		CL(18:2_18:1_16:1_18:1)-H	CL(70:5)-H	CL	(18:2_18:1_16:1_18:1)	(18:2)	(18:1)	(16:1)	(18:1)	C79 H143 O17 P2	1425.98	15.6411	0.0464818	0.671806	0.0222129	0.107683
NEG190		Cer(d18:1_25:0)+HCOO	Cer(d43:1)+HCOO	Cer	(d18:1_25:0)	(d18:1)	(25:0)			C44 H86 O5 N1	708.651	14.6318	0.0199217	0.578587	0.000305924	0.184362
NEG191		Cer(d18:1_25:1)+HCOO	Cer(d43:2)+HCOO	Cer	(d18:1_25:1)	(d18:1)	(25:1)			C44 H84 O5 N1	706.635	13.5784	0.0575848	0.57087	8.43279e-06	0.124327
NEG192		Cer(d19:0_25:1)+HCOO	Cer(d44:1)+HCOO	Cer	(d19:0_25:1)	(d19:0)	(25:1)			C45 H88 O5 N1	722.667	15.0081	0.0688928	0.629278	0.00399684	0.0648276
NEG193		Cer(d21:1_23:1)+HCOO	Cer(d44:2)+HCOO	Cer	(d21:1_23:1)	(d21:1)	(23:1)			C45 H86 O5 N1	720.651	14.0713	0.0701596	0.480149	1.9424e-05	0.109099
NEG194		Cer(d44:3)+HCOO	Cer(d44:3)+HCOO	Cer	(d44:3)	(d44:3)				C45 H84 O5 N1	718.635	13.1891	0.181198	0.762809	0.203563	0.0516093
NEG195		Cer(m18:1_14:0+O)+HCOO	Cer(m32:1+O)+HCOO	Cer	(m18:1_14:0+O)	(m18:1)	(14:0+O)			C33 H64 O5 N1	554.479	8.43	0.162007	0.954327	0.802128	0.0444272
NEG196		Cer(m34:0+O)+HCOO	Cer(m34:0+O)+HCOO	Cer	(m34:0+O)	(m34:0+O)				C35 H70 O5 N1	584.526	10.0756	0.024949	1.30149	0.265336	0.110939
NEG197		Cer(m35:1+O)+HCOO	Cer(m35:1+O)+HCOO	Cer	(m35:1+O)	(m35:1+O)				C36 H70 O5 N1	596.526	10.2701	0.072949	0.864995	0.234163	0.217
NEG198		Cer(m19:0_17:0+O)+HCOO	Cer(m36:0+O)+HCOO	Cer	(m19:0_17:0+O)	(m19:0)	(17:0+O)			C37 H74 O5 N1	612.557	11.379	0.0562729	0.631487	0.000986288	0.303326
NEG199		Cer(m17:1_19:0+O)+HCOO	Cer(m36:1+O)+HCOO	Cer	(m17:1_19:0+O)	(m17:1)	(19:0+O)			C37 H72 O5 N1	610.542	10.858	0.0112349	0.914834	0.399415	1.8862
NEG2		CL(52:2)-2H	CL(52:2)-2H	CL	(52:2)	(52:2)				C61 H112 O17 P2	589.369	3.411	0.0901227	0.923502	0.848142	0.0116274
NEG20		CL(18:2_16:1_18:1_18:2)-H	CL(70:6)-H	CL	(18:2_16:1_18:1_18:2)	(18:2)	(16:1)	(18:1)	(18:2)	C79 H141 O17 P2	1423.96	15.3071	0.0644368	0.592852	0.0244109	0.144915
NEG201		Cer(m38:0+O)+HCOO	Cer(m38:0+O)+HCOO	Cer	(m38:0+O)	(m38:0+O)				C39 H78 O5 N1	640.589	12.4241	0.0700013	0.768342	0.0825687	0.0974858
NEG202		Cer(m38:1+O)+HCOO	Cer(m38:1+O)+HCOO	Cer	(m38:1+O)	(m38:1+O)				C39 H76 O5 N1	638.573	12.034	0.0177897	0.448862	3.54834e-06	0.768821
NEG203		Cer(m38:2+O)+HCOO	Cer(m38:2+O)+HCOO	Cer	(m38:2+O)	(m38:2+O)				C39 H74 O5 N1	636.557	11.0345	0.0995171	0.597173	0.00172992	0.197345
NEG205		Cer(m17:0_23:0+O)+HCOO	Cer(m40:0+O)+HCOO	Cer	(m17:0_23:0+O)	(m17:0)	(23:0+O)			C41 H82 O5 N1	668.62	13.5021	0.0503336	0.921607	0.494457	0.0774727
NEG206		Cer(m40:1+O)+HCOO	Cer(m40:1+O)+HCOO	Cer	(m40:1+O)	(m40:1+O)				C41 H80 O5 N1	666.604	13.139	0.0323598	0.637325	0.000131171	0.735239
NEG207		Cer(m40:2+O)+HCOO	Cer(m40:2+O)+HCOO	Cer	(m40:2+O)	(m40:2+O)				C41 H78 O5 N1	664.589	12.011	0.0363024	0.903383	0.402043	0.0567093
NEG21		CL(18:2_16:1_18:2_18:2)-H	CL(70:7)-H	CL	(18:2_16:1_18:2_18:2)	(18:2)	(16:1)	(18:2)	(18:2)	C79 H139 O17 P2	1421.95	14.9119	0.0889958	0.44065	0.00283274	0.279837
NEG210		Cer(m42:0+O)+HCOO	Cer(m42:0+O)+HCOO	Cer	(m42:0+O)	(m42:0+O)				C43 H86 O5 N1	696.651	14.5016	0.0384692	0.660418	0.00104723	0.137266
NEG211		Cer(m18:1_24:0+O)+HCOO	Cer(m42:1+O)+HCOO	Cer	(m18:1_24:0+O)	(m18:1)	(24:0+O)			C43 H84 O5 N1	694.635	14.173	0.0289073	0.586826	8.1349e-05	0.990839
NEG212		Cer(m22:1_20:1+O)+HCOO	Cer(m42:2+O)+HCOO	Cer	(m22:1_20:1+O)	(m22:1)	(20:1+O)			C43 H82 O5 N1	692.62	13.274	0.0299101	0.704414	0.00560625	0.224389
NEG213		Cer(m44:0+O)+HCOO	Cer(m44:0+O)+HCOO	Cer	(m44:0+O)	(m44:0+O)				C45 H90 O5 N1	724.682	15.225	0.149002	0.852292	0.127498	0.0224297
NEG214		Cer(m22:1_22:0+O)+HCOO	Cer(m44:1+O)+HCOO	Cer	(m22:1_22:0+O)	(m22:1)	(22:0+O)			C45 H88 O5 N1	722.667	15.0039	0.0527064	0.631051	0.00454326	0.0634606
NEG215		Cer(t18:0_16:0)+HCOO	Cer(t34:0)+HCOO	Cer	(t18:0_16:0)	(t18:0)	(16:0)			C35 H70 O6 N1	600.521	9.07126	0.110007	0.961131	0.774534	0.0489886
NEG216		Cer(t18:0_18:0)+HCOO	Cer(t36:0)+HCOO	Cer	(t18:0_18:0)	(t18:0)	(18:0)			C37 H74 O6 N1	628.552	10.3095	0.0578304	0.936759	0.467118	0.265108
NEG217		Cer(t18:0_20:0)+HCOO	Cer(t38:0)+HCOO	Cer	(t18:0_20:0)	(t18:0)	(20:0)			C39 H78 O6 N1	656.583	11.4995	0.0956698	0.56668	0.00094622	0.129814
NEG218		Cer(t17:0_22:0)+HCOO	Cer(t39:0)+HCOO	Cer	(t17:0_22:0)	(t17:0)	(22:0)			C40 H80 O6 N1	670.599	12.168	0.0532185	0.670654	0.0119942	0.0627271
NEG219		Cer(t17:0_23:0)+HCOO	Cer(t40:0)+HCOO	Cer	(t17:0_23:0)	(t17:0)	(23:0)			C41 H82 O6 N1	684.615	12.6187	0.0355842	0.660298	0.000844238	0.0948602
NEG22		CL(18:2_18:2_18:2_16:1)-H	CL(70:7)-H	CL	(18:2_18:2_18:2_16:1)	(18:2)	(18:2)	(18:2)	(16:1)	C79 H139 O17 P2	1421.95	15.345	0.358378	0.363889	0.0112948	0.322417
NEG220		Cer(t17:0_24:0)+HCOO	Cer(t41:0)+HCOO	Cer	(t17:0_24:0)	(t17:0)	(24:0)			C42 H84 O6 N1	698.63	13.2627	0.286702	0.585447	0.000453549	0.0943187
NEG221		Cer(t17:0_25:0)+HCOO	Cer(t42:0)+HCOO	Cer	(t17:0_25:0)	(t17:0)	(25:0)			C43 H86 O6 N1	712.646	13.6084	0.0346367	0.658061	9.13164e-05	0.116458
NEG222		Cer(t18:0_24:0+O)+HCOO	Cer(t42:0+O)+HCOO	Cer	(t18:0_24:0+O)	(t18:0)	(24:0+O)			C43 H86 O7 N1	728.641	12.889	0.0189392	0.794008	0.316988	0.0509707
NEG223		Cer(t17:0_25:1)+HCOO	Cer(t42:1)+HCOO	Cer	(t17:0_25:1)	(t17:0)	(25:1)			C43 H84 O6 N1	710.63	12.4877	0.0231259	0.676369	0.000323533	0.10418
NEG224		Cer(t18:1_24:0+O)+HCOO	Cer(t42:1+O)+HCOO	Cer	(t18:1_24:0+O)	(t18:1)	(24:0+O)			C43 H84 O7 N1	726.625	11.978	0.0535269	0.886395	0.327843	0.0292803
NEG225		Cer(t46:0)+HCOO	Cer(t46:0)+HCOO	Cer	(t46:0)	(t46:0)				C47 H94 O6 N1	768.709	15.285	0.114779	0.955729	0.681219	0.0316308
NEG226		CerG2GNAc1(d36:3)-2H	CerG2GNAc1(d36:3)-2H	CerG2GNAc1	(d36:3)	(d36:3)				C56 H98 O18 N2	543.341	1.82911	0.0467731	0.301947	0.0436743	0.0733629
NEG227		CerG2GNAc1(d40:0)-H	CerG2GNAc1(d40:0)-H	CerG2GNAc1	(d40:0)	(d40:0)				C60 H113 O18 N2	1149.8	13.365	0.0274327	0.793883	0.112877	0.0787577
NEG228		CerG2GNAc1(d41:2)-2H	CerG2GNAc1(d41:2)-2H	CerG2GNAc1	(d41:2)	(d41:2)				C61 H110 O18 N2	579.388	5.742	0.0319599	0.758206	0.0857921	0.103773
NEG229		CerG2GNAc1(d45:2)-2H	CerG2GNAc1(d45:2)-2H	CerG2GNAc1	(d45:2)	(d45:2)				C65 H118 O18 N2	607.42	7.01564	0.0286018	0.71517	0.0471113	0.0576528
NEG23		CL(70:8)-H	CL(70:8)-H	CL	(70:8)	(70:8)				C79 H137 O17 P2	1419.93	14.517	0.148326	0.236509	0.000268113	0.0682741
NEG230		CerG2GNAc1(m30:0)-H	CerG2GNAc1(m30:0)-H	CerG2GNAc1	(m30:0)	(m30:0)				C50 H93 O17 N2	993.648	11.736	0.0251608	0.749407	2.7172e-06	0.308406
NEG231		CerG2GNAc1(m44:7)-2H	CerG2GNAc1(m44:7)-2H	CerG2GNAc1	(m44:7)	(m44:7)				C64 H106 O17 N2	587.375	3.46096	0.0944281	0.853615	0.712274	0.0828297
NEG232		CerG2GNAc1(t33:2)-H	CerG2GNAc1(t33:2)-H	CerG2GNAc1	(t33:2)	(t33:2)				C53 H95 O19 N2	1063.65	12.9229	0.0281716	0.674846	4.23402e-05	0.304635
NEG233		CerG2GNAc1(t34:5)+HCOO	CerG2GNAc1(t34:5)+HCOO	CerG2GNAc1	(t34:5)	(t34:5)				C55 H93 O21 N2	1117.63	12.382	0.0211109	0.62575	8.40354e-06	0.159167
NEG235		CerG3GNAc1(d34:5)-2H	CerG3GNAc1(d34:5)-2H	CerG3GNAc1	(d34:5)	(d34:5)				C60 H100 O23 N2	608.336	2.552	0.108633	0.876778	0.743223	0.0324922
NEG237		CerG3GNAc1(d40:1)+HCOO	CerG3GNAc1(d40:1)+HCOO	CerG3GNAc1	(d40:1)	(d40:1)				C67 H123 O25 N2	1355.84	11.031	0.0239517	0.530537	3.47342e-06	0.175807
NEG239		CerG3GNAc2(d42:2)-H	CerG3GNAc2(d42:2)-H	CerG3GNAc2	(d42:2)	(d42:2)				C76 H136 O28 N3	1538.93	14.9765	0.0752018	0.520963	5.44452e-06	0.336524
NEG240		CerG3GNAc2(d42:2)-H	CerG3GNAc2(d42:2)-H	CerG3GNAc2	(d42:2)	(d42:2)				C76 H136 O28 N3	1538.93	15.4562	0.601244	2.66988	0.164955	0.157488
NEG241		CerP(t40:2)-H	CerP(t40:2)-H	CerP	(t40:2)	(t40:2)				C40 H77 O7 N1 P1	714.544	13.663	0.051301	0.516428	0.000221139	0.136891
NEG242		CerP(t41:3)-H	CerP(t41:3)-H	CerP	(t41:3)	(t41:3)				C41 H77 O7 N1 P1	726.544	13.0748	0.431112	0.857478	0.579179	0.277771
NEG243		CerP(t41:4)-H	CerP(t41:4)-H	CerP	(t41:4)	(t41:4)				C41 H75 O7 N1 P1	724.529	10.878	0.719876	0.816056	0.625224	0.182712
NEG244		CerP(t41:4)-H	CerP(t41:4)-H	CerP	(t41:4)	(t41:4)				C41 H75 O7 N1 P1	724.529	12.145	0.441521	1.8346	0.122731	0.248385
NEG245		FA(16:1)-H	FA(16:1)-H	FA	(16:1)	(16:1)				O2 H29 C16	253.217	1.429	0.0512311	0.939127	0.864237	0.0966716
NEG246		FA(18:0)-H	FA(18:0)-H	FA	(18:0)	(18:0)				O2 H35 C18	283.264	2.55944	0.0808192	0.790716	0.408234	0.118329
NEG249		FA(18:1)-H	FA(18:1)-H	FA	(18:1)	(18:1)				O2 H33 C18	281.249	16.704	0.117177	2.45072	0.112353	0.467077
NEG25		CL(71:6)-H	CL(71:6)-H	CL	(71:6)	(71:6)				C80 H143 O17 P2	1437.98	15.488	0.305797	0.475645	0.044167	0.0596732
NEG250		FA(20:1)-H	FA(20:1)-H	FA	(20:1)	(20:1)				O2 H37 C20	309.28	2.65659	0.0247926	1.04965	0.852052	0.0333971
NEG252		FA(20:4)-H	FA(20:4)-H	FA	(20:4)	(20:4)				O2 H31 C20	303.233	1.44042	0.0568502	1.03182	0.943225	0.109633
NEG253		FA(20:4)-H	FA(20:4)-H	FA	(20:4)	(20:4)				O2 H31 C20	303.233	2.87184	0.132847	0.880684	0.595083	0.830352
NEG254		FA(22:1)-H	FA(22:1)-H	FA	(22:1)	(22:1)				O2 H41 C22	337.311	3.799	0.051381	0.675874	0.315067	0.0486172
NEG255		FA(22:4)-H	FA(22:4)-H	FA	(22:4)	(22:4)				O2 H35 C22	331.264	3.93374	0.0928461	0.778559	0.291788	0.113922
NEG256		FA(22:5)-H	FA(22:5)-H	FA	(22:5)	(22:5)				O2 H33 C22	329.249	2.98916	0.140041	0.85766	0.652335	0.158815
NEG257		GD1a(m38:2)-2H	GD1a(m38:2)-2H	GD1a	(m38:2)	(m38:2)				C86 H148 O38 N4	922.489	11.614	0.0816984	0.935004	0.442037	0.0572425
NEG258		GD1a(m42:3)-2H	GD1a(m42:3)-2H	GD1a	(m42:3)	(m42:3)				C90 H154 O38 N4	949.513	7.156	0.0984985	0.699873	0.0727356	0.0452317
NEG259		GD2(d47:0+O)-2H	GD2(d47:0+O)-2H	GD2	(d47:0+O)	(d47:0+O)				C89 H160 O35 N4	922.544	9.16202	0.0449676	1.31757	0.0393818	0.0806325
NEG26		CL(17:1_18:2_18:2_18:2)-H	CL(71:7)-H	CL	(17:1_18:2_18:2_18:2)	(17:1)	(18:2)	(18:2)	(18:2)	C80 H141 O17 P2	1435.96	15.1441	0.043578	0.303826	0.000558128	0.10282
NEG260		GM1(t28:0)-2H	GM1(t28:0)-2H	GM1	(t28:0)	(t28:0)				C65 H115 O32 N3	724.874	6.334	0.466368	0.587333	0.233089	0.0593839
NEG262		GM3(d31:4)-H	GM3(d31:4)-H	GM3	(d31:4)	(d31:4)				C54 H91 O21 N2	1103.61	11.889	0.0466667	0.905677	0.130443	0.0996634
NEG263		GM3(d32:4)-H	GM3(d32:4)-H	GM3	(d32:4)	(d32:4)				C55 H93 O21 N2	1117.63	12.399	0.0212172	0.625659	8.1939e-06	0.158654
NEG264		GM3(d33:5)-H	GM3(d33:5)-H	GM3	(d33:5)	(d33:5)				C56 H93 O21 N2	1129.63	11.772	0.335652	0.855904	0.00826999	0.124591
NEG265		GM3(d34:1)-H	GM3(d34:1)-H	GM3	(d34:1)	(d34:1)				C57 H103 O21 N2	1151.71	6.7997	0.0675065	0.655296	0.28122	0.0330579
NEG266		GM3(d36:1)-H	GM3(d36:1)-H	GM3	(d36:1)	(d36:1)				C59 H107 O21 N2	1179.74	7.94508	0.0307748	0.76527	0.492041	0.107368
NEG267		GM3(d38:1)+HCOO	GM3(d38:1)+HCOO	GM3	(d38:1)	(d38:1)				C62 H113 O23 N2	1253.77	8.847	0.0917284	0.561251	0.0147189	0.10384
NEG269		GM3(d39:4+2O)-H	GM3(d39:4+2O)-H	GM3	(d39:4+2O)	(d39:4+2O)				C62 H107 O23 N2	1247.73	7.95242	0.0701119	0.809995	0.559345	0.047919
NEG27		CL(15:0_20:4_18:2_18:2)-H	CL(71:8)-H	CL	(15:0_20:4_18:2_18:2)	(15:0)	(20:4)	(18:2)	(18:2)	C80 H139 O17 P2	1433.95	14.758	0.0653418	0.323586	0.00095824	0.0663752
NEG270		GM3(d40:1)-H	GM3(d40:1)-H	GM3	(d40:1)	(d40:1)				C63 H115 O21 N2	1235.8	10.0901	0.0355236	0.528686	0.243085	0.0573012
NEG271		GM3(d41:1)-H	GM3(d41:1)-H	GM3	(d41:1)	(d41:1)				C64 H117 O21 N2	1249.82	10.6186	0.140737	0.441352	0.164571	0.0589253
NEG272		GM3(d42:1)-H	GM3(d42:1)-H	GM3	(d42:1)	(d42:1)				C65 H119 O21 N2	1263.83	11.1241	0.0328106	0.511253	0.166925	0.0912727
NEG273		GM3(m37:1)-2H	GM3(m37:1)-2H	GM3	(m37:1)	(m37:1)				C60 H108 O20 N2	588.375	3.407	0.0239881	0.638957	0.183425	0.0609471
NEG274		GM3(t36:4)-2H	GM3(t36:4)-2H	GM3	(t36:4)	(t36:4)				C59 H100 O22 N2	594.339	2.126	0.0741482	0.816541	0.316307	0.117482
NEG276		Hex1Cer(d36:0)+HCOO	Hex1Cer(d36:0)+HCOO	Hex1Cer	(d36:0)	(d36:0)				C43 H84 O10 N1	774.61	10.225	0.663868	1.25261	0.629437	0.0333744
NEG277		Hex1Cer(d18:0_18:1)+HCOO	Hex1Cer(d36:1)+HCOO	Hex1Cer	(d18:0_18:1)	(d18:0)	(18:1)			C43 H82 O10 N1	772.594	9.78867	0.0385593	0.881	0.512973	0.14698
NEG278		Hex1Cer(d36:2)+HCOO	Hex1Cer(d36:2)+HCOO	Hex1Cer	(d36:2)	(d36:2)				C43 H80 O10 N1	770.579	9.815	0.115992	0.523082	1.37841e-05	0.3281
NEG279		Hex1Cer(d17:0_20:4)+HCOO	Hex1Cer(d37:4)+HCOO	Hex1Cer	(d17:0_20:4)	(d17:0)	(20:4)			C44 H78 O10 N1	780.563	10.1807	0.203041	0.79312	0.440776	0.0895865
NEG28		CL(20:5_18:2_16:1_18:2)-H	CL(72:10)-H	CL	(20:5_18:2_16:1_18:2)	(20:5)	(18:2)	(16:1)	(18:2)	C81 H137 O17 P2	1443.93	14.8896	0.073866	0.473616	0.00171796	0.123591
NEG280		Hex1Cer(d38:0)+HCOO	Hex1Cer(d38:0)+HCOO	Hex1Cer	(d38:0)	(d38:0)				C45 H88 O10 N1	802.641	11.3689	0.0983277	1.44046	0.540925	0.0220098
NEG281		Hex1Cer(d38:1)+HCOO	Hex1Cer(d38:1)+HCOO	Hex1Cer	(d38:1)	(d38:1)				C45 H86 O10 N1	800.626	10.9549	0.0192995	0.585131	0.0993096	0.0793375
NEG282		Hex1Cer(d20:2_18:0)+HCOO	Hex1Cer(d38:2)+HCOO	Hex1Cer	(d20:2_18:0)	(d20:2)	(18:0)			C45 H84 O10 N1	798.61	11.712	0.0540872	0.678204	0.057535	0.0483376
NEG284		Hex1Cer(d16:0_22:6)+HCOO	Hex1Cer(d38:6)+HCOO	Hex1Cer	(d16:0_22:6)	(d16:0)	(22:6)			C45 H76 O10 N1	790.547	9.62446	0.031387	0.822329	0.173335	0.220029
NEG285		Hex1Cer(d16:2_22:5)+HCOO	Hex1Cer(d38:7)+HCOO	Hex1Cer	(d16:2_22:5)	(d16:2)	(22:5)			C45 H74 O10 N1	788.532	8.749	0.0588634	0.571329	0.00147777	0.60206
NEG286		Hex1Cer(d39:1)+HCOO	Hex1Cer(d39:1)+HCOO	Hex1Cer	(d39:1)	(d39:1)				C46 H88 O10 N1	814.641	11.546	0.0642784	1.06099	0.875042	0.0204039
NEG287		Hex1Cer(d39:1+O)+HCOO	Hex1Cer(d39:1+O)+HCOO	Hex1Cer	(d39:1+O)	(d39:1+O)				C46 H88 O11 N1	830.636	11.263	0.0838515	0.8146	0.286782	0.0572479
NEG289		Hex1Cer(d40:0)+HCOO	Hex1Cer(d40:0)+HCOO	Hex1Cer	(d40:0)	(d40:0)				C47 H92 O10 N1	830.673	12.4543	0.0176864	0.60555	0.480607	0.07776
NEG29		CL(72:3)-2H	CL(72:3)-2H	CL	(72:3)	(72:3)				C81 H150 O17 P2	728.518	9.55216	0.0594529	0.498583	0.00700286	0.370611
NEG293		Hex1Cer(d18:1_22:0)-H	Hex1Cer(d40:1)-H	Hex1Cer	(d18:1_22:0)	(d18:1)	(22:0)			C46 H88 O8 N1	782.652	12.0766	0.0304729	0.628297	0.368759	0.190248
NEG294		Hex1Cer(d40:1+O)+HCOO	Hex1Cer(d40:1+O)+HCOO	Hex1Cer	(d40:1+O)	(d40:1+O)				C47 H90 O11 N1	844.652	11.2803	0.426786	0.605857	0.185802	0.0915885
NEG295		Hex1Cer(d40:2)+HCOO	Hex1Cer(d40:2)+HCOO	Hex1Cer	(d40:2)	(d40:2)				C47 H88 O10 N1	826.641	10.9294	0.0882355	0.599301	0.359162	0.0384054
NEG296		Hex1Cer(d18:2_22:6)+HCOO	Hex1Cer(d40:8)+HCOO	Hex1Cer	(d18:2_22:6)	(d18:2)	(22:6)			C47 H76 O10 N1	814.547	9.063	0.147966	0.685824	0.0988871	0.133798
NEG297		Hex1Cer(d41:0)+HCOO	Hex1Cer(d41:0)+HCOO	Hex1Cer	(d41:0)	(d41:0)				C48 H94 O10 N1	844.688	12.978	0.0574255	1.31413	0.663269	0.0317526
NEG298		Hex1Cer(d41:1)+HCOO	Hex1Cer(d41:1)+HCOO	Hex1Cer	(d41:1)	(d41:1)				C48 H92 O10 N1	842.673	12.6134	0.0207735	0.573705	0.207784	0.120062
NEG299		Hex1Cer(d41:1+O)+HCOO	Hex1Cer(d41:1+O)+HCOO	Hex1Cer	(d41:1+O)	(d41:1+O)				C48 H92 O11 N1	858.668	12.3452	0.0720082	0.735921	0.310171	0.190291
NEG3		CL(59:5)-2H	CL(59:5)-2H	CL	(59:5)	(59:5)				C68 H120 O17 P2	635.401	6.309	0.0859564	0.949037	0.873672	0.010548
NEG30		CL(72:5)-2H	CL(72:5)-2H	CL	(72:5)	(72:5)				C81 H146 O17 P2	726.502	8.49054	0.150984	0.494316	0.0284575	0.0893836
NEG300		Hex1Cer(d41:2)+HCOO	Hex1Cer(d41:2)+HCOO	Hex1Cer	(d41:2)	(d41:2)				C48 H90 O10 N1	840.657	11.48	0.110183	0.886223	0.794319	0.0276584
NEG303		Hex1Cer(d42:1)+HCOO	Hex1Cer(d42:1)+HCOO	Hex1Cer	(d42:1)	(d42:1)				C49 H94 O10 N1	856.688	12.4069	0.0463825	0.65642	0.47606	0.0595421
NEG305		Hex1Cer(d18:1_24:0)-H	Hex1Cer(d42:1)-H	Hex1Cer	(d18:1_24:0)	(d18:1)	(24:0)			C48 H92 O8 N1	810.683	13.131	0.0132261	0.650713	0.48134	0.26515
NEG307		Hex1Cer(d42:1+O)+HCOO	Hex1Cer(d42:1+O)+HCOO	Hex1Cer	(d42:1+O)	(d42:1+O)				C49 H94 O11 N1	872.683	12.3974	0.130322	0.515119	0.00127795	0.136728
NEG31		CL(18:2_18:1_18:1_18:1)-H	CL(72:5)-H	CL	(18:2_18:1_18:1_18:1)	(18:2)	(18:1)	(18:1)	(18:1)	C81 H147 O17 P2	1454.01	15.9258	0.075421	0.585383	0.00169493	0.191291
NEG311		Hex1Cer(d18:1_24:1)-H	Hex1Cer(d42:2)-H	Hex1Cer	(d18:1_24:1)	(d18:1)	(24:1)			C48 H90 O8 N1	808.667	12.0145	0.0231279	0.668243	0.513756	0.222748
NEG312		Hex1Cer(d42:2)+HCOO	Hex1Cer(d42:2)+HCOO	Hex1Cer	(d42:2)	(d42:2)				C49 H92 O10 N1	854.673	12.475	0.754934	0.340128	0.105808	0.242602
NEG313		Hex1Cer(d42:3)+HCOO	Hex1Cer(d42:3)+HCOO	Hex1Cer	(d42:3)	(d42:3)				C49 H90 O10 N1	852.657	11.0674	0.0628866	0.70149	0.523368	0.0554537
NEG315		Hex1Cer(d43:1)+HCOO	Hex1Cer(d43:1)+HCOO	Hex1Cer	(d43:1)	(d43:1)				C50 H96 O10 N1	870.704	13.6304	0.0511317	0.944683	0.912199	0.0530019
NEG316		Hex1Cer(d43:1+O)+HCOO	Hex1Cer(d43:1+O)+HCOO	Hex1Cer	(d43:1+O)	(d43:1+O)				C50 H96 O11 N1	886.699	13.3789	0.013732	0.528118	0.226182	0.110561
NEG317		Hex1Cer(d43:2)+HCOO	Hex1Cer(d43:2)+HCOO	Hex1Cer	(d43:2)	(d43:2)				C50 H94 O10 N1	868.688	12.5399	0.126443	0.944581	0.903594	0.034889
NEG318		Hex1Cer(d44:0+O)+HCOO	Hex1Cer(d44:0+O)+HCOO	Hex1Cer	(d44:0+O)	(d44:0+O)				C51 H100 O11 N1	902.73	14.2337	0.0783457	0.455196	0.391898	0.0516933
NEG320		Hex1Cer(d44:1)+HCOO	Hex1Cer(d44:1)+HCOO	Hex1Cer	(d44:1)	(d44:1)				C51 H98 O10 N1	884.72	14.1013	0.0586662	0.457689	0.316127	0.0743718
NEG322		Hex1Cer(d44:1+O)+HCOO	Hex1Cer(d44:1+O)+HCOO	Hex1Cer	(d44:1+O)	(d44:1+O)				C51 H98 O11 N1	900.715	13.8509	0.0152495	0.474213	0.298088	0.142371
NEG323		Hex1Cer(d44:2)+HCOO	Hex1Cer(d44:2)+HCOO	Hex1Cer	(d44:2)	(d44:2)				C51 H96 O10 N1	882.704	13.0442	0.0747156	0.815169	0.778308	0.0655837
NEG324		Hex1Cer(d44:3)+HCOO	Hex1Cer(d44:3)+HCOO	Hex1Cer	(d44:3)	(d44:3)				C51 H94 O10 N1	880.688	12.137	0.068116	0.698188	0.396116	0.0419119
NEG325		Hex1Cer(d46:2)+HCOO	Hex1Cer(d46:2)+HCOO	Hex1Cer	(d46:2)	(d46:2)				C53 H100 O10 N1	910.735	13.991	0.170755	1.92292	0.0365386	0.0654558
NEG326		Hex1Cer(d48:1+O)+HCOO	Hex1Cer(d48:1+O)+HCOO	Hex1Cer	(d48:1+O)	(d48:1+O)				C55 H106 O11 N1	956.777	15.343	0.144406	1.28174	0.221452	0.020515
NEG327		Hex1Cer(d48:2+O)+HCOO	Hex1Cer(d48:2+O)+HCOO	Hex1Cer	(d48:2+O)	(d48:2+O)				C55 H104 O11 N1	954.761	14.676	0.580823	2.0225	0.00530814	0.0504792
NEG328		Hex1Cer(m39:0)+HCOO	Hex1Cer(m39:0)+HCOO	Hex1Cer	(m39:0)	(m39:0)				C46 H90 O9 N1	800.662	12.226	0.0349876	1.24614	0.765031	0.0486892
NEG329		Hex1Cer(m21:0_18:1)+HCOO	Hex1Cer(m39:1)+HCOO	Hex1Cer	(m21:0_18:1)	(m21:0)	(18:1)			C46 H88 O9 N1	798.646	11.8042	0.0487644	0.552375	0.0240717	0.179987
NEG33		CL(18:2_18:1_18:1_18:2)-H	CL(72:6)-H	CL	(18:2_18:1_18:1_18:2)	(18:2)	(18:1)	(18:1)	(18:2)	C81 H145 O17 P2	1452	15.6553	0.0244787	0.488916	0.00037489	0.511782
NEG330		Hex1Cer(m40:0+O)+HCOO	Hex1Cer(m40:0+O)+HCOO	Hex1Cer	(m40:0+O)	(m40:0+O)				C47 H92 O10 N1	830.673	12.4541	0.0175833	0.604175	0.479574	0.0779743
NEG331		Hex1Cer(m40:1)+HCOO	Hex1Cer(m40:1)+HCOO	Hex1Cer	(m40:1)	(m40:1)				C47 H90 O9 N1	812.662	12.3432	0.0858179	0.468915	0.0400364	0.0765762
NEG332		Hex1Cer(m41:0)+HCOO	Hex1Cer(m41:0)+HCOO	Hex1Cer	(m41:0)	(m41:0)				C48 H94 O9 N1	828.693	13.269	0.106148	1.55065	0.612777	0.0326697
NEG333		Hex1Cer(m41:0+O)+HCOO	Hex1Cer(m41:0+O)+HCOO	Hex1Cer	(m41:0+O)	(m41:0+O)				C48 H94 O10 N1	844.688	12.979	0.0497034	1.3032	0.674992	0.031566
NEG334		Hex1Cer(m21:0_20:1)+HCOO	Hex1Cer(m41:1)+HCOO	Hex1Cer	(m21:0_20:1)	(m21:0)	(20:1)			C48 H92 O9 N1	826.678	12.8682	0.0265303	0.554659	0.306197	0.14091
NEG335		Hex1Cer(m21:1_20:1)+HCOO	Hex1Cer(m41:2)+HCOO	Hex1Cer	(m21:1_20:1)	(m21:1)	(20:1)			C48 H90 O9 N1	824.662	11.7903	0.0731722	0.93826	0.914076	0.0385173
NEG336		Hex1Cer(m21:1_20:4)+HCOO	Hex1Cer(m41:5)+HCOO	Hex1Cer	(m21:1_20:4)	(m21:1)	(20:4)			C48 H84 O9 N1	818.615	10.3855	0.0841856	1.23956	0.428551	0.15466
NEG337		Hex1Cer(m42:0+O)+HCOO	Hex1Cer(m42:0+O)+HCOO	Hex1Cer	(m42:0+O)	(m42:0+O)				C49 H96 O10 N1	858.704	13.4836	0.0368708	0.623043	0.534553	0.0772273
NEG338		Hex1Cer(m42:1)+HCOO	Hex1Cer(m42:1)+HCOO	Hex1Cer	(m42:1)	(m42:1)				C49 H94 O9 N1	840.693	13.378	0.11707	0.805475	0.659888	0.029961
NEG341		Hex1Cer(t34:3)+HCOO	Hex1Cer(t34:3)+HCOO	Hex1Cer	(t34:3)	(t34:3)				C41 H74 O11 N1	756.527	11.833	0.0974369	1.33734	0.111279	0.0258719
NEG342		Hex1Cer(t35:2)-H	Hex1Cer(t35:2)-H	Hex1Cer	(t35:2)	(t35:2)				C41 H76 O9 N1	726.553	9.18595	0.0547487	0.698203	0.0229328	0.304001
NEG343		Hex1Cer(t37:3)-H	Hex1Cer(t37:3)-H	Hex1Cer	(t37:3)	(t37:3)				C43 H78 O9 N1	752.568	9.163	0.10561	0.955947	0.675431	0.0791315
NEG344		Hex1Cer(t17:1_20:4)+HCOO	Hex1Cer(t37:5)+HCOO	Hex1Cer	(t17:1_20:4)	(t17:1)	(20:4)			C44 H76 O11 N1	794.542	9.562	0.0927167	0.828587	0.327864	0.191633
NEG345		Hex1Cer(t38:0)+HCOO	Hex1Cer(t38:0)+HCOO	Hex1Cer	(t38:0)	(t38:0)				C45 H88 O11 N1	818.636	11.1358	0.261949	0.593962	0.32926	0.046652
NEG346		Hex1Cer(t38:3)+HCOO	Hex1Cer(t38:3)+HCOO	Hex1Cer	(t38:3)	(t38:3)				C45 H82 O11 N1	812.589	8.568	0.0585516	1.06004	0.608734	0.376268
NEG347		Hex1Cer(t38:5)+HCOO	Hex1Cer(t38:5)+HCOO	Hex1Cer	(t38:5)	(t38:5)				C45 H78 O11 N1	808.558	8.415	0.0570521	0.730824	0.374162	0.194684
NEG348		Hex1Cer(t39:1)+HCOO	Hex1Cer(t39:1)+HCOO	Hex1Cer	(t39:1)	(t39:1)				C46 H88 O11 N1	830.636	11.2612	0.102793	0.859795	0.347424	0.0538741
NEG35		CL(18:2_18:1_18:2_18:2)-H	CL(72:7)-H	CL	(18:2_18:1_18:2_18:2)	(18:2)	(18:1)	(18:2)	(18:2)	C81 H143 O17 P2	1449.98	15.3503	0.0265126	0.394616	6.10238e-05	0.996632
NEG350		Hex1Cer(t17:0_22:6)+HCOO	Hex1Cer(t39:6)+HCOO	Hex1Cer	(t17:0_22:6)	(t17:0)	(22:6)			C46 H78 O11 N1	820.558	9.8	0.0258692	0.720422	1.28916e-05	0.222481
NEG352		Hex1Cer(t40:0)+HCOO	Hex1Cer(t40:0)+HCOO	Hex1Cer	(t40:0)	(t40:0)				C47 H92 O11 N1	846.668	12.3011	0.0417833	0.541646	2.61318e-05	0.561392
NEG353		Hex1Cer(t20:0_20:1)+HCOO	Hex1Cer(t40:1)+HCOO	Hex1Cer	(t20:0_20:1)	(t20:0)	(20:1)			C47 H90 O11 N1	844.652	11.8069	0.00977546	0.714901	0.394368	0.286578
NEG354		Hex1Cer(t20:1_20:4)-H	Hex1Cer(t40:5)-H	Hex1Cer	(t20:1_20:4)	(t20:1)	(20:4)			C46 H80 O9 N1	790.584	9.368	0.0198838	1.08762	0.384662	0.92861
NEG355		Hex1Cer(t40:6)+HCOO	Hex1Cer(t40:6)+HCOO	Hex1Cer	(t40:6)	(t40:6)				C47 H80 O11 N1	834.574	9.118	0.260711	0.773065	0.538187	0.0413367
NEG356		Hex1Cer(t41:0)+HCOO	Hex1Cer(t41:0)+HCOO	Hex1Cer	(t41:0)	(t41:0)				C48 H94 O11 N1	860.683	12.889	0.0948973	0.582462	0.000730667	0.959129
NEG357		Hex1Cer(t41:1)+HCOO	Hex1Cer(t41:1)+HCOO	Hex1Cer	(t41:1)	(t41:1)				C48 H92 O11 N1	858.668	12.3434	0.0538884	0.714243	0.222791	0.215096
NEG358		Hex1Cer(t41:2)+HCOO	Hex1Cer(t41:2)+HCOO	Hex1Cer	(t41:2)	(t41:2)				C48 H90 O11 N1	856.652	11.396	0.769287	0.106537	0.0507431	0.0578926
NEG360		Hex1Cer(t42:0)+HCOO	Hex1Cer(t42:0)+HCOO	Hex1Cer	(t42:0)	(t42:0)				C49 H96 O11 N1	874.699	13.265	0.0155722	0.637801	0.501375	0.103782
NEG362		Hex1Cer(t42:1)+HCOO	Hex1Cer(t42:1)+HCOO	Hex1Cer	(t42:1)	(t42:1)				C49 H94 O11 N1	872.683	12.8684	0.029345	0.568327	0.398584	0.417496
NEG363		Hex1Cer(t18:1_24:1)+HCOO	Hex1Cer(t42:2)+HCOO	Hex1Cer	(t18:1_24:1)	(t18:1)	(24:1)			C49 H92 O11 N1	870.668	11.7465	0.0254262	0.653837	0.449628	0.136331
NEG364		Hex1Cer(t42:2)+HCOO	Hex1Cer(t42:2)+HCOO	Hex1Cer	(t42:2)	(t42:2)				C49 H92 O11 N1	870.668	12.22	0.291098	0.435412	0.320504	0.213844
NEG365		Hex1Cer(t42:3)+HCOO	Hex1Cer(t42:3)+HCOO	Hex1Cer	(t42:3)	(t42:3)				C49 H90 O11 N1	868.652	10.812	0.624469	0.28445	0.144212	0.149348
NEG366		Hex1Cer(t42:5)+HCOO	Hex1Cer(t42:5)+HCOO	Hex1Cer	(t42:5)	(t42:5)				C49 H86 O11 N1	864.621	10.5117	0.0522731	0.938293	0.867567	0.0481344
NEG367		Hex1Cer(t43:1)+HCOO	Hex1Cer(t43:1)+HCOO	Hex1Cer	(t43:1)	(t43:1)				C50 H96 O11 N1	886.699	13.38	0.0137026	0.535218	0.232523	0.109421
NEG368		Hex1Cer(t43:2)+HCOO	Hex1Cer(t43:2)+HCOO	Hex1Cer	(t43:2)	(t43:2)				C50 H94 O11 N1	884.683	12.282	0.106915	0.458559	0.138814	0.0347623
NEG369		Hex1Cer(t44:1)+HCOO	Hex1Cer(t44:1)+HCOO	Hex1Cer	(t44:1)	(t44:1)				C51 H98 O11 N1	900.715	13.851	0.0152468	0.472428	0.297781	0.143627
NEG37		CL(18:2_18:1_18:2_18:2)-H	CL(72:7)-H	CL	(18:2_18:1_18:2_18:2)	(18:2)	(18:1)	(18:2)	(18:2)	C81 H143 O17 P2	1449.98	15.8365	0.0517959	0.425997	0.0118506	0.790776
NEG370		Hex1Cer(t44:2)+HCOO	Hex1Cer(t44:2)+HCOO	Hex1Cer	(t44:2)	(t44:2)				C51 H96 O11 N1	898.699	12.7885	0.0889904	0.708835	0.595283	0.064831
NEG371		Hex1Cer(t44:3)+HCOO	Hex1Cer(t44:3)+HCOO	Hex1Cer	(t44:3)	(t44:3)				C51 H94 O11 N1	896.683	11.874	0.101809	0.595198	0.322865	0.0336527
NEG372		Hex1Cer(t45:1)+HCOO	Hex1Cer(t45:1)+HCOO	Hex1Cer	(t45:1)	(t45:1)				C52 H100 O11 N1	914.73	14.328	0.140335	0.780637	0.58399	0.0276338
NEG374		Hex1Cer(t46:1)+HCOO	Hex1Cer(t46:1)+HCOO	Hex1Cer	(t46:1)	(t46:1)				C53 H102 O11 N1	928.746	14.7271	0.0971455	0.95477	0.93829	0.0410496
NEG375		Hex1Cer(t46:2)+HCOO	Hex1Cer(t46:2)+HCOO	Hex1Cer	(t46:2)	(t46:2)				C53 H100 O11 N1	926.73	13.7868	0.111443	2.28012	0.0963203	0.0424401
NEG376		Hex2Cer(d26:0)-H	Hex2Cer(d26:0)-H	Hex2Cer	(d26:0)	(d26:0)				C38 H72 O13 N1	750.501	8.23581	0.0725737	0.45915	0.00111554	0.121423
NEG377		Hex2Cer(d28:1+2O)+HCOO	Hex2Cer(d28:1+2O)+HCOO	Hex2Cer	(d28:1+2O)	(d28:1+2O)				C41 H76 O17 N1	854.512	8.78029	0.090779	0.830896	0.111128	0.097888
NEG378		Hex2Cer(d29:1+2O)+HCOO	Hex2Cer(d29:1+2O)+HCOO	Hex2Cer	(d29:1+2O)	(d29:1+2O)				C42 H78 O17 N1	868.528	8.07	0.311486	0.69591	0.241855	0.247634
NEG379		Hex2Cer(d31:2)+HCOO	Hex2Cer(d31:2)+HCOO	Hex2Cer	(d31:2)	(d31:2)				C44 H80 O15 N1	862.553	10.7666	0.0326661	0.605298	1.33873e-06	0.153262
NEG380		Hex2Cer(d34:1)+HCOO	Hex2Cer(d34:1)+HCOO	Hex2Cer	(d34:1)	(d34:1)				C47 H88 O15 N1	906.616	8.17908	0.013834	0.908993	0.562603	0.0746257
NEG382		Hex2Cer(d36:1)-H	Hex2Cer(d36:1)-H	Hex2Cer	(d18:1_18:0)	(d18:1)	(18:0)			C48 H90 O13 N1	888.642	9.38533	0.022928	1.0117	0.928465	0.305815
NEG383		Hex2Cer(d38:1)+HCOO	Hex2Cer(d38:1)+HCOO	Hex2Cer	(d38:1)	(d38:1)				C51 H96 O15 N1	962.679	10.5486	0.0125786	0.511245	1.74208e-05	0.203439
NEG384		Hex2Cer(d39:3)-H	Hex2Cer(d39:3)-H	Hex2Cer	(d39:3)	(d39:3)				C51 H92 O13 N1	926.657	12.348	0.0274984	0.582064	0.064336	0.111873
NEG386		Hex2Cer(d40:1)-H	Hex2Cer(d40:1)-H	Hex2Cer	(d18:1_22:0)	(d18:1)	(22:0)			C52 H98 O13 N1	944.704	11.6562	0.0294187	0.686508	0.00363644	0.231054
NEG387		Hex2Cer(d40:3)-H	Hex2Cer(d40:3)-H	Hex2Cer	(d40:3)	(d40:3)				C52 H94 O13 N1	940.673	12.8615	0.0451773	0.647476	0.49478	0.163701
NEG388		Hex2Cer(d41:1)+HCOO	Hex2Cer(d41:1)+HCOO	Hex2Cer	(d41:1)	(d41:1)				C54 H102 O15 N1	1004.73	12.1907	0.0259763	0.641915	0.00079078	0.156005
NEG390		Hex2Cer(d42:1)-H	Hex2Cer(d42:1)-H	Hex2Cer	(d42:1)	(d42:1)				C54 H102 O13 N1	972.736	12.7143	0.0119093	0.681184	0.0131521	0.240525
NEG391		Hex2Cer(d42:2)+HCOO	Hex2Cer(d42:2)+HCOO	Hex2Cer	(d42:2)	(d42:2)				C55 H102 O15 N1	1016.73	11.5998	0.0311024	0.681888	0.0131573	0.185291
NEG392		Hex2Cer(m38:3)-H	Hex2Cer(m38:3)-H	Hex2Cer	(m38:3)	(m38:3)				C50 H90 O12 N1	896.647	12.065	0.0273116	0.654777	0.420634	0.0753799
NEG393		Hex2Cer(m39:4)-H	Hex2Cer(m39:4)-H	Hex2Cer	(m39:4)	(m39:4)				C51 H90 O12 N1	908.647	10.777	1.01364	2.37953	0.255454	0.0735373
NEG394		Hex2Cer(m39:4)-H	Hex2Cer(m39:4)-H	Hex2Cer	(m39:4)	(m39:4)				C51 H90 O12 N1	908.647	11.3629	0.088878	1.25389	0.708224	0.0421545
NEG395		Hex2Cer(t29:1)+HCOO	Hex2Cer(t29:1)+HCOO	Hex2Cer	(t29:1)	(t29:1)				C42 H78 O16 N1	852.533	8.422	0.261922	1.18856	0.311523	0.0981773
NEG396		Hex2Cer(t30:0)+HCOO	Hex2Cer(t30:0)+HCOO	Hex2Cer	(t30:0)	(t30:0)				C43 H82 O16 N1	868.564	9.775	0.075255	1.52494	0.050254	0.176053
NEG397		Hex2Cer(t30:0+O)+HCOO	Hex2Cer(t30:0+O)+HCOO	Hex2Cer	(t30:0+O)	(t30:0+O)				C43 H82 O17 N1	884.559	9.24735	0.0801224	0.706541	0.142366	0.0636325
NEG4		CL(62:5)-2H	CL(62:5)-2H	CL	(62:5)	(62:5)				C71 H126 O17 P2	656.424	2.183	0.0700156	1.04641	0.839346	0.393701
NEG400		Hex2Cer(t31:2)+HCOO	Hex2Cer(t31:2)+HCOO	Hex2Cer	(t31:2)	(t31:2)				C44 H80 O16 N1	878.548	8.454	0.118051	1.53287	0.000896731	0.158534
NEG401		Hex2Cer(t33:1)+HCOO	Hex2Cer(t33:1)+HCOO	Hex2Cer	(t33:1)	(t33:1)				C46 H86 O16 N1	908.595	10.0491	0.039748	1.38993	0.000813208	0.182272
NEG402		Hex2Cer(t33:2)+HCOO	Hex2Cer(t33:2)+HCOO	Hex2Cer	(t33:2)	(t33:2)				C46 H84 O16 N1	906.58	9.254	0.109427	1.43263	0.0474572	0.100029
NEG403		Hex2Cer(t33:2)+HCOO	Hex2Cer(t33:2)+HCOO	Hex2Cer	(t33:2)	(t33:2)				C46 H84 O16 N1	906.58	9.835	0.0824023	1.30946	0.0103489	0.147555
NEG404		Hex2Cer(t34:1+2O)+HCOO	Hex2Cer(t34:1+2O)+HCOO	Hex2Cer	(t34:1+2O)	(t34:1+2O)				C47 H88 O18 N1	954.601	11.5522	0.0645507	1.2078	0.00875011	0.154061
NEG405		Hex2Cer(t35:2)-H	Hex2Cer(t35:2)-H	Hex2Cer	(t35:2)	(t35:2)				C47 H86 O14 N1	888.605	10.262	0.053211	0.736839	0.644901	0.161782
NEG406		Hex2Cer(t42:0)+HCOO	Hex2Cer(t42:0)+HCOO	Hex2Cer	(t42:0)	(t42:0)				C55 H106 O16 N1	1036.75	12.218	0.0371643	0.875541	0.300891	0.0428897
NEG407		Hex3Cer(d27:0)-H	Hex3Cer(d27:0)-H	Hex3Cer	(d27:0)	(d27:0)				C45 H84 O18 N1	926.569	10.3316	0.0392216	1.38996	0.0035068	0.185101
NEG408		Hex3Cer(d29:1)-H	Hex3Cer(d29:1)-H	Hex3Cer	(d29:1)	(d29:1)				C47 H86 O18 N1	952.585	10.6295	0.0345549	1.70639	2.68751e-06	0.201106
NEG409		Hex3Cer(d29:1)-H	Hex3Cer(d29:1)-H	Hex3Cer	(d29:1)	(d29:1)				C47 H86 O18 N1	952.585	11.3956	0.0894794	1.07302	0.520306	0.0510747
NEG410		Hex3Cer(d34:1)+HCOO	Hex3Cer(d34:1)+HCOO	Hex3Cer	(d34:1)	(d34:1)				C53 H98 O20 N1	1068.67	7.91679	0.0517797	0.558228	3.30775e-06	0.122479
NEG411		Hex3Cer(d40:1)+HCOO	Hex3Cer(d40:1)+HCOO	Hex3Cer	(d40:1)	(d40:1)				C59 H110 O20 N1	1152.76	11.368	0.0144186	0.473624	6.37686e-08	0.147868
NEG412		Hex3Cer(d42:1)+HCOO	Hex3Cer(d42:1)+HCOO	Hex3Cer	(d42:1)	(d42:1)				C61 H114 O20 N1	1180.79	12.4281	0.0494042	0.452451	2.09932e-07	0.181405
NEG413		Hex3Cer(d42:2)+HCOO	Hex3Cer(d42:2)+HCOO	Hex3Cer	(d42:2)	(d42:2)				C61 H112 O20 N1	1178.78	11.313	0.0901059	0.485377	1.68284e-07	0.100062
NEG414		Hex3Cer(m39:3)-H	Hex3Cer(m39:3)-H	Hex3Cer	(m39:3)	(m39:3)				C57 H102 O17 N1	1072.72	12.1914	0.0471501	0.653749	0.000420894	0.0816669
NEG415		Hex3Cer(m40:4)-H	Hex3Cer(m40:4)-H	Hex3Cer	(m40:4)	(m40:4)				C58 H102 O17 N1	1084.72	11.5968	0.0638235	0.739783	0.0419942	0.0790517
NEG416		Hex3Cer(t29:1)-H	Hex3Cer(t29:1)-H	Hex3Cer	(t29:1)	(t29:1)				C47 H86 O19 N1	968.58	10.8466	0.0373469	0.944231	0.68073	0.17032
NEG417		LPC(14:0)+HCOO	LPC(14:0)+HCOO	LPC	(14:0)	(14:0)				C23 H47 O9 N1 P1	512.299	1.28717	0.0355906	1.43918	0.542873	0.0344035
NEG418		LPC(16:0)+HCOO	LPC(16:0)+HCOO	LPC	(16:0)	(16:0)				C25 H51 O9 N1 P1	540.331	1.81434	0.0571452	0.443166	0.083055	0.842898
NEG420		LPC(16:0e)+HCOO	LPC(16:0e)+HCOO	LPC	(16:0e)	(16:0e)				C25 H53 O8 N1 P1	526.351	2.14699	0.0250571	0.729672	0.146569	0.538389
NEG422		LPC(16:1)+HCOO	LPC(16:1)+HCOO	LPC	(16:1)	(16:1)				C25 H49 O9 N1 P1	538.315	1.36673	0.0775175	1.57762	0.284491	0.0880818
NEG423		LPC(16:1e)+HCOO	LPC(16:1e)+HCOO	LPC	(16:1e)	(16:1e)				C25 H51 O8 N1 P1	524.336	2.05793	0.0520104	0.37214	0.0474742	0.634716
NEG425		LPC(17:0)+HCOO	LPC(17:0)+HCOO	LPC	(17:0)	(17:0)				C26 H53 O9 N1 P1	554.346	2.16369	0.0635318	0.278398	0.0781245	0.0972953
NEG426		LPC(18:0)+HCOO	LPC(18:0)+HCOO	LPC	(18:0)	(18:0)				C27 H55 O9 N1 P1	568.362	2.5726	0.0459836	0.411093	0.00650175	0.373643
NEG428		LPC(18:0e)+HCOO	LPC(18:0e)+HCOO	LPC	(18:0e)	(18:0e)				C27 H57 O8 N1 P1	554.383	3.11698	0.0588451	0.834949	0.386871	0.125258
NEG429		LPC(18:1)+HCOO	LPC(18:1)+HCOO	LPC	(18:1)	(18:1)				C27 H53 O9 N1 P1	566.346	1.78385	0.0393899	1.08695	0.852491	0.238235
NEG431		LPC(18:1e)+HCOO	LPC(18:1e)+HCOO	LPC	(18:1e)	(18:1e)				C27 H55 O8 N1 P1	552.367	2.24096	0.0217618	0.65129	0.0885919	0.269
NEG432		LPC(18:1e)+HCOO	LPC(18:1e)+HCOO	LPC	(18:1e)	(18:1e)				C27 H55 O8 N1 P1	552.367	2.95373	0.0325522	0.59051	0.0665306	0.147696
NEG433		LPC(18:2)+HCOO	LPC(18:2)+HCOO	LPC	(18:2)	(18:2)				C27 H51 O9 N1 P1	564.331	1.44137	0.0311964	1.20766	0.583729	0.635404
NEG437		LPC(18:2e)+HCOO	LPC(18:2e)+HCOO	LPC	(18:2e)	(18:2e)				C27 H53 O8 N1 P1	550.351	2.1573	0.0403416	0.454478	0.12085	0.227138
NEG438		LPC(18:3)+HCOO	LPC(18:3)+HCOO	LPC	(18:3)	(18:3)				C27 H49 O9 N1 P1	562.315	1.23929	0.0337001	1.56838	0.284628	0.119771
NEG439		LPC(18:3e)+HCOO	LPC(18:3e)+HCOO	LPC	(18:3e)	(18:3e)				C27 H51 O8 N1 P1	548.336	1.6839	0.0505775	0.241121	0.0579078	0.0689
NEG440		LPC(19:1)+HCOO	LPC(19:1)+HCOO	LPC	(19:1)	(19:1)				C28 H55 O9 N1 P1	580.362	2.069	0.339213	1.56947	0.641354	0.0303211
NEG441		LPC(20:1)+HCOO	LPC(20:1)+HCOO	LPC	(20:1)	(20:1)				C29 H57 O9 N1 P1	594.378	2.46544	0.0976048	0.92816	0.892194	0.0304862
NEG442		LPC(20:2)+HCOO	LPC(20:2)+HCOO	LPC	(20:2)	(20:2)				C29 H55 O9 N1 P1	592.362	1.89703	0.0204974	1.35431	0.515875	0.0884629
NEG443		LPC(20:3)+HCOO	LPC(20:3)+HCOO	LPC	(20:3)	(20:3)				C29 H53 O9 N1 P1	590.346	1.56779	0.0547508	1.48033	0.287703	0.183028
NEG445		LPC(20:4)+HCOO	LPC(20:4)+HCOO	LPC	(20:4)	(20:4)				C29 H51 O9 N1 P1	588.331	1.39654	0.0214024	1.23914	0.602818	0.389206
NEG447		LPC(20:5)+HCOO	LPC(20:5)+HCOO	LPC	(20:5)	(20:5)				C29 H49 O9 N1 P1	586.315	1.1998	0.0401438	1.72197	0.224286	0.074838
NEG448		LPC(22:4)+HCOO	LPC(22:4)+HCOO	LPC	(22:4)	(22:4)				C31 H55 O9 N1 P1	616.362	1.74501	0.0343252	1.34969	0.542187	0.154397
NEG449		LPC(22:5)+HCOO	LPC(22:5)+HCOO	LPC	(22:5)	(22:5)				C31 H53 O9 N1 P1	614.346	1.44288	0.0385864	1.36138	0.432399	0.126976
NEG450		LPC(22:6)+HCOO	LPC(22:6)+HCOO	LPC	(22:6)	(22:6)				C31 H51 O9 N1 P1	612.331	1.342	0.0620161	1.50206	0.343891	0.0527279
NEG451		LPE(14:0)-H	LPE(14:0)-H	LPE	(14:0)	(14:0)				C19 H39 O7 N1 P1	424.247	1.332	0.162313	0.975122	0.946115	0.0765918
NEG452		LPE(16:0)-H	LPE(16:0)-H	LPE	(16:0)	(16:0)				C21 H43 O7 N1 P1	452.278	1.81231	0.0219499	0.726826	0.408067	0.12095
NEG453		LPE(16:0e)-H	LPE(16:0e)-H	LPE	(16:0e)	(16:0e)				C21 H45 O6 N1 P1	438.299	2.20386	0.0800939	0.405329	0.0694219	0.279205
NEG454		LPE(16:1)-H	LPE(16:1)-H	LPE	(16:1)	(16:1)				C21 H41 O7 N1 P1	450.263	1.4039	0.102285	1.84903	0.207724	0.102024
NEG455		LPE(16:1e)-H	LPE(16:1e)-H	LPE	(16:1e)	(16:1e)				C21 H43 O6 N1 P1	436.283	2.16781	0.0417425	0.267149	0.113443	1.45503
NEG456		LPE(16:1e)-H	LPE(16:1e)-H	LPE	(16:1e)	(16:1e)				C21 H43 O6 N1 P1	436.283	2.65828	0.439451	1.91585	0.194243	0.176387
NEG457		LPE(17:0)-H	LPE(17:0)-H	LPE	(17:0)	(17:0)				C22 H45 O7 N1 P1	466.294	2.22834	0.0516985	0.15606	0.00789625	0.0895992
NEG458		LPE(17:1)-H	LPE(17:1)-H	LPE	(17:1)	(17:1)				C22 H43 O7 N1 P1	464.278	1.62255	0.178529	1.32995	0.682544	0.0281653
NEG459		LPE(18:0)-H	LPE(18:0)-H	LPE	(18:0)	(18:0)				C23 H47 O7 N1 P1	480.31	2.70134	0.0278569	0.278011	0.00136204	0.854161
NEG460		LPE(18:0e)-H	LPE(18:0e)-H	LPE	(18:0e)	(18:0e)				C23 H49 O6 N1 P1	466.33	3.27558	0.205027	0.58056	0.0220649	0.107484
NEG461		LPE(18:1)-H	LPE(18:1)-H	LPE	(18:1)	(18:1)				C23 H45 O7 N1 P1	478.294	1.86819	0.0344223	1.50979	0.46874	0.37617
NEG462		LPE(18:1)-H	LPE(18:1)-H	LPE	(18:1)	(18:1)				C23 H45 O7 N1 P1	478.294	2.48105	0.770214	0.17855	0.219062	0.175592
NEG463		LPE(18:1e)-H	LPE(18:1e)-H	LPE	(18:1e)	(18:1e)				C23 H47 O6 N1 P1	464.315	2.35863	0.0361351	0.388921	0.0189341	0.173982
NEG464		LPE(18:1e)-H	LPE(18:1e)-H	LPE	(18:1e)	(18:1e)				C23 H47 O6 N1 P1	464.315	3.12628	0.0387105	0.457003	0.0645986	0.724041
NEG465		LPE(18:2)-H	LPE(18:2)-H	LPE	(18:2)	(18:2)				C23 H43 O7 N1 P1	476.278	1.49792	0.0341107	1.40123	0.53444	0.935867
NEG466		LPE(18:2e)-H	LPE(18:2e)-H	LPE	(18:2e)	(18:2e)				C23 H45 O6 N1 P1	462.299	2.26749	0.0270058	0.338407	0.0929368	0.734748
NEG467		LPE(18:3)-H	LPE(18:3)-H	LPE	(18:3)	(18:3)				C23 H41 O7 N1 P1	474.263	1.28168	0.012595	1.56966	0.367695	0.124494
NEG468		LPE(18:3e)-H	LPE(18:3e)-H	LPE	(18:3e)	(18:3e)				C23 H43 O6 N1 P1	460.283	1.78942	0.0407247	0.241864	0.0648199	0.193318
NEG469		LPE(19:0)-H	LPE(19:0)-H	LPE	(19:0)	(19:0)				C24 H49 O7 N1 P1	494.325	2.22618	0.181857	6.16779	0.000904749	0.0989075
NEG47		CL(18:3_18:2_18:2_18:2)-H	CL(72:9)-H	CL	(18:3_18:2_18:2_18:2)	(18:3)	(18:2)	(18:2)	(18:2)	C81 H139 O17 P2	1445.95	14.61	0.0844259	0.360689	2.21839e-05	0.321335
NEG471		LPE(20:1)-H	LPE(20:1)-H	LPE	(20:1)	(20:1)				C25 H49 O7 N1 P1	506.325	2.60405	0.087817	1.14528	0.788593	0.0633925
NEG472		LPE(20:2)-H	LPE(20:2)-H	LPE	(20:2)	(20:2)				C25 H47 O7 N1 P1	504.31	1.99766	0.0402503	1.40645	0.579062	0.110369
NEG473		LPE(20:3)-H	LPE(20:3)-H	LPE	(20:3)	(20:3)				C25 H45 O7 N1 P1	502.294	1.64792	0.0379276	1.58586	0.353957	0.30699
NEG474		LPE(20:4)-H	LPE(20:4)-H	LPE	(20:4)	(20:4)				C25 H43 O7 N1 P1	500.278	1.45083	0.0289005	1.31061	0.59772	0.931165
NEG475		LPE(20:4)-H	LPE(20:4)-H	LPE	(20:4)	(20:4)				C25 H43 O7 N1 P1	500.278	2.0409	0.0162504	1.24169	0.667	0.0905922
NEG476		LPE(20:5)-H	LPE(20:5)-H	LPE	(20:5)	(20:5)				C25 H41 O7 N1 P1	498.263	1.24201	0.0407452	1.50985	0.350128	0.123745
NEG479		LPE(22:2)-H	LPE(22:2)-H	LPE	(22:2)	(22:2)				C27 H51 O7 N1 P1	532.341	2.84162	0.267016	1.42461	0.566723	0.0409056
NEG48		CL(18:3_18:2_18:2_18:2)-H	CL(72:9)-H	CL	(18:3_18:2_18:2_18:2)	(18:3)	(18:2)	(18:2)	(18:2)	C81 H139 O17 P2	1445.95	15.2374	0.103278	0.56819	0.00253192	0.0982444
NEG480		LPE(22:3)-H	LPE(22:3)-H	LPE	(22:3)	(22:3)				C27 H49 O7 N1 P1	530.325	2.18796	0.0570998	1.09385	0.84888	0.0779598
NEG481		LPE(22:4)-H	LPE(22:4)-H	LPE	(22:4)	(22:4)				C27 H47 O7 N1 P1	528.31	1.82423	0.0197337	1.33142	0.601412	0.364096
NEG482		LPE(22:5)-H	LPE(22:5)-H	LPE	(22:5)	(22:5)				C27 H45 O7 N1 P1	526.294	1.50405	0.0269732	1.46849	0.479749	0.317524
NEG483		LPE(22:6)-H	LPE(22:6)-H	LPE	(22:6)	(22:6)				C27 H43 O7 N1 P1	524.278	1.39344	0.0521044	1.44561	0.445717	0.112888
NEG485		LPG(16:0)-H	LPG(16:0)-H	LPG	(16:0)	(16:0)				C22 H44 O9 N0 P1	483.273	1.48182	0.231645	0.537271	0.0328404	0.0999149
NEG486		LPG(18:0)-H	LPG(18:0)-H	LPG	(18:0)	(18:0)				C24 H48 O9 N0 P1	511.304	2.11771	0.0668212	0.555963	0.0128994	0.0870367
NEG487		LPG(18:1)-H	LPG(18:1)-H	LPG	(18:1)	(18:1)				C24 H46 O9 N0 P1	509.288	1.49818	0.0246516	0.579813	0.000647837	0.244689
NEG488		LPG(18:2)-H	LPG(18:2)-H	LPG	(18:2)	(18:2)				C24 H44 O9 N0 P1	507.273	1.25445	0.0211642	0.45221	0.000117002	0.16598
NEG489		LPI(18:0)-H	LPI(18:0)-H	LPI	(18:0)	(18:0)				C27 H52 O12 N0 P1	599.32	1.94718	0.0600045	0.538307	0.0741249	0.370325
NEG49		CL(73:3)-H	CL(73:3)-H	CL	(73:3)	(73:3)				C82 H153 O17 P2	1472.06	9.394	0.108115	0.400207	0.000139782	0.191565
NEG490		LPI(18:1)-H	LPI(18:1)-H	LPI	(18:1)	(18:1)				C27 H50 O12 N0 P1	597.305	1.4172	0.12935	1.03019	0.939137	0.0442297
NEG491		LPI(18:2)-H	LPI(18:2)-H	LPI	(18:2)	(18:2)				C27 H48 O12 N0 P1	595.289	1.19184	0.0927414	0.638194	0.346206	0.0805913
NEG492		LPI(20:3)-H	LPI(20:3)-H	LPI	(20:3)	(20:3)				C29 H50 O12 N0 P1	621.305	1.30079	0.0315177	0.81489	0.711842	0.0695812
NEG493		LPI(20:4)-H	LPI(20:4)-H	LPI	(20:4)	(20:4)				C29 H48 O12 N0 P1	619.289	1.16921	0.0349939	1.00494	0.991857	0.108229
NEG494		LPS(18:0)-H	LPS(18:0)-H	LPS	(18:0)	(18:0)				C24 H47 O9 N1 P1	524.299	2.01884	0.103168	0.544543	0.302974	0.105807
NEG495		LPS(18:1)-H	LPS(18:1)-H	LPS	(18:1)	(18:1)				C24 H45 O9 N1 P1	522.284	1.46367	0.0418174	2.61574	0.20906	0.199197
NEG496		LPS(18:2)-H	LPS(18:2)-H	LPS	(18:2)	(18:2)				C24 H43 O9 N1 P1	520.268	1.22705	0.0259013	1.97861	0.272449	0.137972
NEG497		LPS(20:3)-H	LPS(20:3)-H	LPS	(20:3)	(20:3)				C26 H45 O9 N1 P1	546.284	1.31522	0.211837	2.85899	0.236747	0.0706802
NEG498		LPS(20:4)-H	LPS(20:4)-H	LPS	(20:4)	(20:4)				C26 H43 O9 N1 P1	544.268	1.19977	0.0847836	1.82923	0.3205	0.111376
NEG499		LPS(22:4)-H	LPS(22:4)-H	LPS	(22:4)	(22:4)				C28 H47 O9 N1 P1	572.299	1.42188	0.154975	1.78706	0.343966	0.0613807
NEG5		CL(66:1)-2H	CL(66:1)-2H	CL	(66:1)	(66:1)				C75 H142 O17 P2	688.487	8.71658	0.150123	1.4249	0.274643	0.0621701
NEG50		CL(19:1_18:2_18:1_18:2)-H	CL(73:6)-H	CL	(19:1_18:2_18:1_18:2)	(19:1)	(18:2)	(18:1)	(18:2)	C82 H147 O17 P2	1466.01	15.8133	0.0978987	0.393763	0.00100217	0.0709229
NEG500		LPS(22:5)-H	LPS(22:5)-H	LPS	(22:5)	(22:5)				C28 H45 O9 N1 P1	570.284	1.23031	0.068114	2.17841	0.284415	0.0622397
NEG501		LPS(22:6)-H	LPS(22:6)-H	LPS	(22:6)	(22:6)				C28 H43 O9 N1 P1	568.268	1.133	0.388807	0.807137	0.791677	0.104782
NEG504		OAHFA(40:7)-H	OAHFA(40:7)-H	OAHFA	(40:7)	(40:7)				C40 H63 O4	607.473	2.85833	0.129493	0.606839	0.342145	0.0932946
NEG505		OAHFA(42:8)-H	OAHFA(42:8)-H	OAHFA	(42:8)	(42:8)				C42 H65 O4	633.489	2.23572	0.176211	0.724952	0.46583	0.0568992
NEG506		PA(10:0_18:3)-H	PA(28:3)-H	PA	(10:0_18:3)	(10:0)	(18:3)			C31 H54 O8 N0 P1	585.356	2.60036	0.0574608	0.459514	0.153587	0.188332
NEG507		PA(18:1e_10:4)-2H	PA(28:5e)-2H	PA	(18:1e_10:4)	(18:1e)	(10:4)			C31 H51 O7 N0 P1	283.169	17.861	0.513058	1.12968	0.920356	0.120374
NEG51		CL(19:1_18:2_18:2_18:2)-H	CL(73:7)-H	CL	(19:1_18:2_18:2_18:2)	(19:1)	(18:2)	(18:2)	(18:2)	C82 H145 O17 P2	1464	15.5421	0.0644845	0.344237	1.56028e-05	0.105436
NEG510		PA(30:3)-H	PA(30:3)-H	PA	(30:3)	(30:3)				C33 H58 O8 N0 P1	613.387	3.704	0.126196	0.413312	0.168368	0.0293197
NEG511		PA(30:5)-H	PA(30:5)-H	PA	(30:5)	(30:5)				C33 H54 O8 N0 P1	609.356	2.308	0.12445	0.351989	0.0239792	0.0523722
NEG514		PA(18:0_18:2)-H	PA(36:2)-H	PA	(18:0_18:2)	(18:0)	(18:2)			C39 H72 O8 N0 P1	699.497	15.1666	0.76681	0.339567	0.216842	0.32616
NEG515		PA(18:0_20:4)-H	PA(38:4)-H	PA	(18:0_20:4)	(18:0)	(20:4)			C41 H72 O8 N0 P1	723.497	14.1848	0.355738	0.234909	0.103475	1.39104
NEG516		PA(18:0_20:4)-H	PA(38:4)-H	PA	(18:0_20:4)	(18:0)	(20:4)			C41 H72 O8 N0 P1	723.497	14.9255	0.466959	1.05465	0.921114	0.0696307
NEG518		PA(20:4_23:1)-H	PA(43:5)-H	PA	(20:4_23:1)	(20:4)	(23:1)			C46 H80 O8 N0 P1	791.56	9.028	0.0416466	0.75288	0.14341	0.181302
NEG519		PA(22:6_21:0)-H	PA(43:6)-H	PA	(22:6_21:0)	(22:6)	(21:0)			C46 H78 O8 N0 P1	789.544	9.6185	0.0446489	0.848216	0.299481	0.344847
NEG52		CL(74:0)-2H	CL(74:0)-2H	CL	(74:0)	(74:0)				C83 H160 O17 P2	745.557	9.566	0.0849604	0.689592	0.000663921	0.221117
NEG520		PA(22:6_21:0)-H	PA(43:6)-H	PA	(22:6_21:0)	(22:6)	(21:0)			C46 H78 O8 N0 P1	789.544	10.18	0.538499	0.9602	0.929587	0.0694427
NEG522		PA(44:4)-H	PA(44:4)-H	PA	(44:4)	(44:4)				C47 H84 O8 N0 P1	807.591	10.6576	0.0493426	0.767639	0.0381232	0.233647
NEG523		PA(44:5)-H	PA(44:5)-H	PA	(44:5)	(44:5)				C47 H82 O8 N0 P1	805.575	10.2428	0.896476	0.256979	0.136821	3.44648
NEG524		PA(20:4e_24:2)-H	PA(44:6e)-H	PA	(20:4e_24:2)	(20:4e)	(24:2)			C47 H82 O7 N0 P1	789.58	9.385	0.0414869	1.11893	0.255199	1.84767
NEG525		PA(22:1_22:6)-H	PA(44:7)-H	PA	(22:1_22:6)	(22:1)	(22:6)			C47 H78 O8 N0 P1	801.544	8.69957	0.191353	0.934617	0.586018	0.173408
NEG526		PA(45:5)-H	PA(45:5)-H	PA	(45:5)	(45:5)				C48 H84 O8 N0 P1	819.591	10.173	0.0170739	0.613149	0.00282367	0.303817
NEG527		PA(22:6_23:1)-H	PA(45:7)-H	PA	(22:6_23:1)	(22:6)	(23:1)			C48 H80 O8 N0 P1	815.56	9.9	0.238678	0.914933	0.80629	0.0487512
NEG529		PA(25:0_22:6)-H	PA(47:6)-H	PA	(25:0_22:6)	(25:0)	(22:6)			C50 H86 O8 N0 P1	845.607	11.8699	0.0291878	0.658561	0.0287445	0.147007
NEG53		CL(74:1)-2H	CL(74:1)-2H	CL	(74:1)	(74:1)				C83 H158 O17 P2	744.549	9.55697	0.0690052	0.69041	0.000417402	0.336985
NEG530		PA(53:2)-H	PA(53:2)-H	PA	(53:2)	(53:2)				C56 H106 O8 N0 P1	937.763	14.847	0.0856211	1.68694	0.00330175	0.0630686
NEG531		PA(58:5)-2H	PA(58:5)-2H	PA	(58:5)	(58:5)				C61 H109 O8 N0 P1	500.394	3.748	0.0474452	0.770408	0.386901	0.0668291
NEG532		PC(9:0_10:1)+HCOO	PC(19:1)+HCOO	PC	(9:0_10:1)	(9:0)	(10:1)			C28 H53 O10 N1 P1	594.341	1.858	0.0544424	1.08491	0.487656	0.0516838
NEG533		PC(8:0_11:2)+HCOO	PC(19:2)+HCOO	PC	(8:0_11:2)	(8:0)	(11:2)			C28 H51 O10 N1 P1	592.326	1.50845	0.0181664	1.16769	0.184587	0.257865
NEG534		PC(15:0_6:0)+HCOO	PC(21:0)+HCOO	PC	(15:0_6:0)	(15:0)	(6:0)			C30 H59 O10 N1 P1	624.388	2.257	0.177329	1.38862	0.238349	0.0275877
NEG535		PC(21:4)+HCOO	PC(21:4)+HCOO	PC	(21:4)	(21:4)				C30 H51 O10 N1 P1	616.326	1.429	0.0613905	0.889858	0.51399	0.0646758
NEG538		PC(16:0_12:0)+HCOO	PC(28:0)+HCOO	PC	(16:0_12:0)	(16:0)	(12:0)			C37 H73 O10 N1 P1	722.498	7.12633	0.086799	0.615841	0.0669216	0.0727197
NEG539		PC(16:0_14:0)+HCOO	PC(30:0)+HCOO	PC	(16:0_14:0)	(16:0)	(14:0)			C39 H77 O10 N1 P1	750.529	8.29358	0.0908481	1.0388	0.825261	0.0725318
NEG54		CL(74:1)-2H	CL(74:1)-2H	CL	(74:1)	(74:1)				C83 H158 O17 P2	744.549	11.0224	0.0203722	0.855161	0.0242412	0.615873
NEG540		PC(16:0_14:0)-CH3	PC(30:0)-CH3	PC	(16:0_14:0)	(16:0)	(14:0)			C37 H73 O8 N1 P1	690.508	9.77	0.0371083	0.909408	0.617625	0.0354702
NEG541		PC(16:0e_14:0)+HCOO	PC(30:0e)+HCOO	PC	(16:0e_14:0)	(16:0e)	(14:0)			C39 H79 O9 N1 P1	736.55	9.0278	0.0550137	1.4735	0.0135977	0.235179
NEG542		PC(14:0e_16:0)-CH3	PC(30:0e)-CH3	PC	(14:0e_16:0)	(14:0e)	(16:0)			C37 H75 O7 N1 P1	676.529	10.533	0.0994783	0.813491	0.310584	0.094455
NEG543		PC(16:1_14:0)+HCOO	PC(30:1)+HCOO	PC	(16:1_14:0)	(16:1)	(14:0)			C39 H75 O10 N1 P1	748.513	7.2955	0.225346	1.0425	0.878191	0.0855844
NEG544		PC(16:1e_14:0)+HCOO	PC(30:1e)+HCOO	PC	(16:1e_14:0)	(16:1e)	(14:0)			C39 H77 O9 N1 P1	734.534	8.83694	0.168785	1.62147	0.0146541	0.162069
NEG545		PC(16:0_14:2)+HCOO	PC(30:2)+HCOO	PC	(16:0_14:2)	(16:0)	(14:2)			C39 H73 O10 N1 P1	746.498	6.77291	0.160879	0.474924	0.0791465	0.0706529
NEG546		PC(30:3e)+HCOO	PC(30:3e)+HCOO	PC	(30:3e)	(30:3e)				C39 H73 O9 N1 P1	730.503	6.218	0.280428	0.496912	0.0255321	0.0344166
NEG547		PC(30:3e)-CH3	PC(30:3e)-CH3	PC	(30:3e)	(30:3e)				C37 H69 O7 N1 P1	670.482	8.385	0.136521	0.444322	0.0110654	0.120003
NEG548		PC(10:1e_20:3)+HCOO	PC(30:4e)+HCOO	PC	(10:1e_20:3)	(10:1e)	(20:3)			C39 H71 O9 N1 P1	728.487	5.443	0.0680935	1.84081	0.0152596	0.0497864
NEG549		PC(15:0_16:1)+HCOO	PC(31:1)+HCOO	PC	(15:0_16:1)	(15:0)	(16:1)			C40 H77 O10 N1 P1	762.529	7.878	0.604335	0.560506	0.10432	0.0800128
NEG55		CL(18:2_18:2_18:2_20:4)-H	CL(74:10)-H	CL	(18:2_18:2_18:2_20:4)	(18:2)	(18:2)	(18:2)	(20:4)	C83 H141 O17 P2	1471.96	14.9776	0.0544533	0.419827	1.58742e-06	0.499744
NEG550		PC(16:0_16:0)+HCOO	PC(32:0)+HCOO	PC	(16:0_16:0)	(16:0)	(16:0)			C41 H81 O10 N1 P1	778.56	9.44855	0.0224207	0.765651	0.0032124	0.603262
NEG552		PC(16:0_16:0)-CH3	PC(32:0)-CH3	PC	(16:0_16:0)	(16:0)	(16:0)			C39 H77 O8 N1 P1	718.539	10.911	0.0532556	0.696855	0.00857697	0.108427
NEG553		PC(16:0e_16:0)+HCOO	PC(32:0e)+HCOO	PC	(16:0e_16:0)	(16:0e)	(16:0)			C41 H83 O9 N1 P1	764.581	10.2559	0.0482848	1.23936	0.056132	0.77405
NEG555		PC(16:0_16:1)+HCOO	PC(32:1)+HCOO	PC	(16:0_16:1)	(16:0)	(16:1)			C41 H79 O10 N1 P1	776.545	8.44793	0.0168637	1.2817	0.280122	0.329517
NEG557		PC(16:0_16:1)+HCOO	PC(32:1)+HCOO	PC	(16:0_16:1)	(16:0)	(16:1)			C41 H79 O10 N1 P1	776.545	8.86192	0.378108	0.458024	0.214612	0.178867
NEG558		PC(16:0_16:1)-CH3	PC(32:1)-CH3	PC	(16:0_16:1)	(16:0)	(16:1)			C39 H75 O8 N1 P1	716.524	9.878	0.0696062	0.864511	0.236339	0.269209
NEG559		PC(16:0e_16:1)+HCOO	PC(32:1e)+HCOO	PC	(16:0e_16:1)	(16:0e)	(16:1)			C41 H81 O9 N1 P1	762.565	9.14193	0.0309463	1.66816	0.0398164	0.389581
NEG56		CL(20:5_18:1_18:2_18:2)-H	CL(74:10)-H	CL	(20:5_18:1_18:2_18:2)	(20:5)	(18:1)	(18:2)	(18:2)	C83 H141 O17 P2	1471.96	15.38	0.0303439	0.433156	6.97326e-05	0.447979
NEG560		PC(16:1e_16:0)+HCOO	PC(32:1e)+HCOO	PC	(16:1e_16:0)	(16:1e)	(16:0)			C41 H81 O9 N1 P1	762.565	10.0571	0.0157923	0.95637	0.705944	0.432829
NEG562		PC(18:0_14:2)+HCOO	PC(32:2)+HCOO	PC	(18:0_14:2)	(18:0)	(14:2)			C41 H77 O10 N1 P1	774.529	6.818	0.148403	0.450863	0.0563936	0.0503553
NEG563		PC(14:0_18:2)+HCOO	PC(32:2)+HCOO	PC	(14:0_18:2)	(14:0)	(18:2)			C41 H77 O10 N1 P1	774.529	7.53151	0.0114667	0.577241	0.00295594	0.573164
NEG564		PC(14:0_18:2)+HCOO	PC(32:2)+HCOO	PC	(14:0_18:2)	(14:0)	(18:2)			C41 H77 O10 N1 P1	774.529	7.94399	0.133989	0.593272	0.0017548	0.293942
NEG565		PC(18:1_14:1)+HCOO	PC(32:2)+HCOO	PC	(18:1_14:1)	(18:1)	(14:1)			C41 H77 O10 N1 P1	774.529	8.86686	0.231431	0.471216	3.06748e-05	0.312119
NEG566		PC(14:0e_18:2)+HCOO	PC(32:2e)+HCOO	PC	(14:0e_18:2)	(14:0e)	(18:2)			C41 H79 O9 N1 P1	760.55	8.25727	0.0447352	1.00287	0.973292	0.180035
NEG567		PC(16:1e_16:1)+HCOO	PC(32:2e)+HCOO	PC	(16:1e_16:1)	(16:1e)	(16:1)			C41 H79 O9 N1 P1	760.55	8.97889	0.0261127	1.42161	0.170703	0.27113
NEG568		PC(32:3)+HCOO	PC(32:3)+HCOO	PC	(32:3)	(32:3)				C41 H75 O10 N1 P1	772.513	5.91526	0.101945	1.00663	0.988965	0.0362299
NEG569		PC(14:0_18:3)+HCOO	PC(32:3)+HCOO	PC	(14:0_18:3)	(14:0)	(18:3)			C41 H75 O10 N1 P1	772.513	6.81586	0.133906	0.567061	0.102056	0.0834327
NEG570		PC(32:3e)+HCOO	PC(32:3e)+HCOO	PC	(32:3e)	(32:3e)				C41 H77 O9 N1 P1	758.534	6.36	0.055048	0.759286	0.138388	0.0286344
NEG571		PC(14:1e_18:2)+HCOO	PC(32:3e)+HCOO	PC	(14:1e_18:2)	(14:1e)	(18:2)			C41 H77 O9 N1 P1	758.534	8.06407	0.0421065	0.678417	0.00823471	0.181645
NEG572		PC(10:1e_22:3)+HCOO	PC(32:4e)+HCOO	PC	(10:1e_22:3)	(10:1e)	(22:3)			C41 H75 O9 N1 P1	756.518	6.4299	0.26949	1.80079	0.00937697	0.0643535
NEG573		PC(32:4e)+HCOO	PC(32:4e)+HCOO	PC	(32:4e)	(32:4e)				C41 H75 O9 N1 P1	756.518	6.95965	0.253404	1.32238	0.164908	0.0257002
NEG574		PC(32:4e)+HCOO	PC(32:4e)+HCOO	PC	(32:4e)	(32:4e)				C41 H75 O9 N1 P1	756.518	7.363	0.232812	1.02565	0.895971	0.0240974
NEG575		PC(10:1e_22:4)+HCOO	PC(32:5e)+HCOO	PC	(10:1e_22:4)	(10:1e)	(22:4)			C41 H73 O9 N1 P1	754.503	5.464	0.275457	1.30152	0.349051	0.0222418
NEG576		PC(17:1_16:0)+HCOO	PC(33:1)+HCOO	PC	(17:1_16:0)	(17:1)	(16:0)			C42 H81 O10 N1 P1	790.56	9.00743	0.00866694	0.750088	0.141424	0.263561
NEG577		PC(15:0_18:2)+HCOO	PC(33:2)+HCOO	PC	(15:0_18:2)	(15:0)	(18:2)			C42 H79 O10 N1 P1	788.545	8.12237	0.0192161	0.574867	0.00644952	0.450318
NEG580		PC(16:1e_17:1)+HCOO	PC(33:2e)+HCOO	PC	(16:1e_17:1)	(16:1e)	(17:1)			C42 H81 O9 N1 P1	774.565	8.80823	0.00828303	1.02413	0.896623	0.220429
NEG582		PC(20:3e_13:0)+HCOO	PC(33:3e)+HCOO	PC	(20:3e_13:0)	(20:3e)	(13:0)			C42 H79 O9 N1 P1	772.55	8.589	0.128903	0.872479	0.448481	0.114037
NEG583		PC(20:4_13:0)+HCOO	PC(33:4)+HCOO	PC	(20:4_13:0)	(20:4)	(13:0)			C42 H75 O10 N1 P1	784.513	8.01708	0.757178	0.663206	0.398973	0.102801
NEG584		PC(18:0_16:0)+HCOO	PC(34:0)+HCOO	PC	(18:0_16:0)	(18:0)	(16:0)			C43 H85 O10 N1 P1	806.592	10.6558	0.0832441	0.797205	0.142943	0.310285
NEG585		PC(18:0e_16:0)+HCOO	PC(34:0e)+HCOO	PC	(18:0e_16:0)	(18:0e)	(16:0)			C43 H87 O9 N1 P1	792.612	11.5263	0.0773271	1.19648	0.217977	0.383543
NEG586		PC(19:1_15:0)+HCOO	PC(34:1)+HCOO	PC	(19:1_15:0)	(19:1)	(15:0)			C43 H83 O10 N1 P1	804.576	6.2816	0.122002	1.44775	0.0833649	0.0422635
NEG59		CL(74:11)-H	CL(74:11)-H	CL	(74:11)	(74:11)				C83 H139 O17 P2	1469.95	15.827	1.088	1.14978	0.850009	1.22027
NEG593		PC(16:0e_18:1)+HCOO	PC(34:1e)+HCOO	PC	(16:0e_18:1)	(16:0e)	(18:1)			C43 H85 O9 N1 P1	790.597	10.3336	0.0200261	1.00688	0.93777	1.04845
NEG595		PC(16:0e_18:1)+HCOO	PC(34:1e)+HCOO	PC	(16:0e_18:1)	(16:0e)	(18:1)			C43 H85 O9 N1 P1	790.597	11.2415	0.704998	0.889277	0.748027	0.635992
NEG6		CL(18:1_16:0_16:0_18:1)-H	CL(68:2)-H	CL	(18:1_16:0_16:0_18:1)	(18:1)	(16:0)	(16:0)	(18:1)	C77 H145 O17 P2	1404	16.1652	0.0383677	0.727524	0.161705	0.0715035
NEG60		CL(18:4_20:4_18:2_18:2)-H	CL(74:12)-H	CL	(18:4_20:4_18:2_18:2)	(18:4)	(20:4)	(18:2)	(18:2)	C83 H137 O17 P2	1467.93	14.6097	0.0579653	0.292646	2.06205e-05	0.167812
NEG61		CL(74:3)-2H	CL(74:3)-2H	CL	(74:3)	(74:3)				C83 H154 O17 P2	742.534	8.65225	0.057325	0.717178	0.00146886	0.471986
NEG634		PC(16:0e_18:2)+HCOO	PC(34:2e)+HCOO	PC	(16:0e_18:2)	(16:0e)	(18:2)			C43 H83 O9 N1 P1	788.581	9.38669	0.112856	1.06938	0.508962	2.40038
NEG636		PC(16:1e_18:1)+HCOO	PC(34:2e)+HCOO	PC	(16:1e_18:1)	(16:1e)	(18:1)			C43 H83 O9 N1 P1	788.581	10.1563	0.0393202	0.811135	0.0392273	0.973819
NEG645		PC(20:2_14:1)+HCOO	PC(34:3)+HCOO	PC	(20:2_14:1)	(20:2)	(14:1)			C43 H79 O10 N1 P1	800.545	6.06258	0.0726931	1.097	0.775628	0.0195196
NEG646		PC(16:1_18:2)+HCOO	PC(34:3)+HCOO	PC	(16:1_18:2)	(16:1)	(18:2)			C43 H79 O10 N1 P1	800.545	7.69705	0.0210746	0.871464	0.528113	0.339852
NEG648		PC(16:0_18:3)+HCOO	PC(34:3)+HCOO	PC	(16:0_18:3)	(16:0)	(18:3)			C43 H79 O10 N1 P1	800.545	8.07387	0.0192011	0.731365	0.0443442	0.611852
NEG650		PC(16:1_18:2)+HCOO	PC(34:3)+HCOO	PC	(16:1_18:2)	(16:1)	(18:2)			C43 H79 O10 N1 P1	800.545	8.90738	0.114532	0.851615	0.205724	0.247035
NEG655		PC(16:1e_18:2)+HCOO	PC(34:3e)+HCOO	PC	(16:1e_18:2)	(16:1e)	(18:2)			C43 H81 O9 N1 P1	786.565	10.3449	0.464824	0.130187	0.271232	1.30364
NEG66		CL(74:4)-2H	CL(74:4)-2H	CL	(74:4)	(74:4)				C83 H152 O17 P2	741.526	7.924	0.643138	0.912216	0.725207	0.0482637
NEG660		PC(16:1_18:3)+HCOO	PC(34:4)+HCOO	PC	(16:1_18:3)	(16:1)	(18:3)			C43 H77 O10 N1 P1	798.529	6.99358	0.110394	0.950753	0.823976	0.0479635
NEG661		PC(14:0_20:4)+HCOO	PC(34:4)+HCOO	PC	(14:0_20:4)	(14:0)	(20:4)			C43 H77 O10 N1 P1	798.529	8.655	0.842121	0.490722	0.498472	0.113943
NEG662		PC(16:1e_18:3)+HCOO	PC(34:4e)+HCOO	PC	(16:1e_18:3)	(16:1e)	(18:3)			C43 H79 O9 N1 P1	784.55	8.44336	0.256327	0.843684	0.210513	0.343965
NEG663		PC(16:2e_18:2)+HCOO	PC(34:4e)+HCOO	PC	(16:2e_18:2)	(16:2e)	(18:2)			C43 H79 O9 N1 P1	784.55	9.022	0.314865	1.08639	0.718835	0.093431
NEG664		PC(14:1e_20:4)+HCOO	PC(34:5e)+HCOO	PC	(14:1e_20:4)	(14:1e)	(20:4)			C43 H77 O9 N1 P1	782.534	7.84062	0.0448231	0.676946	0.00269716	0.110902
NEG665		PC(16:2e_18:3)-CH3	PC(34:5e)-CH3	PC	(16:2e_18:3)	(16:2e)	(18:3)			C41 H73 O7 N1 P1	722.513	9	1.25403	0.279977	0.101627	3.78059
NEG666		PC(18:0_17:0)+HCOO	PC(35:0)+HCOO	PC	(18:0_17:0)	(18:0)	(17:0)			C44 H87 O10 N1 P1	820.607	10.005	0.031043	1.0357	0.925393	0.0707826
NEG667		PC(17:0_18:1)+HCOO	PC(35:1)+HCOO	PC	(17:0_18:1)	(17:0)	(18:1)			C44 H85 O10 N1 P1	818.592	9.09799	0.777068	2.85686	0.333064	0.190642
NEG668		PC(17:0_18:1)+HCOO	PC(35:1)+HCOO	PC	(17:0_18:1)	(17:0)	(18:1)			C44 H85 O10 N1 P1	818.592	10.1731	0.0181958	0.786872	0.320307	0.290424
NEG67		CL(74:4)-2H	CL(74:4)-2H	CL	(74:4)	(74:4)				C83 H152 O17 P2	741.526	9.0764	0.0735923	0.472132	4.32134e-05	0.899935
NEG670		PC(16:0e_19:1)+HCOO	PC(35:1e)+HCOO	PC	(16:0e_19:1)	(16:0e)	(19:1)			C44 H87 O9 N1 P1	804.612	10.9672	0.0232376	1.1006	0.690911	0.124051
NEG671		PC(17:0_18:2)+HCOO	PC(35:2)+HCOO	PC	(17:0_18:2)	(17:0)	(18:2)			C44 H83 O10 N1 P1	816.576	9.22524	0.0287282	0.491981	0.00106172	0.689778
NEG672		PC(35:2)-CH3	PC(35:2)-CH3	PC	(35:2)	(35:2)				C42 H79 O8 N1 P1	756.555	9.695	0.607511	3.79445	0.384792	0.0971199
NEG673		PC(17:0_18:2)+HCOO	PC(35:2)+HCOO	PC	(17:0_18:2)	(17:0)	(18:2)			C44 H83 O10 N1 P1	816.576	10.7532	0.141451	0.702523	0.0351089	0.239267
NEG674		PC(16:2e_19:0)+HCOO	PC(35:2e)+HCOO	PC	(16:2e_19:0)	(16:2e)	(19:0)			C44 H85 O9 N1 P1	802.597	10.0265	0.0198594	1.20232	0.314371	0.469963
NEG675		PC(16:1e_19:1)+HCOO	PC(35:2e)+HCOO	PC	(16:1e_19:1)	(16:1e)	(19:1)			C44 H85 O9 N1 P1	802.597	10.7442	0.0464743	0.856524	0.346879	0.162058
NEG676		PC(17:1_18:2)+HCOO	PC(35:3)+HCOO	PC	(17:1_18:2)	(17:1)	(18:2)			C44 H81 O10 N1 P1	814.56	8.26311	0.0268296	0.881968	0.542836	0.098936
NEG678		PC(15:0_20:3)+HCOO	PC(35:3)+HCOO	PC	(15:0_20:3)	(15:0)	(20:3)			C44 H81 O10 N1 P1	814.56	9.82293	0.142333	0.842463	0.268958	0.11605
NEG679		PC(18:2e_17:1)+HCOO	PC(35:3e)+HCOO	PC	(18:2e_17:1)	(18:2e)	(17:1)			C44 H83 O9 N1 P1	800.581	8.91211	0.0314075	0.905914	0.649933	0.152243
NEG68		CL(74:5)-2H	CL(74:5)-2H	CL	(74:5)	(74:5)				C83 H150 O17 P2	740.518	7.9245	0.268602	0.786857	0.150282	0.108554
NEG680		PC(18:2e_17:1)+HCOO	PC(35:3e)+HCOO	PC	(18:2e_17:1)	(18:2e)	(17:1)			C44 H83 O9 N1 P1	800.581	9.79863	0.0162178	0.956831	0.779902	0.482514
NEG681		PC(35:4)-CH3	PC(35:4)-CH3	PC	(35:4)	(35:4)				C42 H75 O8 N1 P1	752.524	8.22376	0.380199	1.10451	0.68895	0.0341938
NEG683		PC(20:4e_15:0)+HCOO	PC(35:4e)+HCOO	PC	(20:4e_15:0)	(20:4e)	(15:0)			C44 H81 O9 N1 P1	798.565	8.5886	0.109256	1.1978	0.206167	0.113216
NEG684		PC(35:4e)+HCOO	PC(35:4e)+HCOO	PC	(35:4e)	(35:4e)				C44 H81 O9 N1 P1	798.565	9.003	0.193875	0.674989	0.05153	0.165161
NEG685		PC(18:0_18:0)+HCOO	PC(36:0)+HCOO	PC	(18:0_18:0)	(18:0)	(18:0)			C45 H89 O10 N1 P1	834.623	11.8142	0.0353258	0.714972	0.195548	0.113665
NEG686		PC(20:0e_16:0)+HCOO	PC(36:0e)+HCOO	PC	(20:0e_16:0)	(20:0e)	(16:0)			C45 H91 O9 N1 P1	820.644	12.679	0.252452	0.848348	0.545889	0.0324394
NEG692		PC(18:0e_18:1)+HCOO	PC(36:1e)+HCOO	PC	(18:0e_18:1)	(18:0e)	(18:1)			C45 H89 O9 N1 P1	818.628	11.5789	0.00937285	1.10227	0.33129	0.384094
NEG693		PC(18:0e_18:1)+HCOO	PC(36:1e)+HCOO	PC	(18:0e_18:1)	(18:0e)	(18:1)			C45 H89 O9 N1 P1	818.628	12.0726	0.0636478	0.906088	0.708216	0.0885351
NEG697		PC(18:0_18:2)+HCOO	PC(36:2)+HCOO	PC	(18:0_18:2)	(18:0)	(18:2)			C45 H85 O10 N1 P1	830.592	11.1421	0.0184348	0.691676	0.371385	2.82476
NEG7		CL(18:2_16:0_16:0_18:1)-H	CL(68:3)-H	CL	(18:2_16:0_16:0_18:1)	(18:2)	(16:0)	(16:0)	(18:1)	C77 H143 O17 P2	1401.98	15.9113	0.0194657	0.752976	0.217164	0.0377964
NEG701		PC(18:0e_18:2)+HCOO	PC(36:2e)+HCOO	PC	(18:0e_18:2)	(18:0e)	(18:2)			C45 H87 O9 N1 P1	816.612	10.457	0.0635581	0.973978	0.712817	0.418276
NEG703		PC(18:1e_18:1)+HCOO	PC(36:2e)+HCOO	PC	(18:1e_18:1)	(18:1e)	(18:1)			C45 H87 O9 N1 P1	816.612	11.3628	0.0459516	0.922813	0.549818	0.29277
NEG704		PC(18:0e_18:2)+HCOO	PC(36:2e)+HCOO	PC	(18:0e_18:2)	(18:0e)	(18:2)			C45 H87 O9 N1 P1	816.612	12.188	0.072983	1.03263	0.820553	0.0733948
NEG706		PC(18:1_18:2)+HCOO	PC(36:3)+HCOO	PC	(18:1_18:2)	(18:1)	(18:2)			C45 H83 O10 N1 P1	828.576	8.78469	0.193592	1.05088	0.679908	0.586747
NEG710		PC(18:1e_18:2)+HCOO	PC(36:3e)+HCOO	PC	(18:1e_18:2)	(18:1e)	(18:2)			C45 H85 O9 N1 P1	814.597	9.46157	0.168345	0.977287	0.889507	0.828596
NEG712		PC(18:2e_18:1)+HCOO	PC(36:3e)+HCOO	PC	(18:2e_18:1)	(18:2e)	(18:1)			C45 H85 O9 N1 P1	814.597	10.4042	0.0251934	1.02764	0.832649	1.19824
NEG713		PC(18:1e_18:2)+HCOO	PC(36:3e)+HCOO	PC	(18:1e_18:2)	(18:1e)	(18:2)			C45 H85 O9 N1 P1	814.597	11.3884	0.216739	0.92351	0.562216	0.189788
NEG715		PC(18:2_18:2)+HCOO	PC(36:4)+HCOO	PC	(18:2_18:2)	(18:2)	(18:2)			C45 H81 O10 N1 P1	826.56	7.908	0.0360259	0.748526	0.0602084	0.710734
NEG718		PC(16:0_20:4)+HCOO	PC(36:4)+HCOO	PC	(16:0_20:4)	(16:0)	(20:4)			C45 H81 O10 N1 P1	826.56	9.081	0.515491	0.248753	0.407807	1.03317
NEG72		CL(18:2_20:1_18:2_18:1)-H	CL(74:6)-H	CL	(18:2_20:1_18:2_18:1)	(18:2)	(20:1)	(18:2)	(18:1)	C83 H149 O17 P2	1480.03	15.9533	0.0635221	0.385687	9.21409e-05	0.168113
NEG721		PC(18:2e_18:2)+HCOO	PC(36:4e)+HCOO	PC	(18:2e_18:2)	(18:2e)	(18:2)			C45 H83 O9 N1 P1	812.581	8.55932	0.0842246	1.09011	0.418574	0.347906
NEG723		PC(18:2e_18:2)+HCOO	PC(36:4e)+HCOO	PC	(18:2e_18:2)	(18:2e)	(18:2)			C45 H83 O9 N1 P1	812.581	9.18401	0.0577597	1.04903	0.660441	2.97243
NEG726		PC(16:1_20:4)+HCOO	PC(36:5)+HCOO	PC	(16:1_20:4)	(16:1)	(20:4)			C45 H79 O10 N1 P1	824.545	7.20251	0.0552737	0.924322	0.684079	0.0599258
NEG727		PC(16:0_20:5)+HCOO	PC(36:5)+HCOO	PC	(16:0_20:5)	(16:0)	(20:5)			C45 H79 O10 N1 P1	824.545	7.7393	0.0900327	0.588183	0.00116751	0.210296
NEG728		PC(16:1_20:4)-CH3	PC(36:5)-CH3	PC	(16:1_20:4)	(16:1)	(20:4)			C43 H75 O8 N1 P1	764.524	8.241	0.302632	5.20206	0.0203006	0.236618
NEG729		PC(16:1_20:4)+HCOO	PC(36:5)+HCOO	PC	(16:1_20:4)	(16:1)	(20:4)			C45 H79 O10 N1 P1	824.545	8.71158	0.142784	0.406857	9.98474e-05	0.312212
NEG73		CL(74:7)-2H	CL(74:7)-2H	CL	(74:7)	(74:7)				C83 H146 O17 P2	738.502	8.17515	0.0215427	0.353371	1.75814e-06	0.664791
NEG730		PC(16:0_20:5)-CH3	PC(36:5)-CH3	PC	(16:0_20:5)	(16:0)	(20:5)			C43 H75 O8 N1 P1	764.524	9.16705	0.0399024	0.359394	9.90498e-07	0.412573
NEG732		PC(16:0e_20:5)+HCOO	PC(36:5e)+HCOO	PC	(16:0e_20:5)	(16:0e)	(20:5)			C45 H81 O9 N1 P1	810.565	8.44038	0.0625746	1.02918	0.781765	0.49754
NEG735		PC(16:1e_20:4)-CH3	PC(36:5e)-CH3	PC	(16:1e_20:4)	(16:1e)	(20:4)			C43 H77 O7 N1 P1	750.544	11.213	0.0881845	0.774232	0.0391645	0.154828
NEG736		PC(16:2e_20:4)+HCOO	PC(36:6e)+HCOO	PC	(16:2e_20:4)	(16:2e)	(20:4)			C45 H79 O9 N1 P1	808.55	7.67273	0.0245582	0.595588	0.0105516	0.15755
NEG737		PC(16:1e_20:5)+HCOO	PC(36:6e)+HCOO	PC	(16:1e_20:5)	(16:1e)	(20:5)			C45 H79 O9 N1 P1	808.55	8.24099	0.099328	0.902304	0.519696	0.238541
NEG738		PC(26:0_11:0)+HCOO	PC(37:0)+HCOO	PC	(26:0_11:0)	(26:0)	(11:0)			C46 H91 O10 N1 P1	848.639	12.3386	0.0168999	0.558723	0.155464	0.0858138
NEG739		PC(19:0_18:1)+HCOO	PC(37:1)+HCOO	PC	(19:0_18:1)	(19:0)	(18:1)			C46 H89 O10 N1 P1	846.623	10.268	0.281283	3.66423	0.36456	0.080889
NEG74		CL(74:7)-2H	CL(74:7)-2H	CL	(74:7)	(74:7)				C83 H146 O17 P2	738.502	8.76526	0.0376994	0.552248	0.000500433	0.411527
NEG740		PC(19:0_18:1)+HCOO	PC(37:1)+HCOO	PC	(19:0_18:1)	(19:0)	(18:1)			C46 H89 O10 N1 P1	846.623	11.3583	0.0573154	0.285398	1.05905e-06	0.186136
NEG741		PC(14:1e_23:0)+HCOO	PC(37:1e)+HCOO	PC	(14:1e_23:0)	(14:1e)	(23:0)			C46 H91 O9 N1 P1	832.644	11.793	0.0481999	0.671485	0.000185519	0.622618
NEG742		PC(37:1e)+HCOO	PC(37:1e)+HCOO	PC	(37:1e)	(37:1e)				C46 H91 O9 N1 P1	832.644	12.6105	0.216265	0.560169	0.00537192	0.139897
NEG743		PC(19:0_18:2)+HCOO	PC(37:2)+HCOO	PC	(19:0_18:2)	(19:0)	(18:2)			C46 H87 O10 N1 P1	844.607	9.177	0.224184	1.57184	0.422047	0.0841005
NEG744		PC(19:0_18:2)+HCOO	PC(37:2)+HCOO	PC	(19:0_18:2)	(19:0)	(18:2)			C46 H87 O10 N1 P1	844.607	10.437	0.0871838	0.339504	1.93721e-05	0.249974
NEG745		PC(19:1_18:2)+HCOO	PC(37:3)+HCOO	PC	(19:1_18:2)	(19:1)	(18:2)			C46 H85 O10 N1 P1	842.592	8.89735	0.371036	6.29846	0.371851	0.143053
NEG746		PC(17:0_20:3)-CH3	PC(37:3)-CH3	PC	(17:0_20:3)	(17:0)	(20:3)			C44 H81 O8 N1 P1	782.571	9.794	0.130049	0.652348	0.179937	0.0705666
NEG747		PC(17:0_20:4)+HCOO	PC(37:4)+HCOO	PC	(17:0_20:4)	(17:0)	(20:4)			C46 H83 O10 N1 P1	840.576	9.12912	0.370079	1.00162	0.9967	0.308006
NEG75		CL(20:2_18:2_18:1_18:2)-H	CL(74:7)-H	CL	(20:2_18:2_18:1_18:2)	(20:2)	(18:2)	(18:1)	(18:2)	C83 H147 O17 P2	1478.01	15.6976	0.0655335	0.414666	0.000117278	0.371315
NEG750		PC(20:4e_17:0)+HCOO	PC(37:4e)+HCOO	PC	(20:4e_17:0)	(20:4e)	(17:0)			C46 H85 O9 N1 P1	826.597	9.78592	0.0692979	1.10362	0.409472	0.132599
NEG752		PC(15:0_22:5)+HCOO	PC(37:5)+HCOO	PC	(15:0_22:5)	(15:0)	(22:5)			C46 H81 O10 N1 P1	838.56	9.84114	0.300823	0.585274	0.067375	0.104778
NEG754		PC(32:0_6:0)+HCOO	PC(38:0)+HCOO	PC	(32:0_6:0)	(32:0)	(6:0)			C47 H93 O10 N1 P1	862.654	12.396	0.0423392	0.373869	0.0144937	0.058534
NEG755		PC(16:0_22:0)+HCOO	PC(38:0)+HCOO	PC	(16:0_22:0)	(16:0)	(22:0)			C47 H93 O10 N1 P1	862.654	12.8619	0.0694669	0.653423	0.502841	0.135832
NEG756		PC(18:0_20:1)+HCOO	PC(38:1)+HCOO	PC	(18:0_20:1)	(18:0)	(20:1)			C47 H91 O10 N1 P1	860.639	11.88	0.0186205	0.465635	0.000141002	0.293511
NEG757		PC(18:0e_20:1)+HCOO	PC(38:1e)+HCOO	PC	(18:0e_20:1)	(18:0e)	(20:1)			C47 H93 O9 N1 P1	846.659	13.1386	0.0596504	0.619007	0.440512	0.128239
NEG758		PC(20:1_18:1)+HCOO	PC(38:2)+HCOO	PC	(20:1_18:1)	(20:1)	(18:1)			C47 H89 O10 N1 P1	858.623	10.9168	0.0261945	0.623795	0.000624829	0.39584
NEG759		PC(16:0_22:2)+HCOO	PC(38:2)+HCOO	PC	(16:0_22:2)	(16:0)	(22:2)			C47 H89 O10 N1 P1	858.623	12.464	0.0736829	0.517668	0.00717124	0.0634352
NEG76		CL(20:2_18:2_18:2_18:2)-H	CL(74:8)-H	CL	(20:2_18:2_18:2_18:2)	(20:2)	(18:2)	(18:2)	(18:2)	C83 H145 O17 P2	1476	15.3916	0.0416497	0.36506	1.76859e-05	0.510488
NEG762		PC(16:2e_22:0)+HCOO	PC(38:2e)+HCOO	PC	(16:2e_22:0)	(16:2e)	(22:0)			C47 H91 O9 N1 P1	844.644	12.219	0.105469	0.685792	0.394346	0.0446991
NEG763		PC(18:1_20:2)+HCOO	PC(38:3)+HCOO	PC	(18:1_20:2)	(18:1)	(20:2)			C47 H87 O10 N1 P1	856.607	9.66304	0.0473804	0.448125	0.000340034	0.302042
NEG764		PC(18:0_20:3)+HCOO	PC(38:3)+HCOO	PC	(18:0_20:3)	(18:0)	(20:3)			C47 H87 O10 N1 P1	856.607	10.1607	0.108779	0.62645	0.000294904	0.381667
NEG765		PC(38:3e)+HCOO	PC(38:3e)+HCOO	PC	(38:3e)	(38:3e)				C47 H89 O9 N1 P1	842.628	10.218	0.0540008	0.951958	0.611369	0.133436
NEG766		PC(18:0e_20:3)+HCOO	PC(38:3e)+HCOO	PC	(18:0e_20:3)	(18:0e)	(20:3)			C47 H89 O9 N1 P1	842.628	10.8523	0.0145885	1.21105	0.102136	0.207135
NEG767		PC(18:1e_20:2)+HCOO	PC(38:3e)+HCOO	PC	(18:1e_20:2)	(18:1e)	(20:2)			C47 H89 O9 N1 P1	842.628	11.52	0.0525567	0.968841	0.817624	0.123689
NEG769		PC(18:1_20:3)+HCOO	PC(38:4)+HCOO	PC	(18:1_20:3)	(18:1)	(20:3)			C47 H85 O10 N1 P1	854.592	9.00359	0.20902	0.771301	0.0792877	0.240605
NEG77		CL(18:2_18:1_20:4_18:1)-H	CL(74:8)-H	CL	(18:2_18:1_20:4_18:1)	(18:2)	(18:1)	(20:4)	(18:1)	C83 H145 O17 P2	1476	15.9172	0.105743	0.235337	0.177697	0.386367
NEG770		PC(18:0_20:4)+HCOO	PC(38:4)+HCOO	PC	(18:0_20:4)	(18:0)	(20:4)			C47 H85 O10 N1 P1	854.592	9.64405	0.0325617	0.507703	0.000136761	0.819457
NEG772		PC(16:0e_22:4)+HCOO	PC(38:4e)+HCOO	PC	(16:0e_22:4)	(16:0e)	(22:4)			C47 H87 O9 N1 P1	840.612	10.0466	0.0332764	1.02192	0.803032	0.33755
NEG773		PC(18:1e_20:3)+HCOO	PC(38:4e)+HCOO	PC	(18:1e_20:3)	(18:1e)	(20:3)			C47 H87 O9 N1 P1	840.612	10.692	0.0374697	0.95598	0.766964	0.160989
NEG774		PC(38:4e)-CH3	PC(38:4e)-CH3	PC	(38:4e)	(38:4e)				C45 H83 O7 N1 P1	780.591	12.074	0.326308	0.513193	0.0110685	0.264383
NEG775		PC(16:0_22:5)+HCOO	PC(38:5)+HCOO	PC	(16:0_22:5)	(16:0)	(22:5)			C47 H83 O10 N1 P1	852.576	8.56895	0.0399618	0.748048	0.00132859	0.34605
NEG776		PC(18:1_20:4)-CH3	PC(38:5)-CH3	PC	(18:1_20:4)	(18:1)	(20:4)			C45 H79 O8 N1 P1	792.555	9.32685	0.995352	4.80742	0.128982	0.107368
NEG777		PC(18:1e_20:4)+HCOO	PC(38:5e)+HCOO	PC	(18:1e_20:4)	(18:1e)	(20:4)			C47 H85 O9 N1 P1	838.597	9.24744	0.0236668	0.981097	0.795957	0.619524
NEG78		CL(74:9)-2H	CL(74:9)-2H	CL	(74:9)	(74:9)				C83 H142 O17 P2	736.487	7.77853	0.0257545	0.398297	9.42185e-05	0.115241
NEG780		PC(18:2_20:4)+HCOO	PC(38:6)+HCOO	PC	(18:2_20:4)	(18:2)	(20:4)			C47 H81 O10 N1 P1	850.56	7.70735	0.032025	0.608114	0.00279979	0.229762
NEG781		PC(16:0_22:6)+HCOO	PC(38:6)+HCOO	PC	(16:0_22:6)	(16:0)	(22:6)			C47 H81 O10 N1 P1	850.56	8.17607	0.0440066	0.620207	0.00525122	0.135579
NEG782		PC(18:2_20:4)+HCOO	PC(38:6)+HCOO	PC	(18:2_20:4)	(18:2)	(20:4)			C47 H81 O10 N1 P1	850.56	8.931	0.0560443	0.437357	0.00416422	0.125336
NEG783		PC(18:2e_20:4)+HCOO	PC(38:6e)+HCOO	PC	(18:2e_20:4)	(18:2e)	(20:4)			C47 H83 O9 N1 P1	836.581	8.44922	0.0707166	1.01126	0.899068	0.202472
NEG784		PC(18:2e_20:4)+HCOO	PC(38:6e)+HCOO	PC	(18:2e_20:4)	(18:2e)	(20:4)			C47 H83 O9 N1 P1	836.581	9.06823	0.0586737	1.45199	0.508182	0.437326
NEG786		PC(16:1e_22:6)+HCOO	PC(38:7e)+HCOO	PC	(16:1e_22:6)	(16:1e)	(22:6)			C47 H81 O9 N1 P1	834.565	8.29252	0.087267	0.653464	0.0170104	0.212777
NEG787		PC(16:1e_22:6)+HCOO	PC(38:7e)+HCOO	PC	(16:1e_22:6)	(16:1e)	(22:6)			C47 H81 O9 N1 P1	834.565	8.74281	0.699141	1.2457	0.263828	0.107137
NEG788		PC(39:3)-CH3	PC(39:3)-CH3	PC	(39:3)	(39:3)				C46 H85 O8 N1 P1	810.602	11.1154	0.0556794	1.25201	0.695426	0.0584161
NEG79		CL(18:2_18:1_20:4_18:2)-H	CL(74:9)-H	CL	(18:2_18:1_20:4_18:2)	(18:2)	(18:1)	(20:4)	(18:2)	C83 H143 O17 P2	1473.98	15.6601	0.0553806	0.467681	1.12118e-05	0.268005
NEG790		PC(39:4e)+HCOO	PC(39:4e)+HCOO	PC	(39:4e)	(39:4e)				C48 H89 O9 N1 P1	854.628	10.633	0.116543	1.23339	0.279731	0.0822082
NEG791		PC(17:1_22:4)+HCOO	PC(39:5)+HCOO	PC	(17:1_22:4)	(17:1)	(22:4)			C48 H85 O10 N1 P1	866.592	10.28	0.131736	1.02729	0.876652	0.0820698
NEG792		PC(17:1_22:5)+HCOO	PC(39:6)+HCOO	PC	(17:1_22:5)	(17:1)	(22:5)			C48 H83 O10 N1 P1	864.576	9.714	0.757331	1.62336	0.557823	0.65301
NEG793		PC(18:1_22:0)+HCOO	PC(40:1)+HCOO	PC	(18:1_22:0)	(18:1)	(22:0)			C49 H95 O10 N1 P1	888.67	12.773	0.278356	0.423999	0.201875	0.052513
NEG794		PC(16:2e_24:0)+HCOO	PC(40:2e)+HCOO	PC	(16:2e_24:0)	(16:2e)	(24:0)			C49 H95 O9 N1 P1	872.675	12.869	0.0304624	0.575342	0.406347	0.40396
NEG795		PC(18:0_22:4)+HCOO	PC(40:4)+HCOO	PC	(18:0_22:4)	(18:0)	(22:4)			C49 H89 O10 N1 P1	882.623	10.4735	0.0483147	0.384127	1.4249e-05	0.312057
NEG796		PC(18:0e_22:4)+HCOO	PC(40:4e)+HCOO	PC	(18:0e_22:4)	(18:0e)	(22:4)			C49 H91 O9 N1 P1	868.644	11.27	0.0930574	1.00933	0.944092	0.169497
NEG797		PC(18:0_22:5)+HCOO	PC(40:5)+HCOO	PC	(18:0_22:5)	(18:0)	(22:5)			C49 H87 O10 N1 P1	880.607	9.68846	0.0791372	0.471117	0.00136106	0.211575
NEG798		PC(18:1e_22:4)+HCOO	PC(40:5e)+HCOO	PC	(18:1e_22:4)	(18:1e)	(22:4)			C49 H89 O9 N1 P1	866.628	10.108	0.00875312	0.963683	0.646933	0.219238
NEG799		PC(18:0e_22:5)+HCOO	PC(40:5e)+HCOO	PC	(18:0e_22:5)	(18:0e)	(22:5)			C49 H89 O9 N1 P1	866.628	10.5208	0.529618	1.23196	0.531195	0.162404
NEG8		CL(68:4)-2H	CL(68:4)-2H	CL	(68:4)	(68:4)				C77 H140 O17 P2	699.479	7.82178	0.0824259	1.63683	0.0885023	0.0559331
NEG80		CL(75:2)-H	CL(75:2)-H	CL	(75:2)	(75:2)				C84 H159 O17 P2	1502.11	9.90402	0.0683498	0.691096	0.0559091	0.0700821
NEG800		PC(18:1e_22:4)+HCOO	PC(40:5e)+HCOO	PC	(18:1e_22:4)	(18:1e)	(22:4)			C49 H89 O9 N1 P1	866.628	11.0468	0.0392008	0.881488	0.298484	0.139196
NEG801		PC(40:5e)-CH3	PC(40:5e)-CH3	PC	(40:5e)	(40:5e)				C47 H85 O7 N1 P1	806.607	12.711	0.0401838	0.361278	0.0116674	0.0879497
NEG802		PC(18:1_22:5)+HCOO	PC(40:6)+HCOO	PC	(18:1_22:5)	(18:1)	(22:5)			C49 H85 O10 N1 P1	878.592	8.614	0.324024	1.35933	0.464093	0.022049
NEG803		PC(40:6)+HCOO	PC(40:6)+HCOO	PC	(40:6)	(40:6)				C49 H85 O10 N1 P1	878.592	10.08	0.19537	0.552058	0.0801841	0.105831
NEG804		PC(18:1e_22:5)+HCOO	PC(40:6e)+HCOO	PC	(18:1e_22:5)	(18:1e)	(22:5)			C49 H87 O9 N1 P1	864.612	9.2907	0.0301152	1.13131	0.272494	0.207338
NEG805		PC(18:2e_22:4)+HCOO	PC(40:6e)+HCOO	PC	(18:2e_22:4)	(18:2e)	(22:4)			C49 H87 O9 N1 P1	864.612	9.90828	0.109974	0.746029	0.0276138	0.184697
NEG806		PC(18:1e_22:5)+HCOO	PC(40:6e)+HCOO	PC	(18:1e_22:5)	(18:1e)	(22:5)			C49 H87 O9 N1 P1	864.612	10.637	0.0908874	0.878835	0.729196	0.0449433
NEG807		PC(20:2e_20:4)-CH3	PC(40:6e)-CH3	PC	(20:2e_20:4)	(20:2e)	(20:4)			C47 H83 O7 N1 P1	804.591	11.6177	0.974775	1.32281	0.786944	0.503532
NEG808		PC(18:2e_22:5)+HCOO	PC(40:7e)+HCOO	PC	(18:2e_22:5)	(18:2e)	(22:5)			C49 H85 O9 N1 P1	862.597	8.96813	0.0787267	1.04107	0.793535	0.107981
NEG809		PC(18:1e_22:6)+HCOO	PC(40:7e)+HCOO	PC	(18:1e_22:6)	(18:1e)	(22:6)			C49 H85 O9 N1 P1	862.597	9.79	1.03959	1.65277	0.0923385	0.0819661
NEG81		CL(76:1)-2H	CL(76:1)-2H	CL	(76:1)	(76:1)				C85 H162 O17 P2	758.565	10.3874	0.495047	2.98831	0.405617	0.163636
NEG810		PC(20:4_20:4)+HCOO	PC(40:8)+HCOO	PC	(20:4_20:4)	(20:4)	(20:4)			C49 H81 O10 N1 P1	874.56	7.48815	0.0970493	0.637291	0.0336994	0.0577803
NEG811		PC(18:2e_22:6)+HCOO	PC(40:8e)+HCOO	PC	(18:2e_22:6)	(18:2e)	(22:6)			C49 H83 O9 N1 P1	860.581	8.7683	0.43153	0.759785	0.473062	0.0522531
NEG813		PC(32:1_18:2)-CH3	PC(50:3)-CH3	PC	(32:1_18:2)	(32:1)	(18:2)			C57 H107 O8 N1 P1	964.774	15.0359	0.10779	1.9354	0.00783808	0.156074
NEG814		PC(30:1_20:4)-CH3	PC(50:5)-CH3	PC	(30:1_20:4)	(30:1)	(20:4)			C57 H103 O8 N1 P1	960.743	14.083	0.0254055	1.54809	0.0100304	0.0865791
NEG815		PC(52:4)-CH3	PC(52:4)-CH3	PC	(52:4)	(52:4)				C59 H109 O8 N1 P1	990.79	14.808	0.161299	1.99747	0.0117317	0.134968
NEG817		PE(10:0_11:4)-H	PE(21:4)-H	PE	(10:0_11:4)	(10:0)	(11:4)			C26 H43 O8 N1 P1	528.273	1.522	0.0553792	0.838997	0.0526196	0.211831
NEG818		PE(23:1)-H	PE(23:1)-H	PE	(23:1)	(23:1)				C28 H53 O8 N1 P1	562.351	3.14001	0.0341502	0.884077	0.762422	0.0485906
NEG819		PE(16:0e_16:0)-H	PE(32:0e)-H	PE	(16:0e_16:0)	(16:0e)	(16:0)			C37 H75 O7 N1 P1	676.529	10.5539	0.0876202	0.871936	0.498924	0.0970833
NEG82		CL(20:2_18:2_20:4_18:2)-H	CL(76:10)-H	CL	(20:2_18:2_20:4_18:2)	(20:2)	(18:2)	(20:4)	(18:2)	C85 H145 O17 P2	1500	15.6909	0.0768499	0.399412	3.95762e-05	0.198302
NEG820		PE(16:0_16:1)-H	PE(32:1)-H	PE	(16:0_16:1)	(16:0)	(16:1)			C37 H71 O8 N1 P1	688.492	8.71422	0.12876	1.33238	0.353192	0.0500258
NEG821		PE(16:1e_16:0)-H	PE(32:1e)-H	PE	(16:1e_16:0)	(16:1e)	(16:0)			C37 H73 O7 N1 P1	674.513	10.3836	0.0599206	0.586714	0.00853232	0.195331
NEG822		PE(14:0_18:2)-H	PE(32:2)-H	PE	(14:0_18:2)	(14:0)	(18:2)			C37 H69 O8 N1 P1	686.477	7.7737	0.0599619	0.599422	0.0228493	0.0552997
NEG823		PE(16:1e_16:1)-H	PE(32:2e)-H	PE	(16:1e_16:1)	(16:1e)	(16:1)			C37 H71 O7 N1 P1	672.497	9.3051	0.00872818	1.02016	0.929139	0.0962555
NEG824		PE(14:1e_18:2)-H	PE(32:3e)-H	PE	(14:1e_18:2)	(14:1e)	(18:2)			C37 H69 O7 N1 P1	670.482	8.38777	0.15004	0.445727	0.0117042	0.119675
NEG825		PE(16:1e_17:1)-H	PE(33:2e)-H	PE	(16:1e_17:1)	(16:1e)	(17:1)			C38 H73 O7 N1 P1	686.513	9.88904	0.0441335	0.689898	0.105288	0.110282
NEG826		PE(18:0_16:0)-H	PE(34:0)-H	PE	(18:0_16:0)	(18:0)	(16:0)			C39 H77 O8 N1 P1	718.539	10.9234	0.0452475	0.70125	0.0099613	0.105558
NEG827		PE(18:0e_16:0)-H	PE(34:0e)-H	PE	(18:0e_16:0)	(18:0e)	(16:0)			C39 H79 O7 N1 P1	704.56	11.7175	0.10712	0.971517	0.893347	0.198172
NEG828		PE(16:0_18:1)-H	PE(34:1)-H	PE	(16:0_18:1)	(16:0)	(18:1)			C39 H75 O8 N1 P1	716.524	9.87227	0.0673712	0.883263	0.274005	0.28018
NEG829		PE(16:0e_18:1)-H	PE(34:1e)-H	PE	(16:0e_18:1)	(16:0e)	(18:1)			C39 H77 O7 N1 P1	702.544	10.6292	0.0188535	0.645398	0.0150328	0.490581
NEG83		CL(18:2_18:2_22:5_18:2)-H	CL(76:11)-H	CL	(18:2_18:2_22:5_18:2)	(18:2)	(18:2)	(22:5)	(18:2)	C85 H143 O17 P2	1497.98	15.3954	0.03806	0.374714	9.57403e-05	0.234529
NEG830		PE(18:1e_16:0)-H	PE(34:1e)-H	PE	(18:1e_16:0)	(18:1e)	(16:0)			C39 H77 O7 N1 P1	702.544	11.5477	0.0259143	0.661646	0.0823492	0.197938
NEG831		PE(16:0_18:2)-H	PE(34:2)-H	PE	(16:0_18:2)	(16:0)	(18:2)			C39 H73 O8 N1 P1	714.508	8.96214	0.0580143	0.654389	0.027711	0.794694
NEG832		PE(16:0e_18:2)-H	PE(34:2e)-H	PE	(16:0e_18:2)	(16:0e)	(18:2)			C39 H75 O7 N1 P1	700.529	9.739	0.0571835	0.593554	0.0322759	0.593772
NEG834		PE(16:1_18:2)-H	PE(34:3)-H	PE	(16:1_18:2)	(16:1)	(18:2)			C39 H71 O8 N1 P1	712.492	7.92572	0.0290626	0.523091	0.0134319	0.198047
NEG835		PE(16:1_18:2)-H	PE(34:3)-H	PE	(16:1_18:2)	(16:1)	(18:2)			C39 H71 O8 N1 P1	712.492	8.51522	0.178188	0.73597	0.222276	0.0608898
NEG837		PE(16:1e_18:2)-H	PE(34:3e)-H	PE	(16:1e_18:2)	(16:1e)	(18:2)			C39 H73 O7 N1 P1	698.513	10.0704	0.0916179	0.620142	0.00314058	0.857538
NEG838		PE(16:1e_18:3)-H	PE(34:4e)-H	PE	(16:1e_18:3)	(16:1e)	(18:3)			C39 H71 O7 N1 P1	696.497	8.71225	0.0724358	0.628537	0.0046271	0.417477
NEG839		PE(14:1e_20:4)-H	PE(34:5e)-H	PE	(14:1e_20:4)	(14:1e)	(20:4)			C39 H69 O7 N1 P1	694.482	8.13757	0.0334763	0.498448	3.32288e-07	0.227149
NEG84		CL(20:5_18:2_20:3_18:2)-H	CL(76:12)-H	CL	(20:5_18:2_20:3_18:2)	(20:5)	(18:2)	(20:3)	(18:2)	C85 H141 O17 P2	1495.96	15.0879	0.137289	0.450898	5.43328e-05	0.108234
NEG840		PE(16:0_19:0)-H	PE(35:0)-H	PE	(16:0_19:0)	(16:0)	(19:0)			C40 H79 O8 N1 P1	732.555	10.297	0.39427	6.80716	0.33576	0.103108
NEG841		PE(17:0_18:1)-H	PE(35:1)-H	PE	(17:0_18:1)	(17:0)	(18:1)			C40 H77 O8 N1 P1	730.539	10.4504	0.0385861	0.887846	0.511951	0.0744269
NEG842		PE(17:0_18:2)-H	PE(35:2)-H	PE	(17:0_18:2)	(17:0)	(18:2)			C40 H75 O8 N1 P1	728.524	9.54901	0.0521498	0.494652	0.00571808	0.382425
NEG843		PE(16:1e_19:1)-H	PE(35:2e)-H	PE	(16:1e_19:1)	(16:1e)	(19:1)			C40 H77 O7 N1 P1	714.544	11.0526	0.0426829	0.645706	0.0227769	0.336062
NEG844		PE(17:1_18:2)-H	PE(35:3)-H	PE	(17:1_18:2)	(17:1)	(18:2)			C40 H73 O8 N1 P1	726.508	8.4717	0.145201	0.489663	0.0236491	0.0888599
NEG845		PE(18:2e_17:1)-H	PE(35:3e)-H	PE	(18:2e_17:1)	(18:2e)	(17:1)			C40 H75 O7 N1 P1	712.529	10.1285	0.0550556	0.743169	0.118774	0.590148
NEG846		PE(18:0_18:1)-H	PE(36:1)-H	PE	(18:0_18:1)	(18:0)	(18:1)			C41 H79 O8 N1 P1	744.555	11.0277	0.0347632	0.849082	0.0180777	0.62731
NEG847		PE(18:0e_18:1)-H	PE(36:1e)-H	PE	(18:0e_18:1)	(18:0e)	(18:1)			C41 H81 O7 N1 P1	730.576	11.6239	0.284316	0.634933	0.121406	0.570774
NEG848		PE(20:1e_16:0)-H	PE(36:1e)-H	PE	(20:1e_16:0)	(20:1e)	(16:0)			C41 H81 O7 N1 P1	730.576	12.6559	0.0279519	0.598094	0.243719	0.0817044
NEG85		CL(20:5_20:4_18:2_18:2)-H	CL(76:13)-H	CL	(20:5_20:4_18:2_18:2)	(20:5)	(20:4)	(18:2)	(18:2)	C85 H139 O17 P2	1493.95	14.8642	0.166863	0.37248	3.37957e-05	0.0650865
NEG857		PE(18:0e_18:2)-H	PE(36:2e)-H	PE	(18:0e_18:2)	(18:0e)	(18:2)			C41 H79 O7 N1 P1	728.56	9.37861	0.0649181	0.982021	0.875647	0.289805
NEG859		PE(36:2e)-H	PE(36:2e)-H	PE	(36:2e)	(36:2e)				C41 H79 O7 N1 P1	728.56	10.715	0.0487321	0.807808	0.123091	0.800291
NEG86		CL(76:3)-2H	CL(76:3)-2H	CL	(76:3)	(76:3)				C85 H158 O17 P2	756.549	9.476	0.828349	11.0757	0.301875	0.149752
NEG860		PE(18:1e_18:1)-H	PE(36:2e)-H	PE	(18:1e_18:1)	(18:1e)	(18:1)			C41 H79 O7 N1 P1	728.56	11.6211	0.05019	0.775884	0.0252341	0.962318
NEG862		PE(18:1_18:2)-H	PE(36:3)-H	PE	(18:1_18:2)	(18:1)	(18:2)			C41 H75 O8 N1 P1	740.524	8.461	0.129198	1.46279	0.35684	0.105168
NEG864		PE(18:0_18:3)-H	PE(36:3)-H	PE	(18:0_18:3)	(18:0)	(18:3)			C41 H75 O8 N1 P1	740.524	9.51089	0.0893817	0.18449	0.149933	0.904234
NEG866		PE(18:1e_18:2)-H	PE(36:3e)-H	PE	(18:1e_18:2)	(18:1e)	(18:2)			C41 H77 O7 N1 P1	726.544	10.7199	0.0572528	0.788052	0.05936	2.41564
NEG869		PE(36:3e)-H	PE(36:3e)-H	PE	(36:3e)	(36:3e)				C41 H77 O7 N1 P1	726.544	16.6	0.0444117	0.788746	0.107981	0.202579
NEG87		CL(76:3)-2H	CL(76:3)-2H	CL	(76:3)	(76:3)				C85 H158 O17 P2	756.549	10.3664	0.0341185	0.552919	0.00121317	0.212394
NEG870		PE(18:2_18:2)-H	PE(36:4)-H	PE	(18:2_18:2)	(18:2)	(18:2)			C41 H73 O8 N1 P1	738.508	8.17805	0.0230329	0.351428	1.5122e-06	0.669174
NEG871		PE(16:0_20:4)-H	PE(36:4)-H	PE	(16:0_20:4)	(16:0)	(20:4)			C41 H73 O8 N1 P1	738.508	8.76549	0.0377409	0.554776	0.000463364	0.409194
NEG873		PE(16:1e_20:3)-H	PE(36:4e)-H	PE	(16:1e_20:3)	(16:1e)	(20:3)			C41 H75 O7 N1 P1	724.529	10.195	0.0550077	0.679215	0.565032	1.25085
NEG874		PE(36:4e)-H	PE(36:4e)-H	PE	(36:4e)	(36:4e)				C41 H75 O7 N1 P1	724.529	10.86	0.668757	1.02503	0.955124	0.194529
NEG875		PE(36:4e)-H	PE(36:4e)-H	PE	(36:4e)	(36:4e)				C41 H75 O7 N1 P1	724.529	15.402	0.363903	0.532732	0.0411634	0.0431158
NEG876		PE(16:1_20:4)-H	PE(36:5)-H	PE	(16:1_20:4)	(16:1)	(20:4)			C41 H71 O8 N1 P1	736.492	7.77768	0.0284375	0.394784	0.000130626	0.115785
NEG877		PE(16:1_20:4)-H	PE(36:5)-H	PE	(16:1_20:4)	(16:1)	(20:4)			C41 H71 O8 N1 P1	736.492	8.422	0.205854	0.665182	0.161616	0.0532921
NEG878		PE(18:3e_18:2)-H	PE(36:5e)-H	PE	(18:3e_18:2)	(18:3e)	(18:2)			C41 H73 O7 N1 P1	722.513	8.72857	0.184695	0.74308	0.0841189	0.481567
NEG88		CL(76:5)-2H	CL(76:5)-2H	CL	(76:5)	(76:5)				C85 H154 O17 P2	754.534	9.192	0.263562	5.44122	0.34793	0.21297
NEG882		PE(16:2e_20:4)-H	PE(36:6e)-H	PE	(16:2e_20:4)	(16:2e)	(20:4)			C41 H71 O7 N1 P1	720.497	8.05985	0.0563034	0.498581	0.0301445	0.190169
NEG883		PE(16:1e_20:5)-H	PE(36:6e)-H	PE	(16:1e_20:5)	(16:1e)	(20:5)			C41 H71 O7 N1 P1	720.497	8.54028	0.0292995	0.795757	0.0795495	0.372901
NEG884		PE(19:0_18:1)-H	PE(37:1)-H	PE	(19:0_18:1)	(19:0)	(18:1)			C42 H81 O8 N1 P1	758.571	11.5628	0.0406019	0.633003	0.000266205	0.078317
NEG885		PE(19:0_18:2)-H	PE(37:2)-H	PE	(19:0_18:2)	(19:0)	(18:2)			C42 H79 O8 N1 P1	756.555	9.476	0.755273	9.82085	0.363981	0.143508
NEG886		PE(19:0_18:2)-H	PE(37:2)-H	PE	(19:0_18:2)	(19:0)	(18:2)			C42 H79 O8 N1 P1	756.555	10.3887	0.0394648	0.547577	0.00126626	0.214511
NEG887		PE(18:1e_19:1)-H	PE(37:2e)-H	PE	(18:1e_19:1)	(18:1e)	(19:1)			C42 H81 O7 N1 P1	742.576	12.1383	0.0275887	0.573785	0.00230655	0.131329
NEG888		PE(37:3)-H	PE(37:3)-H	PE	(37:3)	(37:3)				C42 H77 O8 N1 P1	754.539	9.192	0.27683	5.50795	0.347366	0.213276
NEG889		PE(37:3e)-H	PE(37:3e)-H	PE	(37:3e)	(37:3e)				C42 H79 O7 N1 P1	740.56	11.2945	0.02829	0.598619	0.00181606	0.268489
NEG89		CL(76:5)-H	CL(76:5)-H	CL	(76:5)	(76:5)				C85 H155 O17 P2	1510.07	9.945	0.161804	0.486145	0.00238889	0.194029
NEG890		PE(17:0_20:4)-H	PE(37:4)-H	PE	(17:0_20:4)	(17:0)	(20:4)			C42 H75 O8 N1 P1	752.524	9.34622	0.0789437	0.193076	3.92172e-06	0.236586
NEG891		PE(17:1_20:4)-H	PE(37:5)-H	PE	(17:1_20:4)	(17:1)	(20:4)			C42 H73 O8 N1 P1	750.508	8.24112	0.289535	1.02797	0.759672	0.0415312
NEG892		PE(18:0_20:1)-H	PE(38:1)-H	PE	(18:0_20:1)	(18:0)	(20:1)			C43 H83 O8 N1 P1	772.586	12.06	0.0176603	0.521815	0.000750656	0.222201
NEG893		PE(38:1e)-H	PE(38:1e)-H	PE	(38:1e)	(38:1e)				C43 H85 O7 N1 P1	758.607	12.8256	0.0394509	0.619846	0.0200505	0.109328
NEG894		PE(18:1e_20:0)-H	PE(38:1e)-H	PE	(18:1e_20:0)	(18:1e)	(20:0)			C43 H85 O7 N1 P1	758.607	13.6733	0.0797856	0.67259	0.351953	0.0768141
NEG895		PE(20:1_18:1)-H	PE(38:2)-H	PE	(20:1_18:1)	(20:1)	(18:1)			C43 H81 O8 N1 P1	770.571	11.1473	0.0239493	0.554459	3.49539e-05	0.323832
NEG896		PE(38:2e)-H	PE(38:2e)-H	PE	(38:2e)	(38:2e)				C43 H83 O7 N1 P1	756.591	11.951	0.237919	0.683915	0.0521452	0.156941
NEG897		PE(18:1e_20:1)-H	PE(38:2e)-H	PE	(18:1e_20:1)	(18:1e)	(20:1)			C43 H83 O7 N1 P1	756.591	12.6762	0.019433	0.618047	0.0901146	0.237102
NEG898		PE(18:0_20:3)-H	PE(38:3)-H	PE	(18:0_20:3)	(18:0)	(20:3)			C43 H79 O8 N1 P1	768.555	10.4193	0.0931317	0.472635	6.71298e-05	0.980835
NEG899		PE(18:1e_20:2)-H	PE(38:3e)-H	PE	(18:1e_20:2)	(18:1e)	(20:2)			C43 H81 O7 N1 P1	754.576	11.75	0.00402521	0.648614	0.00154215	0.485917
NEG9		CL(68:4)-2H	CL(68:4)-2H	CL	(68:4)	(68:4)				C77 H140 O17 P2	699.479	8.28496	0.045302	1.48802	0.281303	0.0602701
NEG90		CL(76:6)-H	CL(76:6)-H	CL	(76:6)	(76:6)				C85 H153 O17 P2	1508.06	10.1257	0.0622011	0.638403	4.04744e-05	0.172069
NEG900		PE(18:1_20:3)-H	PE(38:4)-H	PE	(18:1_20:3)	(18:1)	(20:3)			C43 H77 O8 N1 P1	766.539	8.88308	0.324897	0.620991	0.226033	0.114973
NEG902		PE(18:0_20:4)-H	PE(38:4)-H	PE	(18:0_20:4)	(18:0)	(20:4)			C43 H77 O8 N1 P1	766.539	10.536	0.348532	0.0184373	0.331209	1.61603
NEG903		PE(20:2e_18:2)-H	PE(38:4e)-H	PE	(20:2e_18:2)	(20:2e)	(18:2)			C43 H79 O7 N1 P1	752.56	9.339	0.0755054	0.926039	0.457776	0.143403
NEG904		PE(16:0e_22:4)-H	PE(38:4e)-H	PE	(16:0e_22:4)	(16:0e)	(22:4)			C43 H79 O7 N1 P1	752.56	10.4727	0.179412	0.642726	0.0176837	0.846165
NEG905		PE(18:1e_20:3)-H	PE(38:4e)-H	PE	(18:1e_20:3)	(18:1e)	(20:3)			C43 H79 O7 N1 P1	752.56	11.0072	0.0116064	0.974468	0.787911	0.805928
NEG906		PE(18:1_20:4)-H	PE(38:5)-H	PE	(18:1_20:4)	(18:1)	(20:4)			C43 H75 O8 N1 P1	764.524	8.25129	0.145344	5.36016	0.0176728	0.236762
NEG907		PE(18:0_20:5)-H	PE(38:5)-H	PE	(18:0_20:5)	(18:0)	(20:5)			C43 H75 O8 N1 P1	764.524	8.87559	0.030121	0.440296	3.52977e-06	0.691345
NEG91		CL(76:7)-2H	CL(76:7)-2H	CL	(76:7)	(76:7)				C85 H150 O17 P2	752.518	8.22278	0.29393	1.30455	0.192081	0.0326406
NEG910		PE(16:1e_22:4)-H	PE(38:5e)-H	PE	(16:1e_22:4)	(16:1e)	(22:4)			C43 H77 O7 N1 P1	750.544	9.46526	0.0425851	0.665998	0.000967276	0.660232
NEG915		PE(38:5e)-H	PE(38:5e)-H	PE	(38:5e)	(38:5e)				C43 H77 O7 N1 P1	750.544	16.416	0.386644	0.96652	0.953851	0.0284951
NEG916		PE(18:2_20:4)-H	PE(38:6)-H	PE	(18:2_20:4)	(18:2)	(20:4)			C43 H73 O8 N1 P1	762.508	7.97195	0.0692539	0.337171	9.20508e-07	0.234196
NEG918		PE(16:1e_22:5)-H	PE(38:6e)-H	PE	(16:1e_22:5)	(16:1e)	(22:5)			C43 H75 O7 N1 P1	748.529	9.98755	0.0507314	1.58438	0.590144	0.301072
NEG919		PE(18:3e_20:4)-H	PE(38:7e)-H	PE	(18:3e_20:4)	(18:3e)	(20:4)			C43 H73 O7 N1 P1	746.513	8.53179	0.041315	0.554299	5.25822e-05	0.73318
NEG920		PE(16:1e_22:6)-H	PE(38:7e)-H	PE	(16:1e_22:6)	(16:1e)	(22:6)			C43 H73 O7 N1 P1	746.513	8.98082	0.0621988	0.708387	0.0289855	0.420887
NEG921		PE(38:8e)-H	PE(38:8e)-H	PE	(38:8e)	(38:8e)				C43 H71 O7 N1 P1	744.497	7.703	0.0338176	0.416717	5.89131e-06	0.163793
NEG922		PE(19:0_20:4)-H	PE(39:4)-H	PE	(19:0_20:4)	(19:0)	(20:4)			C44 H79 O8 N1 P1	780.555	9.28	0.08274	0.967756	0.926499	0.148035
NEG923		PE(19:0_20:4)-H	PE(39:4)-H	PE	(19:0_20:4)	(19:0)	(20:4)			C44 H79 O8 N1 P1	780.555	10.182	0.0678647	0.513174	0.0129321	0.169525
NEG924		PE(19:1_20:4)-H	PE(39:5)-H	PE	(19:1_20:4)	(19:1)	(20:4)			C44 H77 O8 N1 P1	778.539	9.24133	0.0548366	0.59549	0.00242115	0.158397
NEG925		PE(18:1_22:0)-H	PE(40:1)-H	PE	(18:1_22:0)	(18:1)	(22:0)			C45 H87 O8 N1 P1	800.617	13.1777	0.0145586	0.579696	0.0332117	0.103514
NEG927		PE(18:1_22:1)-H	PE(40:2)-H	PE	(18:1_22:1)	(18:1)	(22:1)			C45 H85 O8 N1 P1	798.602	12.1337	0.349695	0.40949	0.0123016	0.122368
NEG928		PE(18:1e_22:1)-H	PE(40:2e)-H	PE	(18:1e_22:1)	(18:1e)	(22:1)			C45 H87 O7 N1 P1	784.623	13.6642	0.0279622	0.63367	0.358117	0.0813431
NEG929		PE(18:0_22:3)-H	PE(40:3)-H	PE	(18:0_22:3)	(18:0)	(22:3)			C45 H83 O8 N1 P1	796.586	11.2485	0.264655	0.74353	0.239737	0.0555366
NEG93		CL(76:8)-H	CL(76:8)-H	CL	(76:8)	(76:8)				C85 H149 O17 P2	1504.03	15.723	0.151231	0.433426	6.07346e-05	0.102104
NEG930		PE(40:3e)-H	PE(40:3e)-H	PE	(40:3e)	(40:3e)				C45 H85 O7 N1 P1	782.607	12.345	0.130132	0.561684	0.0118768	0.0769483
NEG931		PE(18:2e_22:1)-H	PE(40:3e)-H	PE	(18:2e_22:1)	(18:2e)	(22:1)			C45 H85 O7 N1 P1	782.607	12.8112	0.00619414	0.617063	0.0810353	0.145209
NEG932		PE(18:0_22:4)-H	PE(40:4)-H	PE	(18:0_22:4)	(18:0)	(22:4)			C45 H81 O8 N1 P1	794.571	10.7451	0.0189706	0.494016	1.04741e-09	0.686902
NEG933		PE(18:0e_22:4)-H	PE(40:4e)-H	PE	(18:0e_22:4)	(18:0e)	(22:4)			C45 H83 O7 N1 P1	780.591	11.5026	0.0126316	0.608531	0.00038726	0.467554
NEG934		PE(18:1e_22:3)-H	PE(40:4e)-H	PE	(18:1e_22:3)	(18:1e)	(22:3)			C45 H83 O7 N1 P1	780.591	12.0362	0.0664281	0.783472	0.568118	0.0457088
NEG935		PE(18:0_22:5)-H	PE(40:5)-H	PE	(18:0_22:5)	(18:0)	(22:5)			C45 H79 O8 N1 P1	792.555	10.0907	0.0384838	0.494271	1.8719e-06	0.414105
NEG936		PE(18:0e_22:5)-H	PE(40:5e)-H	PE	(18:0e_22:5)	(18:0e)	(22:5)			C45 H81 O7 N1 P1	778.576	10.4977	0.391925	0.31675	1.6612e-06	0.927515
NEG938		PE(18:1_22:5)-H	PE(40:6)-H	PE	(18:1_22:5)	(18:1)	(22:5)			C45 H77 O8 N1 P1	790.539	8.979	0.103046	0.718041	0.0807131	0.171
NEG939		PE(18:0_22:6)-H	PE(40:6)-H	PE	(18:0_22:6)	(18:0)	(22:6)			C45 H77 O8 N1 P1	790.539	9.611	0.0388732	0.813033	0.114488	0.229799
NEG94		CL(76:9)-H	CL(76:9)-H	CL	(76:9)	(76:9)				C85 H147 O17 P2	1502.01	15.958	0.153858	0.63472	0.276064	0.0545953
NEG940		PE(18:1e_22:5)-H	PE(40:6e)-H	PE	(18:1e_22:5)	(18:1e)	(22:5)			C45 H79 O7 N1 P1	776.56	9.64139	0.171213	0.710359	0.0272951	0.288747
NEG941		PE(18:2e_22:4)-H	PE(40:6e)-H	PE	(18:2e_22:4)	(18:2e)	(22:4)			C45 H79 O7 N1 P1	776.56	10.3116	0.0354593	0.61256	2.79575e-05	0.724063
NEG942		PE(18:1e_22:5)-H	PE(40:6e)-H	PE	(18:1e_22:5)	(18:1e)	(22:5)			C45 H79 O7 N1 P1	776.56	10.9283	0.0427334	0.79237	0.109248	0.3157
NEG943		PE(18:2e_22:5)-H	PE(40:7e)-H	PE	(18:2e_22:5)	(18:2e)	(22:5)			C45 H77 O7 N1 P1	774.544	9.46348	0.0204047	0.683654	0.000723616	0.577744
NEG944		PE(18:1e_22:6)-H	PE(40:7e)-H	PE	(18:1e_22:6)	(18:1e)	(22:6)			C45 H77 O7 N1 P1	774.544	9.98324	0.0801112	0.745691	0.0424795	0.207357
NEG945		PE(18:3e_22:5)-H	PE(40:8e)-H	PE	(18:3e_22:5)	(18:3e)	(22:5)			C45 H75 O7 N1 P1	772.529	8.56915	0.107805	0.682508	0.0433581	0.121186
NEG946		PE(18:2e_22:6)-H	PE(40:8e)-H	PE	(18:2e_22:6)	(18:2e)	(22:6)			C45 H75 O7 N1 P1	772.529	9.08292	0.0406536	0.760649	0.120448	0.291323
NEG947		PE(18:3e_22:6)-H	PE(40:9e)-H	PE	(18:3e_22:6)	(18:3e)	(22:6)			C45 H73 O7 N1 P1	770.513	8.23417	0.0730302	0.58885	0.0147841	0.0989276
NEG948		PE(18:1_23:0)-H	PE(41:1)-H	PE	(18:1_23:0)	(18:1)	(23:0)			C46 H89 O8 N1 P1	814.633	13.669	0.117702	0.526436	0.133238	0.0285042
NEG949		PE(18:1_24:0)-H	PE(42:1)-H	PE	(18:1_24:0)	(18:1)	(24:0)			C47 H91 O8 N1 P1	828.649	14.17	0.0541991	0.523686	0.0993995	0.0919804
NEG95		CL(77:0)-H	CL(77:0)-H	CL	(77:0)	(77:0)				C86 H167 O17 P2	1534.17	10.308	0.166579	1.00438	0.980889	0.0660471
NEG950		PE(18:1_24:1)-H	PE(42:2)-H	PE	(18:1_24:1)	(18:1)	(24:1)			C47 H89 O8 N1 P1	826.633	13.2438	0.116802	0.408436	0.0104227	0.0867279
NEG952		PE(42:3e)-H	PE(42:3e)-H	PE	(42:3e)	(42:3e)				C47 H89 O7 N1 P1	810.638	13.6788	0.0462213	1.05425	0.935725	0.0325576
NEG953		PE(20:1_22:3)-H	PE(42:4)-H	PE	(20:1_22:3)	(20:1)	(22:3)			C47 H85 O8 N1 P1	822.602	11.617	0.124925	0.521585	0.139782	0.0503043
NEG954		PE(22:0_20:4)-H	PE(42:4)-H	PE	(22:0_20:4)	(22:0)	(20:4)			C47 H85 O8 N1 P1	822.602	12.172	0.0316213	0.523699	5.28671e-05	0.111966
NEG955		PE(42:4e)-H	PE(42:4e)-H	PE	(42:4e)	(42:4e)				C47 H87 O7 N1 P1	808.623	12.9592	0.0776964	0.422584	0.0290662	0.0891706
NEG956		PE(20:1e_22:4)-H	PE(42:5e)-H	PE	(20:1e_22:4)	(20:1e)	(22:4)			C47 H85 O7 N1 P1	806.607	12.3996	0.0487455	0.413571	0.00847432	0.0982036
NEG957		PE(43:4e)-H	PE(43:4e)-H	PE	(43:4e)	(43:4e)				C48 H89 O7 N1 P1	822.638	14.12	0.091234	0.177177	0.0441133	0.12771
NEG96		CL(77:1)-H	CL(77:1)-H	CL	(77:1)	(77:1)				C86 H165 O17 P2	1532.15	9.37107	0.0411489	1.35185	0.102188	0.442287
NEG960		PE(24:0_20:4)-H	PE(44:4)-H	PE	(24:0_20:4)	(24:0)	(20:4)			C49 H89 O8 N1 P1	850.633	13.2135	0.0271772	0.454241	7.2104e-06	0.100793
NEG961		PE(32:1_18:1)-H	PE(50:2)-H	PE	(32:1_18:1)	(32:1)	(18:1)			C55 H105 O8 N1 P1	938.758	14.9212	0.114344	1.62957	0.00181452	0.0609161
NEG962		PE(32:1_18:2)-H	PE(50:3)-H	PE	(32:1_18:2)	(32:1)	(18:2)			C55 H103 O8 N1 P1	936.743	14.2864	0.0433825	1.14304	0.338798	0.0556155
NEG963		PE(52:2)-H	PE(52:2)-H	PE	(52:2)	(52:2)				C57 H109 O8 N1 P1	966.79	15.3175	0.205265	2.79078	0.000168027	0.22616
NEG964		PE(34:1_18:2)-H	PE(52:3)-H	PE	(34:1_18:2)	(34:1)	(18:2)			C57 H107 O8 N1 P1	964.774	14.738	0.0593013	1.80979	0.0968785	0.109601
NEG965		PE(52:4)-H	PE(52:4)-H	PE	(52:4)	(52:4)				C57 H105 O8 N1 P1	962.758	14.236	0.476521	2.12092	0.0145796	0.131934
NEG966		PE(32:1_20:4)-H	PE(52:5)-H	PE	(32:1_20:4)	(32:1)	(20:4)			C57 H103 O8 N1 P1	960.743	14.0846	0.0291517	1.63072	0.0109041	0.0908704
NEG967		PE(54:3)-H	PE(54:3)-H	PE	(54:3)	(54:3)				C59 H111 O8 N1 P1	992.805	15.5382	0.350505	3.09112	0.000273067	0.134697
NEG968		PE(54:4)-H	PE(54:4)-H	PE	(54:4)	(54:4)				C59 H109 O8 N1 P1	990.79	14.8766	0.137796	2.07324	0.0104839	0.136937
NEG969		PE(34:1_20:4)-H	PE(54:5)-H	PE	(34:1_20:4)	(34:1)	(20:4)			C59 H107 O8 N1 P1	988.774	14.8632	0.156734	1.79174	0.00181697	0.152534
NEG97		CL(77:2)-H	CL(77:2)-H	CL	(77:2)	(77:2)				C86 H163 O17 P2	1530.14	9.34326	0.464179	0.749923	0.329121	0.313245
NEG970		PE(54:6)-H	PE(54:6)-H	PE	(54:6)	(54:6)				C59 H105 O8 N1 P1	986.758	14.114	0.0540298	1.70287	0.0147754	0.0872959
NEG971		PE(36:1_20:4)-H	PE(56:5)-H	PE	(36:1_20:4)	(36:1)	(20:4)			C61 H111 O8 N1 P1	1016.81	15.3119	0.21294	1.45286	0.111769	0.028983
NEG972		PE(56:6)-H	PE(56:6)-H	PE	(56:6)	(56:6)				C61 H109 O8 N1 P1	1014.79	14.9265	0.0334409	1.9189	0.000970604	0.12387
NEG973		PG(16:0_16:1)-H	PG(32:1)-H	PG	(16:0_16:1)	(16:0)	(16:1)			C38 H72 O10 N0 P1	719.487	7.5	0.0629173	0.890174	0.560722	0.0228733
NEG974		PG(32:1e)-H	PG(32:1e)-H	PG	(32:1e)	(32:1e)				C38 H74 O9 N0 P1	705.508	10.186	0.492354	0.652708	0.134688	0.0869412
NEG975		PG(33:0)-H	PG(33:0)-H	PG	(33:0)	(33:0)				C39 H76 O10 N0 P1	735.518	2.86566	0.13033	0.768702	0.295712	0.059226
NEG976		PG(34:0e)-H	PG(34:0e)-H	PG	(34:0e)	(34:0e)				C40 H80 O9 N0 P1	735.555	12.29	0.0433597	0.844413	0.24498	0.131681
NEG978		PG(16:0_18:1)-H	PG(34:1)-H	PG	(16:0_18:1)	(16:0)	(18:1)			C40 H76 O10 N0 P1	747.518	8.5626	0.0690613	0.544723	1.7672e-06	0.991031
NEG98		CL(77:2)-2H	CL(77:2)-2H	CL	(77:2)	(77:2)				C86 H162 O17 P2	764.565	10.7355	0.071956	0.512317	0.000807144	0.36104
NEG980		PG(34:1e)-H	PG(34:1e)-H	PG	(34:1e)	(34:1e)				C40 H78 O9 N0 P1	733.539	11.7958	0.00921072	1.07001	0.749984	0.290796
NEG981		PG(16:1_18:1)-H	PG(34:2)-H	PG	(16:1_18:1)	(16:1)	(18:1)			C40 H74 O10 N0 P1	745.503	6.93109	0.0834836	0.464455	0.00571967	0.117613
NEG982		PG(16:0_18:2)-H	PG(34:2)-H	PG	(16:0_18:2)	(16:0)	(18:2)			C40 H74 O10 N0 P1	745.503	7.76554	0.0224338	0.488964	9.55168e-06	0.326234
NEG983		PG(35:1)-H	PG(35:1)-H	PG	(35:1)	(35:1)				C41 H78 O10 N0 P1	761.534	2.88857	0.212022	0.844565	0.747566	0.0753188
NEG984		PG(17:0_18:1)-H	PG(35:1)-H	PG	(17:0_18:1)	(17:0)	(18:1)			C41 H78 O10 N0 P1	761.534	9.144	0.323922	1.76836	0.2449	0.0852737
NEG985		PG(36:0)-H	PG(36:0)-H	PG	(36:0)	(36:0)				C42 H82 O10 N0 P1	777.565	10.256	0.0323149	0.615381	6.84755e-05	0.511351
NEG986		PG(18:0_18:1)-H	PG(36:1)-H	PG	(18:0_18:1)	(18:0)	(18:1)			C42 H80 O10 N0 P1	775.549	9.66163	0.0340876	0.707668	0.068553	0.339804
NEG987		PG(18:0_18:1)-H	PG(36:1)-H	PG	(18:0_18:1)	(18:0)	(18:1)			C42 H80 O10 N0 P1	775.549	10.1532	0.0293026	1.09392	0.581769	0.232327
NEG988		PG(18:1_18:1)-H	PG(36:2)-H	PG	(18:1_18:1)	(18:1)	(18:1)			C42 H78 O10 N0 P1	773.534	7.94459	0.0127366	0.506497	0.00193114	0.463565
NEG989		PG(18:0_18:2)-H	PG(36:2)-H	PG	(18:0_18:2)	(18:0)	(18:2)			C42 H78 O10 N0 P1	773.534	8.85307	0.0364561	0.514804	0.000116306	0.479947
NEG99		CL(77:3)-2H	CL(77:3)-2H	CL	(77:3)	(77:3)				C86 H160 O17 P2	763.557	7.80512	0.0237234	0.725142	0.0297657	0.192404
NEG990		PG(18:1_18:2)-H	PG(36:3)-H	PG	(18:1_18:2)	(18:1)	(18:2)			C42 H76 O10 N0 P1	771.518	7.12056	0.0247331	0.42856	2.19018e-05	0.337324
NEG991		PG(18:1_18:2)-H	PG(36:3)-H	PG	(18:1_18:2)	(18:1)	(18:2)			C42 H76 O10 N0 P1	771.518	7.89085	0.0309506	0.625552	0.0288322	0.13978
NEG992		PG(18:2_18:2)-H	PG(36:4)-H	PG	(18:2_18:2)	(18:2)	(18:2)			C42 H74 O10 N0 P1	769.503	6.28638	0.0634658	0.384552	0.000151062	0.145821
NEG993		PG(18:2_18:2)-H	PG(36:4)-H	PG	(18:2_18:2)	(18:2)	(18:2)			C42 H74 O10 N0 P1	769.503	7.01176	0.0507815	0.278683	0.00142577	0.194381
NEG994		PG(16:0_20:4)-H	PG(36:4)-H	PG	(16:0_20:4)	(16:0)	(20:4)			C42 H74 O10 N0 P1	769.503	7.58643	0.0681951	0.808343	0.14348	0.0521286
NEG995		PG(37:0)-H	PG(37:0)-H	PG	(37:0)	(37:0)				C43 H84 O10 N0 P1	791.581	4.21875	0.169406	0.915312	0.768795	0.0352428
NEG996		PG(37:2)-H	PG(37:2)-H	PG	(37:2)	(37:2)				C43 H80 O10 N0 P1	787.549	2.876	0.539112	0.419684	0.0395237	0.090588
NEG997		PG(18:1_20:2)-H	PG(38:3)-H	PG	(18:1_20:2)	(18:1)	(20:2)			C44 H80 O10 N0 P1	799.549	8.252	0.190962	0.406705	0.00605571	0.0971258
NEG998		PG(18:1_20:3)-H	PG(38:4)-H	PG	(18:1_20:3)	(18:1)	(20:3)			C44 H78 O10 N0 P1	797.534	7.14863	0.127462	0.790745	0.55238	0.036916
NEG999		PG(18:0_20:4)-H	PG(38:4)-H	PG	(18:0_20:4)	(18:0)	(20:4)			C44 H78 O10 N0 P1	797.534	8.68678	0.464599	0.848472	0.723764	0.0765613
POS10		AcCa(16:0)+H	AcCa(16:0)+H	AcCa	(16:0)	(16:0)				C23 H46 O4 N1	400.342	1.79651	0.0233024	0.782721	0.542839	1.77659
POS100		Cer(d18:2_16:1+2O)+NH4	Cer(d34:3+2O)+NH4	Cer	(d18:2_16:1+2O)	(d18:2)	(16:1+2O)			C34 H67 O5 N2	583.504	9.32797	0.0789988	0.570336	1.69207e-06	0.514972
POS1011		MG(15:0)+NH4	MG(15:0)+NH4	MG	(15:0)	(15:0)				C18 H40 O4 N1	334.295	1.06244	0.0187655	1.03131	0.948543	2.76265
POS1012		MG(16:1e)+Na	MG(16:1e)+Na	MG	(16:1e)	(16:1e)				C19 H38 O3 Na1	337.271	1.502	0.0584636	1.36244	0.530246	0.272358
POS1023		MG(16:2e)+H	MG(16:2e)+H	MG	(16:2e)	(16:2e)				C19 H37 O3	313.274	17.4096	0.309879	3.87741	0.320144	0.324412
POS103		Cer(d36:0)+H	Cer(d36:0)+H	Cer	(d36:0)	(d36:0)				C36 H74 O3 N1	568.566	10.0761	0.0592617	1.31306	0.0420268	0.302257
POS1033		MG(18:2e)+H	MG(18:2e)+H	MG	(18:2e)	(18:2e)				C21 H41 O3	341.305	12.871	0.377857	1.08504	0.74993	0.0211804
POS1038		MG(18:3e)+H	MG(18:3e)+H	MG	(18:3e)	(18:3e)				C21 H39 O3	339.289	11.8388	0.13196	1.56788	0.120895	0.1804
POS1045		MG(22:3)+NH4	MG(22:3)+NH4	MG	(22:3)	(22:3)				C25 H48 O4 N1	426.358	1.885	0.0142918	1.04249	0.917065	1.5508
POS1046		MG(22:3)+NH4	MG(22:3)+NH4	MG	(22:3)	(22:3)				C25 H48 O4 N1	426.358	2.723	1.07135	3.70848	0.216657	1.53822
POS1047		MG(23:1)+H	MG(23:1)+H	MG	(23:1)	(23:1)				C26 H51 O4	427.378	6.891	0.0304232	1.2314	0.360736	0.0477438
POS1048		MG(24:0)+Na	MG(24:0)+Na	MG	(24:0)	(24:0)				C27 H54 O4 Na1	465.391	15.622	0.027418	2.09252	0.00366646	0.381633
POS105		Cer(d16:0_20:0+O)+H	Cer(d36:0+O)+H	Cer	(d16:0_20:0+O)	(d16:0)	(20:0+O)			C36 H74 O4 N1	584.561	7.82771	0.0450201	0.930634	0.750822	0.145165
POS1050		MG(24:2)+H	MG(24:2)+H	MG	(24:2)	(24:2)				C27 H51 O4	439.378	14.961	0.0180606	2.046	0.00386401	0.42429
POS1052		MG(29:0)+Na	MG(29:0)+Na	MG	(29:0)	(29:0)				C32 H64 O4 Na1	535.47	16.1874	0.139638	2.00129	0.00930473	0.2251
POS1053		MG(30:0)+Na	MG(30:0)+Na	MG	(30:0)	(30:0)				C33 H66 O4 Na1	549.485	13.947	0.138358	2.39241	0.00525832	0.407819
POS1055		MG(30:1)+Na	MG(30:1)+Na	MG	(30:1)	(30:1)				C33 H64 O4 Na1	547.47	14.1722	0.193926	3.00497	0.0230091	0.285131
POS1056		MG(31:0)+Na	MG(31:0)+Na	MG	(31:0)	(31:0)				C34 H68 O4 Na1	563.501	16.505	0.0551948	1.7161	0.00450641	0.575612
POS1076		MG(33:1)+Na	MG(33:1)+Na	MG	(33:1)	(33:1)				C36 H70 O4 Na1	589.517	7.984	0.0710366	0.445126	0.0100731	0.121529
POS1078		MG(34:1)+Na	MG(34:1)+Na	MG	(34:1)	(34:1)				C37 H72 O4 Na1	603.532	12.782	0.0756468	1.07925	0.512944	0.234987
POS108		Cer(d36:1+O)+H	Cer(d36:1+O)+H	Cer	(d36:1+O)	(d36:1+O)				C36 H72 O4 N1	582.546	7.16007	0.0748277	0.864514	0.694945	0.109649
POS1081		MG(38:0)+Na	MG(38:0)+Na	MG	(38:0)	(38:0)				C41 H82 O4 Na1	661.611	17.344	0.0899259	2.00542	0.0119226	0.266211
POS1083		PC(10:0e_6:0)+H	PC(16:0e)+H	PC	(10:0e_6:0)	(10:0e)	(6:0)			C24 H51 O7 N1 P1	496.34	1.80869	0.0377137	0.468226	0.0966209	1.58233
POS1085		PC(8:0e_10:0)+H	PC(18:0e)+H	PC	(8:0e_10:0)	(8:0e)	(10:0)			C26 H55 O7 N1 P1	524.371	2.57979	0.0707279	0.439235	0.0147355	0.729594
POS1087		PC(6:0_12:1)+H	PC(18:1)+H	PC	(6:0_12:1)	(6:0)	(12:1)			C26 H51 O8 N1 P1	536.335	2.18112	0.101683	2.48178	0.0185113	0.070418
POS1088		PC(8:1e_10:0)+H	PC(18:1e)+H	PC	(8:1e_10:0)	(8:1e)	(10:0)			C26 H53 O7 N1 P1	522.355	1.78254	0.00672352	1.2227	0.626077	0.46455
POS1090		PC(8:1e_10:1)+H	PC(18:2e)+H	PC	(8:1e_10:1)	(8:1e)	(10:1)			C26 H51 O7 N1 P1	520.34	2.24342	0.127534	1.15701	0.694841	0.085481
POS1095		PC(20:1)+H	PC(20:1)+H	PC	(20:1)	(20:1)				C28 H55 O8 N1 P1	564.366	3.152	0.0802077	4.15039	0.00353683	0.0787335
POS1096		PC(14:1e_6:0)+H	PC(20:1e)+H	PC	(14:1e_6:0)	(14:1e)	(6:0)			C28 H57 O7 N1 P1	550.387	2.439	0.233369	1.0154	0.978119	0.0613062
POS1097		PC(10:1e_10:1)+H	PC(20:2e)+H	PC	(10:1e_10:1)	(10:1e)	(10:1)			C28 H55 O7 N1 P1	548.371	1.90643	0.0194629	1.23307	0.600894	0.146566
POS1098		PC(8:1e_12:1)+H	PC(20:2e)+H	PC	(8:1e_12:1)	(8:1e)	(12:1)			C28 H55 O7 N1 P1	548.371	17.009	0.505581	0.268138	0.084558	0.195221
POS1099		PC(8:1e_12:2)+H	PC(20:3e)+H	PC	(8:1e_12:2)	(8:1e)	(12:2)			C28 H53 O7 N1 P1	546.355	1.56629	0.0454476	1.44133	0.354503	0.350104
POS1100		PC(10:1e_10:3)+Na	PC(20:4e)+Na	PC	(10:1e_10:3)	(10:1e)	(10:3)			C28 H50 O7 N1 P1 Na1	566.322	1.40542	0.0537999	1.02411	0.954259	0.291078
POS1102		PC(21:1)+H	PC(21:1)+H	PC	(21:1)	(21:1)				C29 H57 O8 N1 P1	578.382	2.06881	0.0864448	3.1894	0.00283332	0.113013
POS1104		PC(10:0_12:1)+H	PC(22:1)+H	PC	(10:0_12:1)	(10:0)	(12:1)			C30 H59 O8 N1 P1	592.397	2.844	0.262699	2.84984	0.0817368	0.0452277
POS1105		PC(12:1e_10:3)+H	PC(22:4e)+H	PC	(12:1e_10:3)	(12:1e)	(10:3)			C30 H55 O7 N1 P1	572.371	1.744	0.00996926	1.33644	0.532027	0.294258
POS1107		PC(23:0)+H	PC(23:0)+H	PC	(23:0)	(23:0)				C31 H63 O8 N1 P1	608.429	2.40474	0.0327423	3.89526	4.7214e-05	0.109065
POS1108		PC(23:1)+H	PC(23:1)+H	PC	(23:1)	(23:1)				C31 H61 O8 N1 P1	606.413	2.26041	0.0720719	3.5534	0.004797	0.108918
POS111		Cer(d18:2_18:1+2O)+NH4	Cer(d36:3+2O)+NH4	Cer	(d18:2_18:1+2O)	(d18:2)	(18:1+2O)			C36 H71 O5 N2	611.536	10.162	0.116958	0.544321	0.000609855	0.249184
POS1111		PC(24:1)+H	PC(24:1)+H	PC	(24:1)	(24:1)				C32 H63 O8 N1 P1	620.429	2.455	0.0865824	4.22035	9.69715e-05	0.0856183
POS1112		PC(4:0_21:0)+H	PC(25:0)+H	PC	(4:0_21:0)	(4:0)	(21:0)			C33 H67 O8 N1 P1	636.46	2.82068	0.105232	3.23876	0.00179857	0.195485
POS1113		PC(25:1)+H	PC(25:1)+H	PC	(25:1)	(25:1)				C33 H65 O8 N1 P1	634.444	2.71599	0.278193	2.29587	0.00301833	0.140563
POS1119		PC(30:1e)+H	PC(30:1e)+H	PC	(30:1e)	(30:1e)				C38 H77 O7 N1 P1	690.543	8.19974	0.0880253	1.35343	0.249076	0.0884679
POS112		Cer(d36:3+O)+H	Cer(d36:3+O)+H	Cer	(d36:3+O)	(d36:3+O)				C36 H68 O4 N1	578.514	6.98353	0.0609131	0.875652	0.614864	0.0593806
POS1122		PC(12:1e_18:2)+H	PC(30:3e)+H	PC	(12:1e_18:2)	(12:1e)	(18:2)			C38 H73 O7 N1 P1	686.512	8.95301	0.0276198	0.466123	0.00329136	0.386908
POS1123		PC(31:0)+H	PC(31:0)+H	PC	(31:0)	(31:0)				C39 H79 O8 N1 P1	720.554	8.8749	0.0227741	0.687723	0.0516329	0.350846
POS1124		PC(15:0_16:0)+H	PC(31:0)+H	PC	(15:0_16:0)	(15:0)	(16:0)			C39 H79 O8 N1 P1	720.554	10.9154	0.0250556	0.659065	0.00233866	0.134965
POS1125		PC(31:0e)+H	PC(31:0e)+H	PC	(31:0e)	(31:0e)				C39 H81 O7 N1 P1	706.575	9.61013	0.0468513	1.26907	0.398323	0.314572
POS1127		PC(31:1)+H	PC(31:1)+H	PC	(31:1)	(31:1)				C39 H77 O8 N1 P1	718.538	9.87219	0.0762281	0.779889	0.0343525	0.502079
POS1129		PC(20:0_11:3)+H	PC(31:3)+H	PC	(20:0_11:3)	(20:0)	(11:3)			C39 H73 O8 N1 P1	714.507	7.92105	0.033465	0.527242	0.0144371	0.206569
POS113		Cer(d36:4)+H	Cer(d36:4)+H	Cer	(d36:4)	(d36:4)				C36 H66 O3 N1	560.504	7.44533	0.0577183	0.715147	0.230628	0.0814865
POS1134		PC(32:0e)+H	PC(32:0e)+H	PC	(32:0e)	(32:0e)				C40 H83 O7 N1 P1	720.59	11.2649	0.752604	0.710611	0.412601	2.15614
POS1139		PC(32:1)+H	PC(32:1)+H	PC	(32:1)	(32:1)				C40 H79 O8 N1 P1	732.554	10.4535	0.460464	1.38835	0.486341	0.0730165
POS1145		PC(32:2)+H	PC(32:2)+H	PC	(32:2)	(32:2)				C40 H77 O8 N1 P1	730.538	8.25564	0.0948444	0.660329	0.00213948	0.267768
POS1146		PC(20:0_12:2)+H	PC(32:2)+H	PC	(20:0_12:2)	(20:0)	(12:2)			C40 H77 O8 N1 P1	730.538	9.54781	0.037371	0.51557	0.0109546	0.520907
POS115		Cer(d37:8)+Na	Cer(d37:8)+Na	Cer	(d37:8)	(d37:8)				C37 H59 O3 N1 Na1	588.439	3.436	0.0273603	0.817819	0.637822	0.0503836
POS1152		PC(18:2_14:1)+H	PC(32:3)+H	PC	(18:2_14:1)	(18:2)	(14:1)			C40 H75 O8 N1 P1	728.522	8.27235	0.0689235	0.90467	0.528657	0.0869104
POS1154		PC(32:3e)+H	PC(32:3e)+H	PC	(32:3e)	(32:3e)				C40 H77 O7 N1 P1	714.543	8.526	0.0662134	0.672089	0.103128	0.393088
POS1155		PC(14:1e_18:2)+H	PC(32:3e)+H	PC	(14:1e_18:2)	(14:1e)	(18:2)			C40 H77 O7 N1 P1	714.543	10.1354	0.0173494	0.642696	0.0400051	0.928033
POS1157		PC(14:1e_18:3)+H	PC(32:4e)+H	PC	(14:1e_18:3)	(14:1e)	(18:3)			C40 H75 O7 N1 P1	712.528	9.257	0.325785	0.509703	0.237388	0.260713
POS1158		PC(12:1e_20:4)+H	PC(32:5e)+H	PC	(12:1e_20:4)	(12:1e)	(20:4)			C40 H73 O7 N1 P1	710.512	8.73465	0.12642	0.454298	7.33674e-05	0.366822
POS1159		PC(33:0)+H	PC(33:0)+H	PC	(33:0)	(33:0)				C41 H83 O8 N1 P1	748.585	10.0569	0.0567947	0.599121	0.00813058	0.276576
POS116		Cer(d38:0)+H	Cer(d38:0)+H	Cer	(d38:0)	(d38:0)				C38 H78 O3 N1	596.598	11.445	0.099185	1.06529	0.59874	0.159894
POS1160		PC(33:0e)+H	PC(33:0e)+H	PC	(33:0e)	(33:0e)				C41 H85 O7 N1 P1	734.606	10.8576	0.062579	1.01557	0.938522	0.301942
POS1163		PC(15:0_18:1)+H	PC(33:1)+H	PC	(15:0_18:1)	(15:0)	(18:1)			C41 H81 O8 N1 P1	746.569	11.0219	0.0596149	0.804839	0.0224338	0.710964
POS1164		PC(33:1e)+H	PC(33:1e)+H	PC	(33:1e)	(33:1e)				C41 H83 O7 N1 P1	732.59	9.74174	0.0771532	1.85053	0.358547	0.499211
POS1171		PC(33:2e)+Na	PC(33:2e)+Na	PC	(33:2e)	(33:2e)				C41 H80 O7 N1 P1 Na1	752.556	7.87136	0.958196	0.357409	0.39777	0.327408
POS1174		PC(33:2e)+H	PC(33:2e)+H	PC	(33:2e)	(33:2e)				C41 H81 O7 N1 P1	730.575	9.51386	0.0433554	1.10378	0.710355	0.259295
POS1175		PC(33:3)+H	PC(33:3)+H	PC	(33:3)	(33:3)				C41 H77 O8 N1 P1	742.538	7.45097	0.0476455	0.938661	0.768752	0.188882
POS1176		PC(19:0_14:3)+Na	PC(33:3)+Na	PC	(19:0_14:3)	(19:0)	(14:3)			C41 H76 O8 N1 P1 Na1	764.52	9.07909	0.132803	0.619533	0.000996899	0.302544
POS1177		PC(33:3)+H	PC(33:3)+H	PC	(33:3)	(33:3)				C41 H77 O8 N1 P1	742.538	9.50582	0.129262	0.674973	0.0253208	0.23116
POS1179		PC(33:3e)+H	PC(33:3e)+H	PC	(33:3e)	(33:3e)				C41 H79 O7 N1 P1	728.559	9.04136	0.401634	1.05656	0.900408	0.147516
POS1181		PC(33:4)+H	PC(33:4)+H	PC	(33:4)	(33:4)				C41 H75 O8 N1 P1	740.522	8.19776	0.0381974	0.370647	2.68951e-06	0.980245
POS1182		PC(22:2_11:2)+H	PC(33:4)+H	PC	(22:2_11:2)	(22:2)	(11:2)			C41 H75 O8 N1 P1	740.522	8.76771	0.0266285	0.50595	4.23494e-05	0.665806
POS1183		PC(33:4e)+H	PC(33:4e)+H	PC	(33:4e)	(33:4e)				C41 H77 O7 N1 P1	726.543	7.82	0.0228184	1.03932	0.814628	0.119988
POS1184		PC(22:2_11:3)+H	PC(33:5)+H	PC	(22:2_11:3)	(22:2)	(11:3)			C41 H73 O8 N1 P1	738.507	7.73217	0.0376313	0.448645	0.00023687	0.120795
POS1189		PC(34:1)+H	PC(34:1)+H	PC	(34:1)	(34:1)				C42 H83 O8 N1 P1	760.585	7.38979	0.0492237	0.573228	0.322802	0.172436
POS1195		PC(23:0_11:1)+H	PC(34:1)+H	PC	(23:0_11:1)	(23:0)	(11:1)			C42 H83 O8 N1 P1	760.585	10.9492	0.753498	0.937372	0.812325	5.293
POS12		AcCa(16:1)+H	AcCa(16:1)+H	AcCa	(16:1)	(16:1)				C23 H44 O4 N1	398.326	1.43151	0.0451488	1.00184	0.996209	0.933022
POS1207		PC(16:1e_18:0)+H	PC(34:1e)+H	PC	(16:1e_18:0)	(16:1e)	(18:0)			C42 H85 O7 N1 P1	746.606	10.8354	0.0196799	0.96524	0.698383	3.17431
POS1210		PC(34:1e)+H	PC(34:1e)+H	PC	(34:1e)	(34:1e)				C42 H85 O7 N1 P1	746.606	11.634	0.360261	3.04135	0.418314	2.68739
POS1220		PC(34:2)+Na	PC(34:2)+Na	PC	(23:0_11:2)	(23:0)	(11:2)			C42 H80 O8 N1 P1 Na1	780.551	5.68551	0.251588	1.48864	0.0696843	0.0554789
POS1222		PC(34:2)+Na	PC(34:2)+Na	PC	(20:1_14:1)	(20:1)	(14:1)			C42 H80 O8 N1 P1 Na1	780.551	6.28039	0.231021	1.85181	0.0496134	0.0754845
POS123		Cer(d18:0_22:0)+H	Cer(d40:0)+H	Cer	(d18:0_22:0)	(d18:0)	(22:0)			C40 H82 O3 N1	624.629	12.6472	0.0261955	1.08548	0.443942	0.0936338
POS1236		PC(22:1_12:1)+Na	PC(34:2)+Na	PC	(22:1_12:1)	(22:1)	(12:1)			C42 H80 O8 N1 P1 Na1	780.551	10.6528	0.330297	1.27133	0.354648	0.0727034
POS1238		PC(22:1_12:1)+Na	PC(34:2)+Na	PC	(22:1_12:1)	(22:1)	(12:1)			C42 H80 O8 N1 P1 Na1	780.551	11.7763	0.223716	0.533119	0.00525649	0.353775
POS125		Cer(d18:0_22:0+O)+H	Cer(d40:0+O)+H	Cer	(d18:0_22:0+O)	(d18:0)	(22:0+O)			C40 H82 O4 N1	640.624	12.221	0.0412584	0.734347	0.592329	0.0388368
POS126		Cer(d22:1_18:0)+H	Cer(d40:1)+H	Cer	(d22:1_18:0)	(d22:1)	(18:0)			C40 H80 O3 N1	622.613	11.627	0.0900337	1.02259	0.89584	0.130447
POS1269		PC(16:1e_18:1)+H	PC(34:2e)+H	PC	(16:1e_18:1)	(16:1e)	(18:1)			C42 H83 O7 N1 P1	744.59	11.5374	0.379175	4.7838	0.282802	0.906573
POS127		Cer(d18:1_22:0)+H	Cer(d40:1)+H	Cer	(d18:1_22:0)	(d18:1)	(22:0)			C40 H80 O3 N1	622.613	12.069	0.389041	0.626392	0.195289	0.0507841
POS1270		PC(34:2e)+H	PC(34:2e)+H	PC	(34:2e)	(34:2e)				C42 H83 O7 N1 P1	744.59	12.89	0.5372	55.6812	0.336659	2.10542
POS1273		PC(34:2e)+Na	PC(34:2e)+Na	PC	(34:2e)	(34:2e)				C42 H82 O7 N1 P1 Na1	766.572	17.195	0.225747	0.591432	0.182087	0.116787
POS1288		PC(34:3)+H	PC(34:3)+H	PC	(34:3)	(34:3)				C42 H79 O8 N1 P1	756.554	9.43739	0.0631079	0.943852	0.809822	0.092815
POS129		Cer(d18:1_22:0+O)+H	Cer(d40:1+O)+H	Cer	(d18:1_22:0+O)	(d18:1)	(22:0+O)			C40 H80 O4 N1	638.608	11.814	0.244966	0.843286	0.821248	0.0672173
POS1292		PC(34:3e)+Na	PC(34:3e)+Na	PC	(16:1e_18:2)	(16:1e)	(18:2)			C42 H80 O7 N1 P1 Na1	764.556	8.39755	0.0333324	0.810571	0.134865	1.15646
POS13		AcCa(17:0)+H	AcCa(17:0)+H	AcCa	(17:0)	(17:0)				C24 H48 O4 N1	414.358	2.09751	0.0889521	0.619781	0.153154	0.293352
POS1313		PC(24:2_10:2)+H	PC(34:4)+H	PC	(24:2_10:2)	(24:2)	(10:2)			C42 H77 O8 N1 P1	754.538	7.32239	0.0497921	0.594302	0.00503059	0.286274
POS1314		PC(12:0_22:4)+H	PC(34:4)+H	PC	(12:0_22:4)	(12:0)	(22:4)			C42 H77 O8 N1 P1	754.538	8.45299	0.0651282	1.91645	0.00981671	0.555517
POS1315		PC(22:2_12:2)+H	PC(34:4)+H	PC	(22:2_12:2)	(22:2)	(12:2)			C42 H77 O8 N1 P1	754.538	9.35249	0.227084	0.296614	0.00139504	0.282208
POS1318		PC(34:4e)+H	PC(34:4e)+H	PC	(34:4e)	(34:4e)				C42 H79 O7 N1 P1	740.559	8.65257	0.104616	0.740775	0.135587	1.1681
POS1319		PC(14:1e_20:3)+H	PC(34:4e)+H	PC	(14:1e_20:3)	(14:1e)	(20:3)			C42 H79 O7 N1 P1	740.559	9.95656	0.355357	1.10216	0.753496	0.396176
POS1320		PC(14:1e_20:3)+H	PC(34:4e)+H	PC	(14:1e_20:3)	(14:1e)	(20:3)			C42 H79 O7 N1 P1	740.559	10.4244	0.209205	0.785768	0.169236	0.286079
POS1321		PC(34:5)+H	PC(34:5)+H	PC	(34:5)	(34:5)				C42 H75 O8 N1 P1	752.522	7.514	0.022585	0.481309	0.000891526	0.517249
POS1325		PC(14:1e_20:5)+H	PC(34:6e)+H	PC	(14:1e_20:5)	(14:1e)	(20:5)			C42 H75 O7 N1 P1	736.528	8.84983	0.191773	0.496624	0.000513874	0.271537
POS1329		PC(25:1_10:0)+H	PC(35:1)+H	PC	(25:1_10:0)	(25:1)	(10:0)			C43 H85 O8 N1 P1	774.601	12.059	0.0426683	0.426256	0.000135438	0.277865
POS133		Cer(d41:1+2O)+Na	Cer(d41:1+2O)+Na	Cer	(d41:1+2O)	(d41:1+2O)				C41 H81 O5 N1 Na1	690.601	11.821	0.0368617	1.183	0.337545	0.242806
POS1331		PC(35:1e)+H	PC(35:1e)+H	PC	(35:1e)	(35:1e)				C43 H87 O7 N1 P1	760.621	11.7198	0.647949	0.698548	0.366312	0.130886
POS1334		PC(35:2)+H	PC(35:2)+H	PC	(35:2)	(35:2)				C43 H83 O8 N1 P1	772.585	11.1503	0.127115	0.515766	3.29417e-05	0.371667
POS1335		PC(16:2e_19:0)+Na	PC(35:2e)+Na	PC	(16:2e_19:0)	(16:2e)	(19:0)			C43 H84 O7 N1 P1 Na1	780.588	8.68091	0.166833	0.879603	0.384875	0.184312
POS1337		PC(35:2e)+H	PC(35:2e)+H	PC	(18:2e_17:0)	(18:2e)	(17:0)			C43 H85 O7 N1 P1	758.606	9.72755	0.0141364	0.829985	0.152631	0.749997
POS1344		PC(35:3e)+Na	PC(35:3e)+Na	PC	(35:3e)	(35:3e)				C43 H82 O7 N1 P1 Na1	778.572	8.43117	0.052117	0.56722	0.000677742	0.352849
POS1348		PC(35:3e)+H	PC(35:3e)+H	PC	(35:3e)	(35:3e)				C43 H83 O7 N1 P1	756.59	9.96917	0.0381815	0.862386	0.336498	1.32956
POS135		Cer(d15:1_26:3)+H	Cer(d41:4)+H	Cer	(d15:1_26:3)	(d15:1)	(26:3)			C41 H76 O3 N1	630.582	12.599	0.144527	0.503908	0.00128687	0.129884
POS1351		PC(15:0_20:4)+H	PC(35:4)+H	PC	(15:0_20:4)	(15:0)	(20:4)			C43 H79 O8 N1 P1	768.554	7.92138	0.054299	0.512984	0.00442833	0.172368
POS1353		PC(17:1_18:3)+Na	PC(35:4)+Na	PC	(17:1_18:3)	(17:1)	(18:3)			C43 H78 O8 N1 P1 Na1	790.536	11.0318	0.0760819	1.06873	0.240748	0.0481923
POS1356		PC(18:3e_17:1)+H	PC(35:4e)+H	PC	(18:3e_17:1)	(18:3e)	(17:1)			C43 H81 O7 N1 P1	754.575	10.686	0.0272823	0.676251	0.00945959	0.683893
POS1358		PC(35:5)+H	PC(35:5)+H	PC	(35:5)	(35:5)				C43 H77 O8 N1 P1	766.538	8.90308	0.133985	0.5539	0.131582	0.723955
POS1360		PC(35:6)+H	PC(35:6)+H	PC	(35:6)	(35:6)				C43 H75 O8 N1 P1	764.522	7.97125	0.0572975	0.30782	6.89023e-07	0.279555
POS1361		PC(35:6)+H	PC(35:6)+H	PC	(35:6)	(35:6)				C43 H75 O8 N1 P1	764.522	9.07821	0.117559	0.65353	0.00140508	0.294454
POS1364		PC(12:0_24:1)+H	PC(36:1)+H	PC	(12:0_24:1)	(12:0)	(24:1)			C44 H87 O8 N1 P1	788.616	8.567	0.273173	0.737026	0.0906918	0.120649
POS137		Cer(d18:0_24:0+O)+H	Cer(d42:0+O)+H	Cer	(d18:0_24:0+O)	(d18:0)	(24:0+O)			C42 H86 O4 N1	668.655	13.269	0.585763	0.371973	0.149475	0.151039
POS1370		PC(36:1)+H	PC(36:1)+H	PC	(36:1)	(36:1)				C44 H87 O8 N1 P1	788.616	12.856	0.780592	0.208556	0.177783	10.2855
POS1372		PC(18:0_18:2)+H	PC(36:2)+H	PC	(18:0_18:2)	(18:0)	(18:2)			C44 H85 O8 N1 P1	786.601	8.06409	0.409963	1.06447	0.77232	0.224889
POS1377		PC(36:2)+H	PC(36:2)+H	PC	(18:0_18:2)	(18:0)	(18:2)			C44 H85 O8 N1 P1	786.601	10.4739	0.759122	0.526442	0.101049	7.51744
POS138		Cer(d18:0_24:1)+H	Cer(d42:1)+H	Cer	(d18:0_24:1)	(d18:0)	(24:1)			C42 H84 O3 N1	650.645	12.403	0.396326	0.321461	0.0906843	0.0602669
POS1388		PC(36:2e)+H	PC(36:2e)+H	PC	(36:2e)	(36:2e)				C44 H87 O7 N1 P1	772.621	11.5205	0.0431302	0.856619	0.302088	0.930807
POS1390		PC(22:0_14:3)+H	PC(36:3)+H	PC	(22:0_14:3)	(22:0)	(14:3)			C44 H83 O8 N1 P1	784.585	6.68857	0.320936	2.8908	0.00140551	0.144584
POS1399		PC(36:3)+H	PC(36:3)+H	PC	(36:3)	(36:3)				C44 H83 O8 N1 P1	784.585	10.6506	0.0402232	0.944411	0.625976	0.273524
POS14		AcCa(17:1)+H	AcCa(17:1)+H	AcCa	(17:1)	(17:1)				C24 H46 O4 N1	412.342	1.64584	0.302657	0.61606	0.129171	0.261074
POS1406		PC(12:1e_24:2)+Na	PC(36:3e)+Na	PC	(12:1e_24:2)	(12:1e)	(24:2)			C44 H84 O7 N1 P1 Na1	792.588	10.9392	0.265044	1.52112	0.00693609	0.289693
POS1407		PC(14:1e_22:2)+H	PC(36:3e)+H	PC	(14:1e_22:2)	(14:1e)	(22:2)			C44 H85 O7 N1 P1	770.606	11.5574	0.309333	0.919141	0.649478	0.77626
POS1408		PC(14:1e_22:2)+H	PC(36:3e)+H	PC	(14:1e_22:2)	(14:1e)	(22:2)			C44 H85 O7 N1 P1	770.606	12.318	0.174311	0.965992	0.817798	0.106729
POS141		Cer(d18:1_24:0+O)+H	Cer(d42:1+O)+H	Cer	(d18:1_24:0+O)	(d18:1)	(24:0+O)			C42 H84 O4 N1	666.639	12.8738	0.344131	0.374064	0.00392864	0.150733
POS1411		PC(36:4)+H	PC(36:4)+H	PC	(36:4)	(36:4)				C44 H81 O8 N1 P1	782.569	6.2569	0.151429	1.77208	0.00454013	0.150592
POS1417		PC(18:4_18:0)+H	PC(36:4)+H	PC	(18:4_18:0)	(18:4)	(18:0)			C44 H81 O8 N1 P1	782.569	9.59518	0.121881	1.08069	0.513937	0.370668
POS1419		PC(14:0_22:4)+H	PC(36:4)+H	PC	(14:0_22:4)	(14:0)	(22:4)			C44 H81 O8 N1 P1	782.569	10.5178	0.768343	0.416625	0.0300197	0.646007
POS142		Cer(d18:1_24:1)+H	Cer(d42:2)+H	Cer	(d18:1_24:1)	(d18:1)	(24:1)			C42 H82 O3 N1	648.629	12.034	0.0408203	0.563758	0.000308078	0.139192
POS1424		PC(18:2e_18:2)+Na	PC(36:4e)+Na	PC	(18:2e_18:2)	(18:2e)	(18:2)			C44 H82 O7 N1 P1 Na1	790.572	9.54754	0.138124	0.89794	0.481284	0.476831
POS1438		PC(36:5)+H	PC(36:5)+H	PC	(36:5)	(36:5)				C44 H79 O8 N1 P1	780.554	6.29772	0.220381	1.98864	0.0230718	0.0804729
POS1449		PC(16:1e_20:4)+H	PC(36:5e)+H	PC	(16:1e_20:4)	(16:1e)	(20:4)			C44 H81 O7 N1 P1	766.575	10.0876	0.0503457	1.4022	0.00160341	0.905519
POS145		Cer(d42:5)+H	Cer(d42:5)+H	Cer	(d42:5)	(d42:5)				C42 H76 O3 N1	642.582	12.193	0.0441384	0.773218	0.00624199	0.114599
POS1450		PC(14:1e_22:4)+H	PC(36:5e)+H	PC	(14:1e_22:4)	(14:1e)	(22:4)			C44 H81 O7 N1 P1	766.575	10.7384	0.374462	0.607924	0.00813462	0.929789
POS1451		PC(18:1e_18:4)+H	PC(36:5e)+H	PC	(18:1e_18:4)	(18:1e)	(18:4)			C44 H81 O7 N1 P1	766.575	11.671	0.707336	1.14911	0.687286	0.0927737
POS1452		PC(16:0e_20:5)+H	PC(36:5e)+H	PC	(16:0e_20:5)	(16:0e)	(20:5)			C44 H81 O7 N1 P1	766.575	15.0404	0.322554	0.237002	0.00900799	0.225688
POS1454		PC(22:4_14:2)+H	PC(36:6)+H	PC	(22:4_14:2)	(22:4)	(14:2)			C44 H77 O8 N1 P1	778.538	7.90836	0.183656	0.367073	0.0995387	0.695881
POS1457		PC(36:6e)+H	PC(36:6e)+H	PC	(36:6e)	(36:6e)				C44 H79 O7 N1 P1	764.559	9.20667	0.0215645	1.04357	0.583617	0.37989
POS1459		PC(19:0_18:1)+H	PC(37:1)+H	PC	(19:0_18:1)	(19:0)	(18:1)			C45 H89 O8 N1 P1	802.632	9.831	0.278526	1.58587	0.424293	0.121021
POS1463		PC(37:2)+H	PC(37:2)+H	PC	(37:2)	(37:2)				C45 H87 O8 N1 P1	800.616	10.2461	0.0553645	0.699361	0.00777513	0.267294
POS1464		PC(37:2)+H	PC(37:2)+H	PC	(37:2)	(37:2)				C45 H87 O8 N1 P1	800.616	12.3694	0.0584657	0.557388	0.000409183	0.106479
POS1465		PC(37:2e)+H	PC(37:2e)+H	PC	(37:2e)	(37:2e)				C45 H89 O7 N1 P1	786.637	10.5811	0.0617708	0.674087	0.00411004	0.389176
POS1467		PC(37:2e)+H	PC(37:2e)+H	PC	(37:2e)	(37:2e)				C45 H89 O7 N1 P1	786.637	11.2075	0.17046	0.897526	0.285306	0.176714
POS1471		PC(37:3)+H	PC(37:3)+H	PC	(37:3)	(37:3)				C45 H85 O8 N1 P1	798.601	9.29766	0.0813116	0.774804	0.116431	0.17472
POS1472		PC(37:3e)+H	PC(37:3e)+H	PC	(37:3e)	(37:3e)				C45 H87 O7 N1 P1	784.621	10.2997	0.137354	0.942562	0.743899	0.325746
POS1473		PC(37:3e)+H	PC(37:3e)+H	PC	(37:3e)	(37:3e)				C45 H87 O7 N1 P1	784.621	10.9121	0.08634	0.764876	0.0871251	0.277197
POS1474		PC(17:0_20:4)+H	PC(37:4)+H	PC	(17:0_20:4)	(17:0)	(20:4)			C45 H83 O8 N1 P1	796.585	8.196	0.482577	2.24223	0.315678	0.0722446
POS1476		PC(37:4)+H	PC(37:4)+H	PC	(37:4)	(37:4)				C45 H83 O8 N1 P1	796.585	10.7398	0.0519557	0.421762	1.27968e-08	0.920397
POS1477		PC(37:4e)+H	PC(37:4e)+H	PC	(37:4e)	(37:4e)				C45 H85 O7 N1 P1	782.606	9.19804	0.100359	0.842695	0.582047	0.146205
POS1479		PC(37:5)+H	PC(37:5)+H	PC	(37:5)	(37:5)				C45 H81 O8 N1 P1	794.569	10.0429	0.0349749	0.416742	0.000588762	0.631977
POS148		Cer(d43:5)+H	Cer(d43:5)+H	Cer	(d43:5)	(d43:5)				C43 H78 O3 N1	656.598	12.551	0.437269	0.618213	0.00239276	0.116618
POS1481		PC(37:5e)+H	PC(37:5e)+H	PC	(37:5e)	(37:5e)				C45 H83 O7 N1 P1	780.59	9.54741	0.0234003	0.773324	0.0907624	0.54155
POS1489		PC(38:3)+H	PC(38:3)+H	PC	(38:3)	(38:3)				C46 H87 O8 N1 P1	812.616	10.593	0.745272	0.372379	0.113063	0.231342
POS149		Cer(d20:1_24:1)+H	Cer(d44:2)+H	Cer	(d20:1_24:1)	(d20:1)	(24:1)			C44 H86 O3 N1	676.66	13.848	1.09216	0.562974	0.117372	0.0424275
POS1490		PC(18:1e_20:2)+Na	PC(38:3e)+Na	PC	(18:1e_20:2)	(18:1e)	(20:2)			C46 H88 O7 N1 P1 Na1	820.619	10.5254	0.204285	0.9945	0.962237	0.0818152
POS1499		PC(16:2e_22:2)+Na	PC(38:4e)+Na	PC	(16:2e_22:2)	(16:2e)	(22:2)			C46 H86 O7 N1 P1 Na1	818.603	9.87422	0.894136	1.07167	0.935441	0.130221
POS15		AcCa(18:0)+H	AcCa(18:0)+H	AcCa	(18:0)	(18:0)				C25 H50 O4 N1	428.373	2.53091	0.018749	0.804528	0.494371	1.25796
POS150		Cer(d44:5)+H	Cer(d44:5)+H	Cer	(d44:5)	(d44:5)				C44 H80 O3 N1	670.613	13.2797	0.869572	0.571045	0.10828	0.149817
POS1500		PC(18:2e_20:2)+Na	PC(38:4e)+Na	PC	(18:2e_20:2)	(18:2e)	(20:2)			C46 H86 O7 N1 P1 Na1	818.603	10.3935	0.552855	1.36654	0.319296	0.205114
POS1502		PC(20:0e_18:4)+H	PC(38:4e)+H	PC	(20:0e_18:4)	(20:0e)	(18:4)			C46 H87 O7 N1 P1	796.621	11.5992	0.0340235	0.85329	0.129588	0.424373
POS1505		PC(38:5)+H	PC(38:5)+H	PC	(38:5)	(38:5)				C46 H83 O8 N1 P1	808.585	9.85224	0.0221793	0.976668	0.697841	0.530443
POS1506		PC(18:0_20:5)+H	PC(38:5)+H	PC	(18:0_20:5)	(18:0)	(20:5)			C46 H83 O8 N1 P1	808.585	10.268	0.496798	1.25593	0.643499	1.04791
POS151		Cer(d44:6)+H	Cer(d44:6)+H	Cer	(d44:6)	(d44:6)				C44 H78 O3 N1	668.598	12.141	0.027737	0.569025	2.30366e-05	0.364086
POS1510		PC(38:5e)+H	PC(38:5e)+H	PC	(18:1e_20:4)	(18:1e)	(20:4)			C46 H85 O7 N1 P1	794.606	10.1777	0.0152761	0.810874	0.271646	1.15573
POS1512		PC(16:1e_22:4)+H	PC(38:5e)+H	PC	(16:1e_22:4)	(16:1e)	(22:4)			C46 H85 O7 N1 P1	794.606	11.3361	0.157197	0.808696	0.0783684	0.493588
POS152		Cer(m33:1)+H-H2O	Cer(m33:1)+H-H2O	Cer	(m33:1)	(m33:1)				C33 H64 O1 N1	490.498	15.948	0.159815	3.34848	0.00231117	0.121909
POS1521		PC(20:4e_18:2)+H	PC(38:6e)+H	PC	(20:4e_18:2)	(20:4e)	(18:2)			C46 H83 O7 N1 P1	792.59	10.3727	0.115013	1.10068	0.387148	0.386643
POS1522		PC(18:3e_20:4)+H	PC(38:7e)+H	PC	(18:3e_20:4)	(18:3e)	(20:4)			C46 H81 O7 N1 P1	790.575	7.59101	0.0464721	0.539433	0.00808893	0.22427
POS1524		PC(38:7e)+H	PC(38:7e)+H	PC	(38:7e)	(38:7e)				C46 H81 O7 N1 P1	790.575	9.16219	0.0444718	1.44061	0.0157585	0.434369
POS1525		PC(38:8e)+H	PC(38:8e)+H	PC	(38:8e)	(38:8e)				C46 H79 O7 N1 P1	788.559	7.43761	0.144428	0.341317	0.00493689	0.279582
POS1529		PC(39:4)+H	PC(39:4)+H	PC	(39:4)	(39:4)				C47 H87 O8 N1 P1	824.616	11.626	0.319747	0.441742	0.0362369	0.0801828
POS153		Cer(m18:0_16:0)+H	Cer(m34:0)+H	Cer	(m18:0_16:0)	(m18:0)	(16:0)			C34 H70 O2 N1	524.54	10.722	0.143062	3.97414	0.0470117	0.146736
POS1531		PC(39:5e)+H	PC(39:5e)+H	PC	(39:5e)	(39:5e)				C47 H87 O7 N1 P1	808.621	10.4366	0.0512373	0.595466	0.00384627	0.38308
POS1532		PC(40:1)+H	PC(40:1)+H	PC	(40:1)	(40:1)				C48 H95 O8 N1 P1	844.679	12.959	0.118258	0.370131	0.00126889	0.15398
POS1533		PC(40:2)+H	PC(40:2)+H	PC	(40:2)	(40:2)				C48 H93 O8 N1 P1	842.663	11.84	0.18515	0.573909	0.0051931	0.162671
POS1534		PC(40:3)+H	PC(40:3)+H	PC	(40:3)	(40:3)				C48 H91 O8 N1 P1	840.648	11.119	0.120996	0.492456	0.00261681	0.239045
POS1537		PC(40:4e)+H	PC(40:4e)+H	PC	(40:4e)	(40:4e)				C48 H91 O7 N1 P1	824.653	11.788	0.411239	0.898257	0.502585	0.14782
POS1539		PC(40:5)+H	PC(40:5)+H	PC	(40:5)	(40:5)				C48 H87 O8 N1 P1	836.616	10.1028	0.0433117	0.33604	1.7847e-05	0.332956
POS1542		PC(40:5e)+H	PC(40:5e)+H	PC	(40:5e)	(40:5e)				C48 H89 O7 N1 P1	822.637	11.7916	0.0296641	0.7259	0.230075	0.249752
POS1544		PC(40:6)+H	PC(40:6)+H	PC	(40:6)	(40:6)				C48 H85 O8 N1 P1	834.601	9.3047	0.103682	0.426835	0.0128848	0.254355
POS1548		PC(40:7)+H	PC(40:7)+H	PC	(40:7)	(40:7)				C48 H83 O8 N1 P1	832.585	7.79018	0.273934	0.850467	0.585572	0.0625392
POS1549		PC(40:7)+H	PC(40:7)+H	PC	(40:7)	(40:7)				C48 H83 O8 N1 P1	832.585	8.29035	0.116316	0.765284	0.108027	0.148617
POS155		Cer(m17:1_18:0)+H	Cer(m35:1)+H	Cer	(m17:1_18:0)	(m17:1)	(18:0)			C35 H70 O2 N1	536.54	11.3492	0.0229751	0.835017	0.115988	0.133297
POS1550		PC(40:7e)+H	PC(40:7e)+H	PC	(40:7e)	(40:7e)				C48 H85 O7 N1 P1	818.606	8.40476	0.171383	0.712496	0.0399106	0.32837
POS1555		PC(40:8e)+H	PC(40:8e)+H	PC	(40:8e)	(40:8e)				C48 H83 O7 N1 P1	816.59	8.282	0.11769	0.57163	0.00484541	0.392042
POS1557		PC(42:10)+H	PC(42:10)+H	PC	(42:10)	(42:10)				C50 H81 O8 N1 P1	854.569	8.237	0.0922226	0.747682	0.0980881	0.192136
POS1558		PC(42:4)+H	PC(42:4)+H	PC	(42:4)	(42:4)				C50 H93 O8 N1 P1	866.663	11.373	0.0607892	0.390731	3.14014e-05	0.198193
POS1559		PC(42:6e)+H	PC(42:6e)+H	PC	(42:6e)	(42:6e)				C50 H91 O7 N1 P1	848.653	11.732	0.106637	0.690687	0.478687	0.102206
POS1560		PC(42:8)+H	PC(42:8)+H	PC	(42:8)	(42:8)				C50 H85 O8 N1 P1	858.601	8.31034	0.0326915	0.461583	0.00385695	0.276142
POS1562		PC(44:12)+H	PC(44:12)+H	PC	(44:12)	(44:12)				C52 H81 O8 N1 P1	878.569	7.511	0.0643943	1.32739	0.14599	0.125298
POS1565		PE(10:0e_6:0)+Na	PE(16:0e)+Na	PE	(10:0e_6:0)	(10:0e)	(6:0)			C21 H44 O7 N1 P1 Na1	476.275	1.286	0.0400312	1.56771	0.405605	0.142676
POS1567		PE(16:0e)+H	PE(16:0e)+H	PE	(16:0e)	(16:0e)				C21 H45 O7 N1 P1	454.293	1.78332	0.0446294	0.667714	0.218074	0.132507
POS1569		PE(16:1)+H	PE(16:1)+H	PE	(16:1)	(16:1)				C21 H41 O8 N1 P1	466.256	2.80025	0.0362223	0.825714	0.219666	0.147899
POS157		Cer(m18:0_18:0)+H	Cer(m36:0)+H	Cer	(m18:0_18:0)	(m18:0)	(18:0)			C36 H74 O2 N1	552.571	11.8994	0.0217845	1.18958	0.139338	0.125258
POS1573		PE(16:1e)+H	PE(16:1e)+H	PE	(16:1e)	(16:1e)				C21 H43 O7 N1 P1	452.277	1.40101	0.236489	1.79955	0.235615	0.103162
POS1574		PE(12:0e_6:0)+Na	PE(18:0e)+Na	PE	(12:0e_6:0)	(12:0e)	(6:0)			C23 H48 O7 N1 P1 Na1	504.306	1.65262	0.0387714	1.52088	0.361348	0.300858
POS1577		PE(8:0e_10:0)+Na	PE(18:0e)+Na	PE	(8:0e_10:0)	(8:0e)	(10:0)			C23 H48 O7 N1 P1 Na1	504.306	9.68	0.494314	0.929891	0.761248	0.0472354
POS1578		PE(18:0e)+Na	PE(18:0e)+Na	PE	(18:0e)	(18:0e)				C23 H48 O7 N1 P1 Na1	504.306	10.849	0.0747953	1.40151	0.407137	0.0693668
POS1580		PE(12:0p_6:0)+H	PE(18:0p)+H	PE	(12:0p_6:0)	(12:0p)	(6:0)			C23 H47 O7 N1 P1	480.308	1.87417	0.0149006	1.39842	0.490406	0.337357
POS1591		PE(8:0e_10:1)+H	PE(18:1e)+H	PE	(8:0e_10:1)	(8:0e)	(10:1)			C23 H47 O7 N1 P1	480.308	11.4466	0.102168	0.99437	0.983546	0.0682617
POS1597		PE(18:2e)+H	PE(18:2e)+H	PE	(8:0e_10:2)	(8:0e)	(10:2)			C23 H45 O7 N1 P1	478.293	1.50049	0.0283746	1.27181	0.585361	0.766576
POS1601		PE(8:1e_10:1)+H	PE(18:2e)+H	PE	(8:1e_10:1)	(8:1e)	(10:1)			C23 H45 O7 N1 P1	478.293	10.7127	0.0461782	1.07607	0.801238	0.119815
POS1604		PE(18:3e)+H	PE(18:3e)+H	PE	(18:3e)	(18:3e)				C23 H43 O7 N1 P1	476.277	1.27739	0.0356069	1.57249	0.40094	0.14415
POS1605		PE(8:0_11:1)+Na	PE(19:1)+Na	PE	(8:0_11:1)	(8:0)	(11:1)			C24 H46 O8 N1 P1 Na1	530.285	1.51337	0.0457522	0.869964	0.155327	0.234388
POS1606		PE(19:1)+H	PE(19:1)+H	PE	(19:1)	(19:1)				C24 H47 O8 N1 P1	508.303	1.99115	0.0468591	0.995588	0.968064	0.102989
POS1607		PE(8:0_11:2)+H	PE(19:2)+H	PE	(8:0_11:2)	(8:0)	(11:2)			C24 H45 O8 N1 P1	506.288	1.56817	0.0841061	0.892555	0.399596	0.239925
POS1608		PE(20:0e)+H	PE(20:0e)+H	PE	(20:0e)	(20:0e)				C25 H53 O7 N1 P1	510.355	3.655	0.713543	0.851812	0.74844	0.0341054
POS1610		PE(8:1e_12:0)+Na	PE(20:1e)+Na	PE	(8:1e_12:0)	(8:1e)	(12:0)			C25 H50 O7 N1 P1 Na1	530.322	1.8254	0.0279271	1.24013	0.649621	0.334234
POS1613		PE(20:1e)+Na	PE(20:1e)+Na	PE	(20:1e)	(20:1e)				C25 H50 O7 N1 P1 Na1	530.322	10.0702	0.105575	1.07269	0.895179	0.12267
POS1614		PE(8:1e_12:0)+Na	PE(20:1e)+Na	PE	(8:1e_12:0)	(8:1e)	(12:0)			C25 H50 O7 N1 P1 Na1	530.322	16.8549	0.0735929	0.19859	0.00174348	0.638211
POS1615		PE(10:0e_10:2)+Na	PE(20:2e)+Na	PE	(10:0e_10:2)	(10:0e)	(10:2)			C25 H48 O7 N1 P1 Na1	528.306	1.50644	0.034719	1.196	0.63573	0.232573
POS1616		PE(20:2e)+H	PE(20:2e)+H	PE	(20:2e)	(20:2e)				C25 H49 O7 N1 P1	506.324	2.00689	0.03317	1.44951	0.565168	0.119786
POS1619		PE(10:0e_10:2)+Na	PE(20:2e)+Na	PE	(10:0e_10:2)	(10:0e)	(10:2)			C25 H48 O7 N1 P1 Na1	528.306	16.6354	0.0727267	0.28397	0.00173873	0.371845
POS162		Cer(m36:1)+H-H2O	Cer(m36:1)+H-H2O	Cer	(m36:1)	(m36:1)				C36 H70 O1 N1	532.545	17.5043	0.0923404	0.398243	0.00655075	0.316754
POS1620		PE(10:1e_10:2)+H	PE(20:3e)+H	PE	(10:1e_10:2)	(10:1e)	(10:2)			C25 H47 O7 N1 P1	504.308	1.43905	0.0505835	1.21751	0.609431	0.161084
POS1622		PE(8:0e_12:3)+Na	PE(20:3e)+Na	PE	(8:0e_12:3)	(8:0e)	(12:3)			C25 H46 O7 N1 P1 Na1	526.29	2.697	0.061349	0.249427	0.000163006	0.202016
POS1626		PE(8:1e_12:3)+H	PE(20:4e)+H	PE	(8:1e_12:3)	(8:1e)	(12:3)			C25 H45 O7 N1 P1	502.293	9.23569	0.0714079	1.17313	0.742825	0.254853
POS1629		PE(8:1e_12:4)+H	PE(20:5e)+H	PE	(8:1e_12:4)	(8:1e)	(12:4)			C25 H43 O7 N1 P1	500.277	1.24734	0.0781115	1.57913	0.299238	0.14819
POS1631		PE(16:0p_6:0)+H	PE(22:0p)+H	PE	(16:0p_6:0)	(16:0p)	(6:0)			C27 H55 O7 N1 P1	536.371	3.823	0.106059	2.38153	0.186134	0.03364
POS1633		PE(16:1p_6:0)+H	PE(22:1p)+H	PE	(16:1p_6:0)	(16:1p)	(6:0)			C27 H53 O7 N1 P1	534.355	2.797	0.0765208	1.30747	0.671581	0.0691086
POS1634		PE(12:0e_10:2)+Na	PE(22:2e)+Na	PE	(12:0e_10:2)	(12:0e)	(10:2)			C27 H52 O7 N1 P1 Na1	556.337	2.067	1.14487	0.458989	0.375697	0.015931
POS1637		PE(10:0e_12:3)+H	PE(22:3e)+H	PE	(10:0e_12:3)	(10:0e)	(12:3)			C27 H51 O7 N1 P1	532.34	2.21665	0.0722635	1.20165	0.707507	0.0774971
POS164		Cer(m36:2)+H-H2O	Cer(m36:2)+H-H2O	Cer	(m36:2)	(m36:2)				C36 H68 O1 N1	530.53	11.76	0.0329954	5.36625	0.346028	0.201024
POS1640		PE(8:1e_14:3)+H	PE(22:4e)+H	PE	(8:1e_14:3)	(8:1e)	(14:3)			C27 H49 O7 N1 P1	530.324	1.82565	0.0280365	1.24029	0.646317	0.344329
POS1641		PE(22:4e)+H	PE(22:4e)+H	PE	(22:4e)	(22:4e)				C27 H49 O7 N1 P1	530.324	11.162	0.133541	0.944798	0.869719	0.0536125
POS1642		PE(22:4e)+H	PE(22:4e)+H	PE	(22:4e)	(22:4e)				C27 H49 O7 N1 P1	530.324	16.9613	0.154977	0.242335	0.00376792	0.481994
POS1644		PE(12:0_11:1)+H	PE(23:1)+H	PE	(12:0_11:1)	(12:0)	(11:1)			C28 H55 O8 N1 P1	564.366	2.391	0.0342609	0.804791	0.368811	0.0570046
POS1647		PE(18:2p_6:0)+H	PE(24:2p)+H	PE	(18:2p_6:0)	(18:2p)	(6:0)			C29 H55 O7 N1 P1	560.371	3.011	0.36442	0.479832	0.0127615	0.0677149
POS1648		PE(10:0p_14:3)+H	PE(24:3p)+H	PE	(10:0p_14:3)	(10:0p)	(14:3)			C29 H53 O7 N1 P1	558.355	2.424	0.280936	0.71833	0.558762	0.0501835
POS165		Cer(m21:1_15:1)+H	Cer(m36:2)+H	Cer	(m21:1_15:1)	(m21:1)	(15:1)			C36 H70 O2 N1	548.54	13.2541	0.0852777	0.77455	0.158516	0.121433
POS1650		PE(16:0p_16:0)+H	PE(32:0p)+H	PE	(16:0p_16:0)	(16:0p)	(16:0)			C37 H75 O7 N1 P1	676.528	10.3888	0.0603029	0.573537	0.00724541	0.23788
POS1651		PE(16:1e_16:0)+Na	PE(32:1e)+Na	PE	(16:1e_16:0)	(16:1e)	(16:0)			C37 H74 O7 N1 P1 Na1	698.51	8.735	0.0669236	0.686078	0.0203808	0.459979
POS1652		PE(16:0p_16:1)+H	PE(32:1p)+H	PE	(16:0p_16:1)	(16:0p)	(16:1)			C37 H73 O7 N1 P1	674.512	9.30613	0.0800595	0.945542	0.824801	0.100935
POS1653		PE(14:0p_18:2)+H	PE(32:2p)+H	PE	(14:0p_18:2)	(14:0p)	(18:2)			C37 H71 O7 N1 P1	672.496	8.35963	0.122818	0.540899	0.00620493	0.244165
POS1654		PE(16:0p_17:1)+H	PE(33:1p)+H	PE	(16:0p_17:1)	(16:0p)	(17:1)			C38 H75 O7 N1 P1	688.528	9.90309	0.0817306	0.58795	0.0967458	0.166221
POS1655		PE(14:1e_19:1)+Na	PE(33:2e)+Na	PE	(14:1e_19:1)	(14:1e)	(19:1)			C38 H74 O7 N1 P1 Na1	710.51	8.74185	0.13001	0.450928	5.19977e-05	0.372939
POS1657		PE(16:0p_18:0)+H	PE(34:0p)+H	PE	(16:0p_18:0)	(16:0p)	(18:0)			C39 H79 O7 N1 P1	704.559	10.6314	0.0465839	0.625622	0.0205537	0.598488
POS1658		PE(18:0p_16:0)+H	PE(34:0p)+H	PE	(18:0p_16:0)	(18:0p)	(16:0)			C39 H79 O7 N1 P1	704.559	11.548	0.0850886	0.621237	0.0712221	0.200879
POS166		Cer(m36:2)+H-H2O	Cer(m36:2)+H-H2O	Cer	(m36:2)	(m36:2)				C36 H68 O1 N1	530.53	17.3099	0.0891217	0.418223	0.01749	0.244148
POS167		Cer(m37:0+2O)+H-H2O	Cer(m37:0+2O)+H-H2O	Cer	(m37:0+2O)	(m37:0+2O)				C37 H74 O3 N1	580.566	11.4595	0.0238726	0.640097	0.0109997	0.167343
POS1676		PE(20:0_14:3)+H	PE(34:3)+H	PE	(20:0_14:3)	(20:0)	(14:3)			C39 H73 O8 N1 P1	714.507	6.292	0.0987054	1.19974	0.191191	0.0298741
POS1678		PE(16:1e_18:2)+Na	PE(34:3e)+Na	PE	(16:1e_18:2)	(16:1e)	(18:2)			C39 H74 O7 N1 P1 Na1	722.51	7.92012	0.0910676	0.419126	0.000198764	0.199381
POS1680		PE(16:0p_18:3)+H	PE(34:3p)+H	PE	(16:0p_18:3)	(16:0p)	(18:3)			C39 H73 O7 N1 P1	698.512	8.73286	0.0889954	0.719449	0.030313	0.428272
POS1681		PE(14:0p_20:4)+H	PE(34:4p)+H	PE	(14:0p_20:4)	(14:0p)	(20:4)			C39 H71 O7 N1 P1	696.496	8.15802	0.0566651	0.546411	9.35038e-05	0.245685
POS1682		PE(35:0e)+Na	PE(35:0e)+Na	PE	(35:0e)	(35:0e)				C40 H82 O7 N1 P1 Na1	742.572	8.365	0.0699864	0.811019	0.139506	1.16917
POS1687		PE(14:0e_21:1)+Na	PE(35:1e)+Na	PE	(14:0e_21:1)	(14:0e)	(21:1)			C40 H80 O7 N1 P1 Na1	740.556	10.424	0.172344	0.835235	0.297881	0.26466
POS1688		PE(18:0p_17:1)+H	PE(35:1p)+H	PE	(18:0p_17:1)	(18:0p)	(17:1)			C40 H79 O7 N1 P1	716.559	11.0498	0.0286921	0.622613	0.0120559	0.414413
POS169		Cer(m19:0_18:2)+H	Cer(m37:2)+H	Cer	(m19:0_18:2)	(m19:0)	(18:2)			C37 H72 O2 N1	562.556	11.4638	0.0516355	0.62674	0.00736633	0.158096
POS1691		PE(35:2e)+H	PE(35:2e)+H	PE	(18:1e_17:1)	(18:1e)	(17:1)			C40 H79 O7 N1 P1	716.559	8.98085	0.0166825	1.35296	0.221372	0.846995
POS1695		PE(35:3e)+Na	PE(35:3e)+Na	PE	(35:3e)	(35:3e)				C40 H76 O7 N1 P1 Na1	736.525	8.85329	0.166504	0.461885	0.000204586	0.276194
POS1697		PE(18:3e_17:1)+H	PE(35:4e)+H	PE	(18:3e_17:1)	(18:3e)	(17:1)			C40 H75 O7 N1 P1	712.528	9.08244	0.0550128	0.454236	0.00748153	0.263865
POS1698		PE(18:0_18:0)+Na	PE(36:0)+Na	PE	(18:0_18:0)	(18:0)	(18:0)			C41 H82 O8 N1 P1 Na1	770.567	10.775	0.0482627	0.293356	9.0792e-06	0.581307
POS170		Cer(m18:0_20:0)+H	Cer(m38:0)+H	Cer	(m18:0_20:0)	(m18:0)	(20:0)			C38 H78 O2 N1	580.603	13.0142	0.0238404	1.29539	0.18963	0.0791426
POS1700		PE(16:0p_20:0)+H	PE(36:0p)+H	PE	(16:0p_20:0)	(16:0p)	(20:0)			C41 H83 O7 N1 P1	732.59	12.644	0.225486	0.758855	0.492959	0.0763067
POS1704		PE(14:1e_22:0)+Na	PE(36:1e)+Na	PE	(14:1e_22:0)	(14:1e)	(22:0)			C41 H82 O7 N1 P1 Na1	754.572	10.5123	0.0399625	0.863842	0.465875	0.929637
POS1705		PE(14:1e_22:0)+Na	PE(36:1e)+Na	PE	(14:1e_22:0)	(14:1e)	(22:0)			C41 H82 O7 N1 P1 Na1	754.572	10.987	0.0262171	0.853427	0.191369	0.830582
POS1706		PE(18:0e_18:1)+H	PE(36:1e)+H	PE	(18:0e_18:1)	(18:0e)	(18:1)			C41 H83 O7 N1 P1	732.59	11.7973	0.188917	0.645132	0.0114813	0.461029
POS171		Cer(m38:1)+H-H2O	Cer(m38:1)+H-H2O	Cer	(m38:1)	(m38:1)				C38 H74 O1 N1	560.576	17.665	0.169148	0.561727	0.0353164	0.0853355
POS1711		PE(18:1_18:1)+Na	PE(36:2)+Na	PE	(18:1_18:1)	(18:1)	(18:1)			C41 H78 O8 N1 P1 Na1	766.536	8.88938	0.249381	0.609632	0.0670314	0.668012
POS1717		PE(16:0p_20:2)+H	PE(36:2p)+H	PE	(16:0p_20:2)	(16:0p)	(20:2)			C41 H79 O7 N1 P1	728.559	9.80408	0.190853	0.674459	0.338679	1.01453
POS1718		PE(18:1p_18:1)+H	PE(36:2p)+H	PE	(18:1p_18:1)	(18:1p)	(18:1)			C41 H79 O7 N1 P1	728.559	10.722	0.0175038	0.772288	0.0837703	2.59842
POS172		Cer(m20:0_18:1+O)+NH4	Cer(m38:1+O)+NH4	Cer	(m20:0_18:1+O)	(m20:0)	(18:1+O)			C38 H79 O3 N2	611.609	10.8831	0.0875284	0.896171	0.369142	0.0916082
POS1720		PE(18:0p_18:2)+H	PE(36:2p)+H	PE	(18:0p_18:2)	(18:0p)	(18:2)			C41 H79 O7 N1 P1	728.559	11.2186	0.757325	0.75673	0.285596	2.50372
POS1726		PE(18:1p_18:2)+H	PE(36:3p)+H	PE	(18:1p_18:2)	(18:1p)	(18:2)			C41 H77 O7 N1 P1	726.543	9.65061	0.00938131	0.693357	0.0630956	2.48754
POS1728		PE(16:0p_20:3)+H	PE(36:3p)+H	PE	(16:0p_20:3)	(16:0p)	(20:3)			C41 H77 O7 N1 P1	726.543	10.6171	0.470883	0.577743	0.00109446	0.414925
POS173		Cer(m20:1_18:1)+H	Cer(m38:2)+H	Cer	(m20:1_18:1)	(m20:1)	(18:1)			C38 H74 O2 N1	576.571	12.0431	0.0219415	0.397724	2.34384e-06	0.64511
POS1733		PE(16:0e_20:4)+Na	PE(36:4e)+Na	PE	(16:0e_20:4)	(16:0e)	(20:4)			C41 H76 O7 N1 P1 Na1	748.525	8.51435	0.217813	0.571157	0.00388609	0.852279
POS1734		PE(16:1e_20:3)+Na	PE(36:4e)+Na	PE	(16:1e_20:3)	(16:1e)	(20:3)			C41 H76 O7 N1 P1 Na1	748.525	8.986	0.03382	0.691323	0.0337898	0.540754
POS1737		PE(18:2p_18:2)+H	PE(36:4p)+H	PE	(18:2p_18:2)	(18:2p)	(18:2)			C41 H75 O7 N1 P1	724.528	8.74617	0.185887	0.629756	0.00510868	0.878598
POS174		Cer(m38:2)+NH4	Cer(m38:2)+NH4	Cer	(m38:2)	(m38:2)				C38 H77 O2 N2	593.598	12.4571	0.014292	0.965262	0.880265	0.0298301
POS1744		PE(22:2_14:3)+H	PE(36:5)+H	PE	(22:2_14:3)	(22:2)	(14:3)			C41 H73 O8 N1 P1	738.507	8.965	0.0948093	0.890141	0.408093	0.112023
POS1745		PE(16:1e_20:4)+Na	PE(36:5e)+Na	PE	(16:1e_20:4)	(16:1e)	(20:4)			C41 H74 O7 N1 P1 Na1	746.51	7.71	0.0355239	0.417853	3.41343e-06	0.174686
POS1747		PE(16:0p_20:5)+H	PE(36:5p)+H	PE	(16:0p_20:5)	(16:0p)	(20:5)			C41 H73 O7 N1 P1	722.512	8.49243	0.0338876	0.659993	0.00294019	0.672526
POS1748		PE(14:1e_23:0)+Na	PE(37:1e)+Na	PE	(14:1e_23:0)	(14:1e)	(23:0)			C42 H84 O7 N1 P1 Na1	768.588	9.15937	0.0837047	0.992337	0.922607	4.84856
POS1750		PE(37:1e)+H	PE(37:1e)+H	PE	(14:1e_23:0)	(14:1e)	(23:0)			C42 H85 O7 N1 P1	746.606	10.3249	0.0264521	0.985546	0.870646	2.74688
POS1751		PE(37:1e)+Na	PE(37:1e)+Na	PE	(37:1e)	(37:1e)				C42 H84 O7 N1 P1 Na1	768.588	10.8794	0.467193	0.980399	0.954366	0.750779
POS1752		PE(16:1p_21:0)+Na	PE(37:1p)+Na	PE	(16:1p_21:0)	(16:1p)	(21:0)			C42 H82 O7 N1 P1 Na1	766.572	10.754	0.374459	0.607819	0.00812004	0.929886
POS1754		PE(37:2e)+Na	PE(37:2e)+Na	PE	(37:2e)	(37:2e)				C42 H82 O7 N1 P1 Na1	766.572	10.0844	0.0452805	1.41397	0.00152949	0.870089
POS1757		PE(18:1e_19:1)+Na	PE(37:2e)+Na	PE	(18:1e_19:1)	(18:1e)	(19:1)			C42 H82 O7 N1 P1 Na1	766.572	15.065	0.124353	0.176766	0.0044331	0.344244
POS1758		PE(37:3e)+H	PE(37:3e)+H	PE	(37:3e)	(37:3e)				C42 H81 O7 N1 P1	742.575	9.19369	0.0311151	0.794154	0.0516021	8.57427
POS176		Cer(m19:0_20:2)+H	Cer(m39:2)+H	Cer	(m19:0_20:2)	(m19:0)	(20:2)			C39 H76 O2 N1	590.587	12.6078	0.124473	0.512397	4.682e-05	0.111204
POS1760		PE(20:3e_17:1)+Na	PE(37:4e)+Na	PE	(20:3e_17:1)	(20:3e)	(17:1)			C42 H78 O7 N1 P1 Na1	762.541	8.21389	0.0941789	0.753509	0.0295352	0.183955
POS1763		PE(14:1e_24:0)+Na	PE(38:1e)+Na	PE	(14:1e_24:0)	(14:1e)	(24:0)			C43 H86 O7 N1 P1 Na1	782.603	11.489	0.0489175	0.610287	0.000277891	0.463531
POS1764		PE(18:0p_20:1)+H	PE(38:1p)+H	PE	(18:0p_20:1)	(18:0p)	(20:1)			C43 H85 O7 N1 P1	758.606	12.6497	0.0224703	0.651185	0.0877344	0.219783
POS1765		PE(18:1e_20:1)+Na	PE(38:2e)+Na	PE	(18:1e_20:1)	(18:1e)	(20:1)			C43 H84 O7 N1 P1 Na1	780.588	10.492	0.136766	0.461804	1.16313e-05	0.995636
POS1766		PE(14:0e_24:2)+Na	PE(38:2e)+Na	PE	(14:0e_24:2)	(14:0e)	(24:2)			C43 H84 O7 N1 P1 Na1	780.588	11.633	0.191355	0.547118	0.000983331	0.452653
POS1769		PE(18:0p_20:2)+H	PE(38:2p)+H	PE	(18:0p_20:2)	(18:0p)	(20:2)			C43 H83 O7 N1 P1	756.59	11.7577	0.032644	0.633011	0.00204718	0.547403
POS177		Cer(m18:0_22:0)+H	Cer(m40:0)+H	Cer	(m18:0_22:0)	(m18:0)	(22:0)			C40 H82 O2 N1	608.634	14.0545	0.102191	1.781	0.0272727	0.156559
POS1772		PE(18:1p_20:2)+Na	PE(38:3p)+Na	PE	(18:1p_20:2)	(18:1p)	(20:2)			C43 H80 O7 N1 P1 Na1	776.556	9.46203	0.0145367	0.655268	4.55116e-05	0.813372
POS1773		PE(16:0p_22:3)+H	PE(38:3p)+H	PE	(16:0p_22:3)	(16:0p)	(22:3)			C43 H81 O7 N1 P1	754.575	10.4712	0.156737	0.728288	0.119185	0.857921
POS1774		PE(18:0p_20:3)+H	PE(38:3p)+H	PE	(18:0p_20:3)	(18:0p)	(20:3)			C43 H81 O7 N1 P1	754.575	11.005	0.0262171	0.853427	0.191369	0.830582
POS178		Cer(m19:0_21:2)+H	Cer(m40:2)+H	Cer	(m19:0_21:2)	(m19:0)	(21:2)			C40 H78 O2 N1	604.603	12.074	0.109316	0.66738	0.0921625	0.0816196
POS1783		PE(38:4e)+Na	PE(38:4e)+Na	PE	(38:4e)	(38:4e)				C43 H80 O7 N1 P1 Na1	776.556	11.63	0.378371	0.735014	0.198598	0.0791184
POS1784		PE(16:0p_22:4)+H	PE(38:4p)+H	PE	(16:0p_22:4)	(16:0p)	(22:4)			C43 H79 O7 N1 P1	752.559	8.35942	0.0183086	0.472775	4.38949e-06	0.757043
POS179		Cer(m19:0_21:2)+H	Cer(m40:2)+H	Cer	(m19:0_21:2)	(m19:0)	(21:2)			C40 H78 O2 N1	604.603	13.1377	0.0244798	0.645144	0.000345288	0.484888
POS1790		PE(18:0p_20:4)+H	PE(38:4p)+H	PE	(18:0p_20:4)	(18:0p)	(20:4)			C43 H79 O7 N1 P1	752.559	15.6622	0.714174	0.346618	0.00781205	0.456599
POS180		Cer(m40:3)+NH4	Cer(m40:3)+NH4	Cer	(m40:3)	(m40:3)				C40 H79 O2 N2	619.614	4.289	0.108286	1.15094	0.467423	0.175379
POS1801		PE(16:0p_22:6)+H	PE(38:6p)+H	PE	(16:0p_22:6)	(16:0p)	(22:6)			C43 H75 O7 N1 P1	748.528	8.98013	0.0428777	0.683599	0.0244658	0.556419
POS1802		PE(18:2p_20:5)+H	PE(38:7p)+H	PE	(18:2p_20:5)	(18:2p)	(20:5)			C43 H73 O7 N1 P1	746.512	7.71596	0.0433248	0.402949	6.4566e-06	0.18168
POS1803		PE(39:3e)+Na	PE(39:3e)+Na	PE	(39:3e)	(39:3e)				C44 H84 O7 N1 P1 Na1	792.588	8.851	0.015176	0.443351	0.312608	1.64883
POS1804		PE(17:1_22:4)+H	PE(39:5)+H	PE	(17:1_22:4)	(17:1)	(22:4)			C44 H79 O8 N1 P1	780.554	11.654	0.415504	0.534781	0.00716482	0.353371
POS1805		PE(40:1)+H	PE(40:1)+H	PE	(40:1)	(40:1)				C45 H89 O8 N1 P1	802.632	11.3161	0.0603418	0.346369	9.57174e-08	0.469436
POS1807		PE(18:0p_22:1)+H	PE(40:1p)+H	PE	(18:0p_22:1)	(18:0p)	(22:1)			C45 H89 O7 N1 P1	786.637	13.649	0.14279	2.14747	0.059286	0.109591
POS1809		PE(18:1e_22:1)+Na	PE(40:2e)+Na	PE	(18:1e_22:1)	(18:1e)	(22:1)			C45 H88 O7 N1 P1 Na1	808.619	12.1846	0.215074	0.437151	0.0437533	0.131664
POS181		Cer(m19:1_21:2)+H	Cer(m40:3)+H	Cer	(m19:1_21:2)	(m19:1)	(21:2)			C40 H76 O2 N1	602.587	12.1888	0.0436972	0.782332	0.0483057	0.0846867
POS1810		PE(18:1p_22:1)+Na	PE(40:2p)+Na	PE	(18:1p_22:1)	(18:1p)	(22:1)			C45 H86 O7 N1 P1 Na1	806.603	11.17	0.0863251	0.587635	0.0722848	0.144041
POS1811		PE(18:1p_22:1)+H	PE(40:2p)+H	PE	(18:1p_22:1)	(18:1p)	(22:1)			C45 H87 O7 N1 P1	784.621	12.8177	0.0249196	0.627666	0.0543402	0.171513
POS1812		PE(18:1e_22:2)+Na	PE(40:3e)+Na	PE	(18:1e_22:2)	(18:1e)	(22:2)			C45 H86 O7 N1 P1 Na1	806.603	11.6244	0.514592	0.448469	0.00252524	0.255386
POS1813		PE(18:1p_22:2)+H	PE(40:3p)+H	PE	(18:1p_22:2)	(18:1p)	(22:2)			C45 H85 O7 N1 P1	782.606	9.87	0.0641474	1.16399	0.360494	0.456699
POS1814		PE(18:1p_22:2)+Na	PE(40:3p)+Na	PE	(18:1p_22:2)	(18:1p)	(22:2)			C45 H84 O7 N1 P1 Na1	804.588	10.58	0.526	0.254207	0.0606918	0.233723
POS1815		PE(18:1p_22:2)+H	PE(40:3p)+H	PE	(18:1p_22:2)	(18:1p)	(22:2)			C45 H85 O7 N1 P1	782.606	11.4977	0.0466892	0.604181	0.000207962	0.469291
POS1816		PE(18:0p_22:3)+H	PE(40:3p)+H	PE	(18:0p_22:3)	(18:0p)	(22:3)			C45 H85 O7 N1 P1	782.606	11.9427	0.514581	2.37097	0.150035	0.219765
POS182		Cer(m19:0_22:2)+H	Cer(m41:2)+H	Cer	(m19:0_22:2)	(m19:0)	(22:2)			C41 H80 O2 N1	618.618	13.6615	0.0413322	0.587276	0.000223263	0.385762
POS1821		PE(18:0p_22:4)+H	PE(40:4p)+H	PE	(18:0p_22:4)	(18:0p)	(22:4)			C45 H83 O7 N1 P1	780.59	17.0256	0.218464	0.50167	0.0309487	0.229068
POS1824		PE(18:1p_22:4)+H	PE(40:5p)+H	PE	(18:1p_22:4)	(18:1p)	(22:4)			C45 H81 O7 N1 P1	778.575	9.6312	0.111958	0.51	0.0149307	0.419588
POS1826		PE(18:0p_22:5)+H	PE(40:5p)+H	PE	(18:0p_22:5)	(18:0p)	(22:5)			C45 H81 O7 N1 P1	778.575	10.9273	0.0438603	0.703609	0.0208967	0.414759
POS183		Cer(m19:1_22:2)+H	Cer(m41:3)+H	Cer	(m19:1_22:2)	(m19:1)	(22:2)			C41 H78 O2 N1	616.603	12.7432	0.0944878	0.676147	0.00962419	0.0845806
POS1830		PE(18:1p_22:5)+H	PE(40:6p)+H	PE	(18:1p_22:5)	(18:1p)	(22:5)			C45 H79 O7 N1 P1	776.559	9.46718	0.0138622	0.653482	4.30282e-05	0.814739
POS1831		PE(18:1p_22:5)+H	PE(40:6p)+H	PE	(18:1p_22:5)	(18:1p)	(22:5)			C45 H79 O7 N1 P1	776.559	9.9275	0.0879476	0.64123	0.000315377	0.329091
POS1833		PE(18:2p_22:5)+H	PE(40:7p)+H	PE	(18:2p_22:5)	(18:2p)	(22:5)			C45 H77 O7 N1 P1	774.543	8.57003	0.0112239	0.530538	0.000493802	0.215645
POS1834		PE(18:1p_22:6)+H	PE(40:7p)+H	PE	(18:1p_22:6)	(18:1p)	(22:6)			C45 H77 O7 N1 P1	774.543	9.08886	0.0521476	0.646689	0.0847668	0.373121
POS1836		PE(18:2p_22:6)+H	PE(40:8p)+H	PE	(18:2p_22:6)	(18:2p)	(22:6)			C45 H75 O7 N1 P1	772.528	8.21625	0.140609	0.469856	0.0136626	0.165443
POS1837		PE(40:9e)+Na	PE(40:9e)+Na	PE	(40:9e)	(40:9e)				C45 H74 O7 N1 P1 Na1	794.51	8.025	0.0407451	0.726131	0.0602737	0.107163
POS1839		PE(41:4e)+H	PE(41:4e)+H	PE	(41:4e)	(41:4e)				C46 H87 O7 N1 P1	796.621	10.3966	0.057392	1.00062	0.996385	1.40657
POS184		Cer(m18:0_24:1)+H	Cer(m42:1)+H	Cer	(m18:0_24:1)	(m18:0)	(24:1)			C42 H84 O2 N1	634.65	14.0033	0.460076	1.26734	0.216833	0.0887061
POS1841		PE(42:3e)+H	PE(42:3e)+H	PE	(42:3e)	(42:3e)				C47 H91 O7 N1 P1	812.653	14.4809	0.0237883	0.363324	2.09242e-05	0.654568
POS1843		PE(20:1p_22:3)+H	PE(42:4p)+H	PE	(20:1p_22:3)	(20:1p)	(22:3)			C47 H87 O7 N1 P1	808.621	11.912	0.269579	0.751823	0.53519	0.0333238
POS1844		PE(20:0p_22:4)+H	PE(42:4p)+H	PE	(20:0p_22:4)	(20:0p)	(22:4)			C47 H87 O7 N1 P1	808.621	12.399	0.0600818	0.485209	0.00374936	0.0892335
POS1846		PE(44:3e)+H	PE(44:3e)+H	PE	(44:3e)	(44:3e)				C49 H95 O7 N1 P1	840.684	14.4766	0.0259076	0.24879	1.95245e-06	0.61019
POS1848		PE(34:0_11:4)+H	PE(45:4)+H	PE	(34:0_11:4)	(34:0)	(11:4)			C50 H93 O8 N1 P1	866.663	15.576	0.475853	0.717572	0.231453	0.140191
POS1849		PE(49:3)+H	PE(49:3)+H	PE	(49:3)	(49:3)				C54 H103 O8 N1 P1	924.742	12.5484	0.318529	0.394938	0.0116977	0.144766
POS185		Cer(m19:0_23:2)+H	Cer(m42:2)+H	Cer	(m19:0_23:2)	(m19:0)	(23:2)			C42 H82 O2 N1	632.634	13.121	0.0802408	0.765816	0.0247166	0.153808
POS1850		PE(49:3)+H	PE(49:3)+H	PE	(49:3)	(49:3)				C54 H103 O8 N1 P1	924.742	13.1963	0.0929527	0.285598	1.36149e-06	0.132088
POS1851		PE(50:2)+Na	PE(50:2)+Na	PE	(50:2)	(50:2)				C55 H106 O8 N1 P1 Na1	962.755	14.065	0.0903842	1.43096	0.187279	0.049861
POS1852		PE(52:2)+Na	PE(52:2)+Na	PE	(52:2)	(52:2)				C57 H110 O8 N1 P1 Na1	990.786	14.9105	0.0740065	1.16805	0.439875	0.117954
POS1853		PE(52:3)+H	PE(52:3)+H	PE	(52:3)	(52:3)				C57 H109 O8 N1 P1	966.789	15.0141	0.0747733	1.06827	0.76566	0.201023
POS1854		PG(16:0e)+NH4	PG(16:0e)+NH4	PG	(16:0e)	(16:0e)				C22 H49 O9 N1 P1	502.314	1.81837	0.0533662	1.49073	0.727285	0.0986786
POS1855		PG(16:1e)+H	PG(16:1e)+H	PG	(16:1e)	(16:1e)				C22 H44 O9 N0 P1	483.272	7.887	0.893168	1.95572	0.236628	0.569992
POS1857		PG(18:3e)+H	PG(18:3e)+H	PG	(18:3e)	(18:3e)				C24 H44 O9 N0 P1	507.272	1.763	0.0220829	1.36733	0.554491	0.0274009
POS1858		PG(11:0_16:0)+NH4	PG(27:0)+NH4	PG	(11:0_16:0)	(11:0)	(16:0)			C33 H69 O10 N1 P1	670.465	5.47447	0.0691313	1.01075	0.905381	0.0653185
POS1859		PG(18:0_9:0)+NH4	PG(27:0)+NH4	PG	(18:0_9:0)	(18:0)	(9:0)			C33 H69 O10 N1 P1	670.465	5.967	0.0344217	0.985462	0.868854	0.189023
POS186		Cer(m19:0_23:2)+H	Cer(m42:2)+H	Cer	(m19:0_23:2)	(m19:0)	(23:2)			C42 H82 O2 N1	632.634	14.163	0.0329375	0.588854	0.000359385	0.660049
POS1862		PG(36:0)+H	PG(36:0)+H	PG	(36:0)	(36:0)				C42 H84 O10 N0 P1	779.58	9.63173	0.147324	0.42414	0.000243817	0.350621
POS1865		PG(18:1_18:1)+NH4	PG(36:2)+NH4	PG	(18:1_18:1)	(18:1)	(18:1)			C42 H83 O10 N1 P1	792.575	8.35	0.168784	0.89215	0.210301	0.833079
POS1868		PG(18:2_18:2)+NH4	PG(36:4)+NH4	PG	(18:2_18:2)	(18:2)	(18:2)			C42 H79 O10 N1 P1	788.544	9.248	0.63706	1.51215	0.0876395	1.03528
POS1869		PG(40:1)+NH4	PG(40:1)+NH4	PG	(40:1)	(40:1)				C46 H93 O10 N1 P1	850.653	13.13	0.767393	0.344421	0.18281	0.135798
POS187		Cer(m19:0_23:3)+H	Cer(m42:3)+H	Cer	(m19:0_23:3)	(m19:0)	(23:3)			C42 H80 O2 N1	630.618	12.027	0.451815	0.528898	0.00152279	0.139
POS1870		PG(19:0_23:0)+H	PG(42:0)+H	PG	(19:0_23:0)	(19:0)	(23:0)			C48 H96 O10 N0 P1	863.674	13.0252	0.164222	3.79344	0.0927418	0.119958
POS1871		PG(44:0)+H	PG(44:0)+H	PG	(44:0)	(44:0)				C50 H100 O10 N0 P1	891.705	12.792	0.333289	3.10416	0.131545	0.082076
POS1872		PG(25:0_19:0)+H	PG(44:0)+H	PG	(25:0_19:0)	(25:0)	(19:0)			C50 H100 O10 N0 P1	891.705	13.4854	0.321076	2.08895	0.215434	0.161987
POS1874		PG(28:0_16:1)+H	PG(44:1)+H	PG	(28:0_16:1)	(28:0)	(16:1)			C50 H98 O10 N0 P1	889.689	13.1113	0.0838285	1.59617	0.219271	0.105356
POS1875		PG(44:1)+H	PG(44:1)+H	PG	(44:1)	(44:1)				C50 H98 O10 N0 P1	889.689	13.686	0.191567	0.794349	0.583427	0.0854045
POS1876		PG(27:0_19:0)+H	PG(46:0)+H	PG	(27:0_19:0)	(27:0)	(19:0)			C52 H104 O10 N0 P1	919.736	13.4003	0.0886802	2.31403	0.12871	0.137559
POS1879		PG(27:0_19:1)+H	PG(46:1)+H	PG	(27:0_19:1)	(27:0)	(19:1)			C52 H102 O10 N0 P1	917.721	13.3949	0.0954969	1.66967	0.212369	0.156749
POS188		Cer(m19:0_23:3)+H	Cer(m42:3)+H	Cer	(m19:0_23:3)	(m19:0)	(23:3)			C42 H80 O2 N1	630.618	13.0749	0.0572215	0.636393	3.13818e-05	0.567935
POS1880		PG(28:0_18:1)+H	PG(46:1)+H	PG	(28:0_18:1)	(28:0)	(18:1)			C52 H102 O10 N0 P1	917.721	13.813	0.10833	2.19942	0.0924785	0.234569
POS1881		PG(27:1_19:1)+H	PG(46:2)+H	PG	(27:1_19:1)	(27:1)	(19:1)			C52 H100 O10 N0 P1	915.705	13.139	0.0762743	1.91867	0.192712	0.0738345
POS1883		PI(8:0e_12:4)+H	PI(20:4e)+H	PI	(8:0e_12:4)	(8:0e)	(12:4)			C29 H50 O12 N0 P1	621.303	1.127	0.519286	2.23361	0.395142	0.0750395
POS1884		PI(34:0)+Na	PI(34:0)+Na	PI	(34:0)	(34:0)				C43 H83 O13 N0 P1 Na1	861.546	7.523	0.069244	1.48099	0.0765735	0.119005
POS189		Cer(m19:0_23:4)+H	Cer(m42:4)+H	Cer	(m19:0_23:4)	(m19:0)	(23:4)			C42 H78 O2 N1	628.603	12.1336	0.0262597	0.560627	3.37689e-05	0.317756
POS1891		PI(12:1e_22:2)+NH4	PI(34:3e)+NH4	PI	(12:1e_22:2)	(12:1e)	(22:2)			C43 H83 O12 N1 P1	836.565	7.64544	0.110242	0.195993	0.00159237	0.179434
POS1892		PI(17:0_18:1)+Na	PI(35:1)+Na	PI	(17:0_18:1)	(17:0)	(18:1)			C44 H83 O13 N0 P1 Na1	873.546	7.91603	0.0187944	0.696038	0.0146768	0.174334
POS1893		PI(18:0_18:0)+Na	PI(36:0)+Na	PI	(18:0_18:0)	(18:0)	(18:0)			C45 H87 O13 N0 P1 Na1	889.578	8.95705	0.0419964	0.613125	0.000866368	0.664064
POS19		AcCa(18:1)+H	AcCa(18:1)+H	AcCa	(18:1)	(18:1)				C25 H48 O4 N1	426.358	1.88895	0.013589	1.05583	0.891589	1.50189
POS190		Cer(m19:0_24:2)+H	Cer(m43:2)+H	Cer	(m19:0_24:2)	(m19:0)	(24:2)			C43 H84 O2 N1	646.65	14.6336	0.081299	0.567053	0.000558065	0.120703
POS1902		PI(14:1e_22:1)+Na	PI(36:2e)+Na	PI	(14:1e_22:1)	(14:1e)	(22:1)			C45 H85 O12 N0 P1 Na1	871.567	7.92483	0.0507699	0.865253	0.386821	0.0827283
POS1909		PI(14:1e_22:4)+NH4	PI(36:5e)+NH4	PI	(14:1e_22:4)	(14:1e)	(22:4)			C45 H83 O12 N1 P1	860.565	7.46445	0.110666	0.178499	0.00189715	0.178011
POS191		Cer(m19:0_24:3)+H	Cer(m43:3)+H	Cer	(m19:0_24:3)	(m19:0)	(24:3)			C43 H82 O2 N1	644.634	13.586	0.0878061	0.543453	0.000302128	0.0925871
POS1910		PI(37:3e)+NH4	PI(37:3e)+NH4	PI	(37:3e)	(37:3e)				C46 H89 O12 N1 P1	878.612	7.458	0.0973823	0.310149	0.00523503	0.506594
POS1914		PI(38:1)+NH4	PI(38:1)+NH4	PI	(38:1)	(38:1)				C47 H93 O13 N1 P1	910.638	9.337	0.306152	0.648997	0.195361	0.0969652
POS1915		PI(38:2)+NH4	PI(38:2)+NH4	PI	(38:2)	(38:2)				C47 H91 O13 N1 P1	908.622	8.52653	0.0409201	0.464178	1.49524e-05	0.480847
POS192		Cer(t17:0_17:0)+H	Cer(t34:0)+H	Cer	(t17:0_17:0)	(t17:0)	(17:0)			C34 H70 O4 N1	556.53	6.98211	0.0537567	0.909062	0.719353	0.262563
POS1928		PI(38:5e)+NH4	PI(38:5e)+NH4	PI	(38:5e)	(38:5e)				C47 H87 O12 N1 P1	888.596	8.613	0.737782	1.02057	0.918162	0.185398
POS1929		PI(38:5e)+H	PI(38:5e)+H	PI	(38:5e)	(38:5e)				C47 H84 O12 N0 P1	871.569	12.463	0.648972	8.09616	0.271062	0.0707423
POS193		Cer(t34:0+O)+H	Cer(t34:0+O)+H	Cer	(t34:0+O)	(t34:0+O)				C34 H70 O5 N1	572.525	7.1649	0.204321	0.849552	0.730317	0.121488
POS1931		PI(40:3)+NH4	PI(40:3)+NH4	PI	(40:3)	(40:3)				C49 H93 O13 N1 P1	934.638	8.8153	0.0948582	0.687137	0.00127072	0.213207
POS1932		PI(18:0_22:4)+NH4	PI(40:4)+NH4	PI	(18:0_22:4)	(18:0)	(22:4)			C49 H91 O13 N1 P1	932.622	8.36712	0.0651235	0.795001	0.0137454	0.566337
POS1937		PI(41:4)+NH4	PI(41:4)+NH4	PI	(41:4)	(41:4)				C50 H93 O13 N1 P1	946.638	8.36264	0.0667992	0.850522	0.108189	0.171594
POS1938		PI(42:3)+NH4	PI(42:3)+NH4	PI	(42:3)	(42:3)				C51 H97 O13 N1 P1	962.669	5.913	0.0341644	1.10278	0.300097	0.144917
POS1939		PIP(17:1_18:0)+H	PIP(35:1)+H	PIP	(17:1_18:0)	(17:1)	(18:0)			C44 H85 O16 N0 P2	931.531	8.30715	0.27441	1.13187	0.461471	0.117389
POS194		Cer(t34:1+O)+NH4	Cer(t34:1+O)+NH4	Cer	(t34:1+O)	(t34:1+O)				C34 H71 O5 N2	587.536	10.7191	0.0679581	0.741668	0.0570597	0.351261
POS1940		PIP(38:3e)+H	PIP(38:3e)+H	PIP	(38:3e)	(38:3e)				C47 H89 O15 N0 P2	955.567	5.909	0.0172307	1.01775	0.847403	0.0961977
POS1942		PS(12:0e_6:0)+H	PS(18:0e)+H	PS	(12:0e_6:0)	(12:0e)	(6:0)			C24 H49 O9 N1 P1	526.314	2.02675	0.219379	0.726462	0.385264	0.127288
POS1944		PS(10:1e_8:0)+Na	PS(18:1e)+Na	PS	(10:1e_8:0)	(10:1e)	(8:0)			C24 H46 O9 N1 P1 Na1	546.28	1.41763	0.222073	0.750782	0.444657	0.0671048
POS1946		PS(10:0_24:0)+Na	PS(34:0)+Na	PS	(10:0_24:0)	(10:0)	(24:0)			C40 H78 O10 N1 P1 Na1	786.526	7.743	0.0406392	0.824171	0.25222	0.0795969
POS195		Cer(t17:0_18:0)+H-H2O	Cer(t35:0)+H-H2O	Cer	(t17:0_18:0)	(t17:0)	(18:0)			C35 H70 O3 N1	552.535	10.264	0.0464627	0.894751	0.433298	0.120056
POS1951		PS(18:0_18:0)+Na	PS(36:0)+Na	PS	(18:0_18:0)	(18:0)	(18:0)			C42 H82 O10 N1 P1 Na1	814.557	9.05126	0.0561641	0.749691	0.00586273	0.587945
POS1952		PS(18:0_18:1)+Na	PS(36:1)+Na	PS	(18:0_18:1)	(18:0)	(18:1)			C42 H80 O10 N1 P1 Na1	812.541	8.58902	0.0646369	0.573846	0.0254755	0.551494
POS1955		PS(18:0_18:1)+H	PS(36:1)+H	PS	(18:0_18:1)	(18:0)	(18:1)			C42 H81 O10 N1 P1	790.559	10.052	0.216072	0.82847	0.698706	0.618054
POS196		Cer(t36:0)+H	Cer(t36:0)+H	Cer	(t36:0)	(t36:0)				C36 H74 O4 N1	584.561	8.38602	0.0944374	1.00093	0.996844	0.199727
POS1960		PS(36:2e)+Na	PS(36:2e)+Na	PS	(36:2e)	(36:2e)				C42 H80 O9 N1 P1 Na1	796.546	8.249	0.066247	1.40117	0.0278297	0.216876
POS1964		PS(19:1_18:0)+Na	PS(37:1)+Na	PS	(19:1_18:0)	(19:1)	(18:0)			C43 H82 O10 N1 P1 Na1	826.557	8.7117	0.100188	0.303168	0.000202702	0.384435
POS1965		PS(19:0_18:2)+H	PS(37:2)+H	PS	(19:0_18:2)	(19:0)	(18:2)			C43 H81 O10 N1 P1	802.559	8.88766	0.0717357	0.784454	0.140524	0.257963
POS1967		PS(18:0_20:2)+Na	PS(38:2)+Na	PS	(18:0_20:2)	(18:0)	(20:2)			C44 H82 O10 N1 P1 Na1	838.557	9.03488	0.248103	0.490058	7.86659e-05	0.284253
POS1971		PS(16:1e_22:4)+H	PS(38:5e)+H	PS	(16:1e_22:4)	(16:1e)	(22:4)			C44 H79 O9 N1 P1	796.549	9.03571	0.0739306	0.940036	0.677263	0.133688
POS1978		PS(41:3)+Na	PS(41:3)+Na	PS	(41:3)	(41:3)				C47 H86 O10 N1 P1 Na1	878.588	10.839	0.197098	1.07533	0.673786	0.176681
POS198		Cer(t18:0_18:0)+H-H2O	Cer(t36:0)+H-H2O	Cer	(t18:0_18:0)	(t18:0)	(18:0)			C36 H72 O3 N1	566.551	10.876	0.0342548	0.839905	0.122575	1.51453
POS1985		SM(d34:0)+H	SM(d34:0)+H	SM	(d34:0)	(d34:0)				C39 H82 O6 N2 P1	705.591	9.063	1.4668	0.175938	0.229868	1.0838
POS199		Cer(t36:0+O)+H	Cer(t36:0+O)+H	Cer	(t36:0+O)	(t36:0+O)				C36 H74 O5 N1	600.556	6.4169	0.0271461	0.888533	0.624834	0.0679069
POS1992		SM(d16:0_18:4)+H	SM(d34:4)+H	SM	(d16:0_18:4)	(d16:0)	(18:4)			C39 H74 O6 N2 P1	697.528	6.9384	0.059529	0.708256	0.0025469	0.100341
POS1994		SM(d35:4)+H	SM(d35:4)+H	SM	(d35:4)	(d35:4)				C40 H76 O6 N2 P1	711.544	7.589	0.0455146	0.546415	0.00101305	0.141327
POS1999		SM(d36:1)+H	SM(d36:1)+H	SM	(d36:1)	(d36:1)				C41 H84 O6 N2 P1	731.606	10.4773	1.1694	4.93361	0.0970202	1.53001
POS200		Cer(t36:1)+H	Cer(t36:1)+H	Cer	(t36:1)	(t36:1)				C36 H72 O4 N1	582.546	7.17	0.0743535	0.754379	0.521161	0.108623
POS2003		SM(d36:4)+H	SM(d36:4)+H	SM	(d36:4)	(d36:4)				C41 H78 O6 N2 P1	725.559	8.19917	0.0335903	0.761358	0.0096232	0.91607
POS2004		SM(d16:0_20:5)+H	SM(d36:5)+H	SM	(d16:0_20:5)	(d16:0)	(20:5)			C41 H76 O6 N2 P1	723.544	7.13781	0.129316	0.629044	0.00424083	0.150085
POS2008		SM(d38:0)+H	SM(d38:0)+H	SM	(d38:0)	(d38:0)				C43 H90 O6 N2 P1	761.653	11.558	0.295202	0.398823	0.175008	0.325543
POS201		Cer(t36:2)+Na	Cer(t36:2)+Na	Cer	(t36:2)	(t36:2)				C36 H69 O4 N1 Na1	602.512	7.82304	0.5394	0.665618	0.296655	0.100006
POS2012		SM(d38:1)+H	SM(d38:1)+H	SM	(d38:1)	(d38:1)				C43 H88 O6 N2 P1	759.637	11.4325	0.0657685	0.708627	0.15925	0.153752
POS2014		SM(d14:0_24:1)+H	SM(d38:1)+H	SM	(d14:0_24:1)	(d14:0)	(24:1)			C43 H88 O6 N2 P1	759.637	12.8777	0.0721792	1.23246	0.614656	0.0552376
POS2016		SM(d14:0_24:4)+H	SM(d38:4)+H	SM	(d14:0_24:4)	(d14:0)	(24:4)			C43 H82 O6 N2 P1	753.591	9.41046	0.0240403	1.23381	0.0296526	0.219088
POS2017		SM(d38:5)+H	SM(d38:5)+H	SM	(d38:5)	(d38:5)				C43 H80 O6 N2 P1	751.575	8.44806	0.0660997	1.70594	1.50177e-06	0.345824
POS202		Cer(t18:0_19:0)+H-H2O	Cer(t37:0)+H-H2O	Cer	(t18:0_19:0)	(t18:0)	(19:0)			C37 H74 O3 N1	580.566	11.464	0.0274913	0.638323	0.0107976	0.167763
POS2026		SM(d40:3)+H	SM(d40:3)+H	SM	(d40:3)	(d40:3)				C45 H88 O6 N2 P1	783.637	9.599	0.137449	0.60177	0.00411217	0.241177
POS2027		SM(d18:2_22:1)+H	SM(d40:3)+H	SM	(d18:2_22:1)	(d18:2)	(22:1)			C45 H88 O6 N2 P1	783.637	11.0883	0.0403278	0.491678	0.00673406	0.181479
POS2028		SM(d16:1_24:3)+H	SM(d40:4)+H	SM	(d16:1_24:3)	(d16:1)	(24:3)			C45 H86 O6 N2 P1	781.622	10.6337	0.0918947	0.869879	0.232128	0.291896
POS203		Cer(t18:0_21:0)+H-H2O	Cer(t39:0)+H-H2O	Cer	(t18:0_21:0)	(t18:0)	(21:0)			C39 H78 O3 N1	608.598	12.605	0.215882	0.526462	0.000587654	0.147845
POS2031		SM(d41:1)+H	SM(d41:1)+H	SM	(d41:1)	(d41:1)				C46 H94 O6 N2 P1	801.684	12.8266	0.0600687	0.301559	0.0985164	0.604979
POS2033		SM(d18:1_23:3)+H	SM(d41:4)+H	SM	(d18:1_23:3)	(d18:1)	(23:3)			C46 H88 O6 N2 P1	795.637	11.26	0.0627496	0.442441	6.17806e-05	0.199476
POS204		Cer(t39:1)+Na	Cer(t39:1)+Na	Cer	(t39:1)	(t39:1)				C39 H77 O4 N1 Na1	646.574	11.7136	0.0780071	1.29402	0.237464	0.108212
POS2040		SM(d42:1)+H	SM(d42:1)+H	SM	(d42:1)	(d42:1)				C47 H96 O6 N2 P1	815.7	13.7506	0.244879	0.100513	0.35342	1.01504
POS2041		SM(d20:1_22:0)+H	SM(d42:1)+H	SM	(d20:1_22:0)	(d20:1)	(22:0)			C47 H96 O6 N2 P1	815.7	14.9229	0.0376085	1.22746	0.365426	0.268169
POS2046		SM(d18:2_24:1)+H	SM(d42:3)+H	SM	(d18:2_24:1)	(d18:2)	(24:1)			C47 H92 O6 N2 P1	811.669	12.2206	0.0881975	0.641493	0.458682	0.135325
POS2047		SM(d42:4)+H	SM(d42:4)+H	SM	(d42:4)	(d42:4)				C47 H90 O6 N2 P1	809.653	9.72498	0.236305	0.277586	0.000620762	0.268706
POS2048		SM(d18:2_24:2)+H	SM(d42:4)+H	SM	(d18:2_24:2)	(d18:2)	(24:2)			C47 H90 O6 N2 P1	809.653	11.028	0.190984	0.345925	0.289297	0.0917763
POS205		Cer(t18:1_22:0)+H-H2O	Cer(t40:1)+H-H2O	Cer	(t18:1_22:0)	(t18:1)	(22:0)			C40 H78 O3 N1	620.598	12.198	0.033597	0.698601	0.0136601	0.149466
POS2050		SM(d18:1_24:4)+H	SM(d42:5)+H	SM	(d18:1_24:4)	(d18:1)	(24:4)			C47 H88 O6 N2 P1	807.637	10.6176	0.463344	0.992525	0.986349	0.137996
POS2053		SM(d43:2)+H	SM(d43:2)+H	SM	(d43:2)	(d43:2)				C48 H96 O6 N2 P1	827.7	12.811	0.289937	0.314651	0.000435309	0.0982975
POS2054		SM(d20:1_23:3)+H	SM(d43:4)+H	SM	(d20:1_23:3)	(d20:1)	(23:3)			C48 H92 O6 N2 P1	823.669	12.3838	0.0478734	0.439306	4.90023e-05	0.588084
POS2055		SM(d43:5)+H	SM(d43:5)+H	SM	(d43:5)	(d43:5)				C48 H90 O6 N2 P1	821.653	11.2229	0.256451	0.469009	0.00115939	0.241564
POS2056		SM(d44:1)+H	SM(d44:1)+H	SM	(d44:1)	(d44:1)				C49 H100 O6 N2 P1	843.731	13.229	0.85592	2.23423	0.0481141	0.0665868
POS2058		SM(d44:2)+H	SM(d44:2)+H	SM	(d44:2)	(d44:2)				C49 H98 O6 N2 P1	841.716	12.313	0.251761	0.315939	0.0162654	0.0544535
POS2062		SM(d44:4)+H	SM(d44:4)+H	SM	(d44:4)	(d44:4)				C49 H94 O6 N2 P1	837.684	12.161	0.22975	0.277394	0.0293415	0.39933
POS2064		SM(d44:4)+H	SM(d44:4)+H	SM	(d44:4)	(d44:4)				C49 H94 O6 N2 P1	837.684	13.486	0.745208	0.150842	0.0138678	0.919593
POS2068		SM(d44:6)+H	SM(d44:6)+H	SM	(d44:6)	(d44:6)				C49 H90 O6 N2 P1	833.653	10.7974	0.032975	0.699185	6.0175e-06	0.356819
POS2069		SM(t34:0)+H	SM(t34:0)+H	SM	(t34:0)	(t34:0)				C39 H82 O7 N2 P1	721.585	8.26072	0.0874405	0.780803	0.0500989	0.180623
POS207		CerG3GNAc1(d34:1)+H	CerG3GNAc1(d34:1)+H	CerG3GNAc1	(d34:1)	(d34:1)				C60 H111 O23 N2	1227.76	7.60724	0.0505329	0.555558	3.40098e-05	0.115091
POS2072		SM(t35:2)+Na	SM(t35:2)+Na	SM	(t35:2)	(t35:2)				C40 H79 O7 N2 P1 Na1	753.552	9.58	0.0319519	0.616943	8.52401e-05	0.680291
POS2073		SM(t36:1)+H	SM(t36:1)+H	SM	(t36:1)	(t36:1)				C41 H84 O7 N2 P1	747.601	9.37333	0.0654505	1.12061	0.229068	0.89039
POS2074		SM(t38:0)+H	SM(t38:0)+H	SM	(t38:0)	(t38:0)				C43 H90 O7 N2 P1	777.648	11.6222	0.0738138	0.906633	0.582341	0.0973911
POS2075		SM(t38:1)+H	SM(t38:1)+H	SM	(t38:1)	(t38:1)				C43 H88 O7 N2 P1	775.632	10.5984	0.0343537	1.15077	0.237598	0.724686
POS2076		SM(t38:2)+H	SM(t38:2)+H	SM	(t38:2)	(t38:2)				C43 H86 O7 N2 P1	773.617	9.45515	0.05842	1.20172	0.0480474	0.680756
POS2077		SM(t38:3)+H	SM(t38:3)+H	SM	(t38:3)	(t38:3)				C43 H84 O7 N2 P1	771.601	8.553	0.0969544	0.84617	0.226519	0.145329
POS2078		SM(t38:3)+H	SM(t38:3)+H	SM	(t38:3)	(t38:3)				C43 H84 O7 N2 P1	771.601	11.5022	0.234129	0.708517	0.1563	0.357217
POS2079		SM(t38:4)+H	SM(t38:4)+H	SM	(t38:4)	(t38:4)				C43 H82 O7 N2 P1	769.585	9.201	0.059758	0.998145	0.976654	2.82843
POS208		CerG3GNAc1(d36:1)+H	CerG3GNAc1(d36:1)+H	CerG3GNAc1	(d36:1)	(d36:1)				C62 H115 O23 N2	1255.79	8.85532	0.0659517	0.443684	0.000478999	0.271195
POS2080		SM(t39:5)+H	SM(t39:5)+H	SM	(t39:5)	(t39:5)				C44 H82 O7 N2 P1	781.585	8.67995	0.0683201	0.843188	0.380871	0.165368
POS2081		SM(t40:6)+H	SM(t40:6)+H	SM	(t40:6)	(t40:6)				C45 H82 O7 N2 P1	793.585	8.389	0.0251008	0.778087	0.0378536	0.828434
POS2082		SM(t40:7)+H	SM(t40:7)+H	SM	(t40:7)	(t40:7)				C45 H80 O7 N2 P1	791.57	8.608	0.0345733	1.18672	0.235031	0.535694
POS2083		SM(t40:7)+H	SM(t40:7)+H	SM	(t40:7)	(t40:7)				C45 H80 O7 N2 P1	791.57	9.14389	0.0466877	1.40225	0.145943	0.264049
POS2084		SM(t42:0)+H	SM(t42:0)+H	SM	(t42:0)	(t42:0)				C47 H98 O7 N2 P1	833.711	12.545	0.484906	2.89721	0.0215887	0.176589
POS2086		SM(t42:7)+H	SM(t42:7)+H	SM	(t42:7)	(t42:7)				C47 H84 O7 N2 P1	819.601	9.125	0.0832418	0.857127	0.114361	0.414838
POS2087		SM(t42:7)+H	SM(t42:7)+H	SM	(t42:7)	(t42:7)				C47 H84 O7 N2 P1	819.601	10.043	0.0638785	1.31818	0.00252484	0.303007
POS209		CerG3GNAc1(d42:1)+H	CerG3GNAc1(d42:1)+H	CerG3GNAc1	(d42:1)	(d42:1)				C68 H127 O23 N2	1339.88	12.0931	0.0383817	0.409871	1.08338e-05	0.254549
POS2092		SPH(d16:0)+H	SPH(d16:0)+H	SPH	(d16:0)	(d16:0)				C16 H36 O2 N1	274.274	1.03339	0.0195396	0.911743	0.335746	4.65635
POS210		CerG3GNAc1(t42:0)+H-H2O	CerG3GNAc1(t42:0)+H-H2O	CerG3GNAc1	(t42:0)	(t42:0)				C68 H127 O23 N2	1339.88	12.092	0.0347699	0.41583	1.16703e-05	0.251851
POS211		CerP(d31:2+2O)+NH4	CerP(d31:2+2O)+NH4	CerP	(d31:2+2O)	(d31:2+2O)				C31 H64 O8 N2 P1	623.439	7.615	0.065487	0.849945	0.682973	0.0288296
POS212		CerP(d39:1+O)+NH4	CerP(d39:1+O)+NH4	CerP	(d39:1+O)	(d39:1+O)				C39 H82 O7 N2 P1	721.585	10.226	0.083854	1.06866	0.614583	1.31577
POS2126		SPH(d16:1)+H	SPH(d16:1)+H	SPH	(d16:1)	(d16:1)				C16 H34 O2 N1	272.258	1.17904	0.0279849	1.00994	0.950366	0.7724
POS2129		SPH(d16:2)+Na	SPH(d16:2)+Na	SPH	(d16:2)	(d16:2)				C16 H31 O2 N1 Na1	292.225	1.303	0.144305	1.29648	0.460168	0.606173
POS213		CerP(d41:1+O)+NH4	CerP(d41:1+O)+NH4	CerP	(d41:1+O)	(d41:1+O)				C41 H86 O7 N2 P1	749.617	10.3282	0.0309689	0.957899	0.63803	0.43826
POS2130		SPH(d16:2)+H	SPH(d16:2)+H	SPH	(d16:2)	(d16:2)				C16 H32 O2 N1	270.243	2.94122	0.255856	1.4616	0.115621	0.112307
POS2131		SPH(d18:0)+H	SPH(d18:0)+H	SPH	(d18:0)	(d18:0)				C18 H40 O2 N1	302.305	1.2772	0.0144782	1.0768	0.211987	1.47574
POS2132		SPH(d18:1)+H-H2O	SPH(d18:1)+H-H2O	SPH	(d18:1)	(d18:1)				C18 H36 O1 N1	282.279	1.705	0.572186	0.933602	0.752408	0.50189
POS2133		SPH(d18:2)+H	SPH(d18:2)+H	SPH	(d18:2)	(d18:2)				C18 H36 O2 N1	298.274	1.546	0.030275	0.989534	0.970725	2.64959
POS2135		SPH(d20:0)+H	SPH(d20:0)+H	SPH	(d20:0)	(d20:0)				C20 H44 O2 N1	330.337	1.71469	0.00428464	1.0348	0.559368	1.13319
POS2136		SPH(d20:1)+H	SPH(d20:1)+H	SPH	(d20:1)	(d20:1)				C20 H42 O2 N1	328.321	2.07978	0.197383	1.09898	0.513134	0.274769
POS2137		SPH(d20:2)+H	SPH(d20:2)+H	SPH	(d20:2)	(d20:2)				C20 H40 O2 N1	326.305	2.578	0.213454	0.857595	0.393955	0.138659
POS2138		SPH(d21:2)+NH4	SPH(d21:2)+NH4	SPH	(d21:2)	(d21:2)				C21 H45 O2 N2	357.348	1.50886	0.0295775	0.816678	0.533911	0.207288
POS2139		SPH(d22:0)+H	SPH(d22:0)+H	SPH	(d22:0)	(d22:0)				C22 H48 O2 N1	358.368	2.40805	0.0304029	0.877185	0.266388	0.676285
POS214		CerP(d43:1+O)+NH4	CerP(d43:1+O)+NH4	CerP	(d43:1+O)	(d43:1+O)				C43 H90 O7 N2 P1	777.648	11.5996	0.0738545	0.907063	0.584426	0.0969531
POS2140		SPH(d22:1)+H	SPH(d22:1)+H	SPH	(d22:1)	(d22:1)				C22 H46 O2 N1	356.352	2.99599	0.0737937	0.8587	0.508973	0.13359
POS2141		SPH(d22:2)+H	SPH(d22:2)+H	SPH	(d22:2)	(d22:2)				C22 H44 O2 N1	354.337	1.5131	0.0177592	1.0305	0.596578	0.213662
POS2142		SPH(d22:2)+H	SPH(d22:2)+H	SPH	(d22:2)	(d22:2)				C22 H44 O2 N1	354.337	2.39551	0.126715	0.878618	0.175217	0.115923
POS2143		SPH(d24:2)+NH4	SPH(d24:2)+NH4	SPH	(d24:2)	(d24:2)				C24 H51 O2 N2	399.395	2.55197	0.0238435	0.953472	0.835015	0.12283
POS2144		SPH(m17:1)+H	SPH(m17:1)+H	SPH	(m17:1)	(m17:1)				C17 H36 O1 N1	270.279	3.18524	0.142364	1.20208	0.25112	0.0459279
POS2145		SPH(m18:0)+H	SPH(m18:0)+H	SPH	(m18:0)	(m18:0)				C18 H40 O1 N1	286.31	1.80846	0.0321435	0.949133	0.49757	0.263844
POS2146		SPH(m18:1)+H	SPH(m18:1)+H	SPH	(m18:1)	(m18:1)				C18 H38 O1 N1	284.295	1.51479	0.199947	1.03135	0.811933	0.190886
POS2147		SPH(m18:1)+Na	SPH(m18:1)+Na	SPH	(m18:1)	(m18:1)				C18 H37 O1 N1 Na1	306.277	3.858	0.0692292	1.07934	0.456749	0.0524605
POS2148		SPH(m20:0)+H	SPH(m20:0)+H	SPH	(m20:0)	(m20:0)				C20 H44 O1 N1	314.342	2.57989	0.0194119	0.855467	0.301557	0.195293
POS2149		SPH(t16:0)+H	SPH(t16:0)+H	SPH	(t16:0)	(t16:0)				C16 H36 O3 N1	290.269	1.10654	0.0142708	1.0364	0.926236	4.14304
POS215		CerP(d43:2+O)+NH4	CerP(d43:2+O)+NH4	CerP	(d43:2+O)	(d43:2+O)				C43 H88 O7 N2 P1	775.632	10.5984	0.0717537	1.15912	0.256196	0.634482
POS2153		SPH(t18:0)+H	SPH(t18:0)+H	SPH	(t18:0)	(t18:0)				C18 H40 O3 N1	318.3	1.02513	0.0191556	0.797414	0.460751	2.33588
POS2154		SPH(t18:1)+H	SPH(t18:1)+H	SPH	(t18:1)	(t18:1)				C18 H38 O3 N1	316.285	1.10071	0.0247552	1.07179	0.771051	0.852226
POS2157		SPH(t20:0)+H	SPH(t20:0)+H	SPH	(t20:0)	(t20:0)				C20 H44 O3 N1	346.332	1.88094	0.0300275	1.14833	0.365898	0.306504
POS2158		SPHP(d16:1)+H-H2O	SPHP(d16:1)+H-H2O	SPHP	(d16:1)	(d16:1)				C16 H33 O4 N1 P1	334.214	1.23621	0.0258531	0.996078	0.983902	1.71663
POS216		CerP(t34:1+2O)+H-H2O	CerP(t34:1+2O)+H-H2O	CerP	(t34:1+2O)	(t34:1+2O)				C34 H67 O8 N1 P1	648.46	13.064	0.0335166	0.927689	0.692986	0.521999
POS2161		SPHP(d18:0)+H-H2O	SPHP(d18:0)+H-H2O	SPHP	(d18:0)	(d18:0)				C18 H39 O4 N1 P1	364.261	9.37389	0.0791143	0.613599	0.00104998	0.267187
POS2162		SPHP(d20:0)+H-H2O	SPHP(d20:0)+H-H2O	SPHP	(d20:0)	(d20:0)				C20 H43 O4 N1 P1	392.292	10.5786	0.204152	0.578226	0.00498053	0.324878
POS2163		SPHP(m18:1)+H	SPHP(m18:1)+H	SPHP	(m18:1)	(m18:1)				C18 H39 O4 N1 P1	364.261	1.475	0.0966426	0.995854	0.982548	0.351739
POS2164		SPHP(m18:1)+H	SPHP(m18:1)+H	SPHP	(m18:1)	(m18:1)				C18 H39 O4 N1 P1	364.261	9.32802	0.0993021	0.600535	0.00018786	0.280542
POS2165		SPHP(m20:1)+H	SPHP(m20:1)+H	SPHP	(m20:1)	(m20:1)				C20 H43 O4 N1 P1	392.292	10.507	0.362658	0.946937	0.909594	0.139024
POS2167		SQDG(33:3)+NH4	SQDG(33:3)+NH4	SQDG	(33:3)	(33:3)				C42 H78 O12 S1 N1	820.524	7.92307	0.0304034	0.648928	0.00538859	0.136413
POS2172		ST(m17:0_19:0)+NH4	ST(m36:0)+NH4	ST	(m17:0_19:0)	(m17:0)	(19:0)			C42 H87 O10 N2 S1	811.608	9.29895	0.03154	0.514303	3.37064e-06	0.95004
POS2173		ST(m36:3+2O)+NH4	ST(m36:3+2O)+NH4	ST	(m36:3+2O)	(m36:3+2O)				C42 H81 O12 N2 S1	837.55	8.268	0.0689198	0.714028	0.00881147	0.28096
POS2176		ST(t38:5)+NH4	ST(t38:5)+NH4	ST	(t38:5)	(t38:5)				C44 H81 O12 N2 S1	861.55	7.5301	0.0776504	1.39705	0.126332	0.108207
POS2177		ST(t39:0+O)+Na	ST(t39:0+O)+Na	ST	(t39:0+O)	(t39:0+O)				C45 H89 O13 N1 S1 Na1	906.595	8.375	0.0486728	0.803605	0.00431102	0.708841
POS2178		StE(24:7)+H	StE(24:7)+H	StE	(24:7)	(24:7)				C53 H81 O2	749.623	11.488	0.0398984	1.08059	0.528226	0.598016
POS2180		StE(35:5)+NH4	StE(35:5)+NH4	StE	(35:5)	(35:5)				C64 H110 O2 N1	924.853	15.844	0.238626	1.65227	0.167569	0.825509
POS2182		StE(37:6)+NH4	StE(37:6)+NH4	StE	(37:6)	(37:6)				C66 H112 O2 N1	950.869	15.9088	0.225339	1.31976	0.208473	0.740287
POS2183		StE(37:6)+NH4	StE(37:6)+NH4	StE	(37:6)	(37:6)				C66 H112 O2 N1	950.869	16.493	0.102954	1.07374	0.857458	0.0442024
POS2187		TG(4:0_6:0_10:2)+NH4	TG(20:2)+NH4	TG	(4:0_6:0_10:2)	(4:0)	(6:0)	(10:2)		C23 H42 O6 N1	428.301	2.83219	0.257581	0.789153	0.476473	0.0835186
POS2190		TG(20:2)+NH4	TG(20:2)+NH4	TG	(20:2)	(20:2)				C23 H42 O6 N1	428.301	5.66208	0.504634	0.721495	0.394857	0.0636169
POS2196		TG(4:0_6:0_11:1)+NH4	TG(21:1)+NH4	TG	(4:0_6:0_11:1)	(4:0)	(6:0)	(11:1)		C24 H46 O6 N1	444.332	1.38457	0.0961263	0.993326	0.97134	0.918644
POS2198		TG(21:1)+NH4	TG(21:1)+NH4	TG	(21:1)	(21:1)				C24 H46 O6 N1	444.332	3.981	0.30627	1.14273	0.592349	0.150245
POS2199		TG(21:1)+NH4	TG(21:1)+NH4	TG	(21:1)	(21:1)				C24 H46 O6 N1	444.332	4.824	0.279118	0.747169	0.376982	0.0562127
POS22		AcCa(18:2)+H	AcCa(18:2)+H	AcCa	(18:2)	(18:2)				C25 H46 O4 N1	424.342	1.51746	0.0142482	0.500226	0.0789846	2.1055
POS2201		TG(21:1)+NH4	TG(21:1)+NH4	TG	(21:1)	(21:1)				C24 H46 O6 N1	444.332	7.618	1.0303	1.07936	0.860667	0.0736311
POS2203		TG(21:1)+NH4	TG(21:1)+NH4	TG	(21:1)	(21:1)				C24 H46 O6 N1	444.332	11.809	0.125744	1.22341	0.326255	0.0417794
POS2205		TG(4:0_8:0_10:1)+NH4	TG(22:1)+NH4	TG	(4:0_8:0_10:1)	(4:0)	(8:0)	(10:1)		C25 H48 O6 N1	458.348	1.62665	0.0355566	1.13676	0.284585	0.119482
POS2206		TG(6:0_6:0_11:1)+NH4	TG(23:1)+NH4	TG	(6:0_6:0_11:1)	(6:0)	(6:0)	(11:1)		C26 H50 O6 N1	472.363	1.3976	0.106266	0.914675	0.540801	0.248497
POS2207		TG(24:1)+NH4	TG(24:1)+NH4	TG	(24:1)	(24:1)				C27 H52 O6 N1	486.379	1.651	0.0639707	1.12698	0.426687	0.0269779
POS2208		TG(4:0_10:1_10:3)+Na	TG(24:4)+Na	TG	(4:0_10:1_10:3)	(4:0)	(10:1)	(10:3)		C27 H42 O6 Na1	485.287	1.754	0.0129307	1.00914	0.983553	0.0371975
POS221		Co(Q7)+H	Co(Q7)+H	Co	(Q7)	(Q7)				C44 H67 O4	659.503	15.503	0.259291	0.385638	0.00011701	0.256328
POS2212		TG(24:5)+Na	TG(24:5)+Na	TG	(24:5)	(24:5)				C27 H40 O6 Na1	483.272	4.05507	0.323922	0.832525	0.406017	0.119416
POS2218		TG(24:5)+NH4	TG(24:5)+NH4	TG	(24:5)	(24:5)				C27 H44 O6 N1	478.316	9.749	0.359028	1.3436	0.431558	0.262079
POS222		Co(Q9)+H	Co(Q9)+H	Co	(Q9)	(Q9)				C54 H83 O4	795.629	14.4806	0.0474638	0.418785	1.50351e-05	0.509295
POS2220		TG(4:0_10:2_10:3)+NH4	TG(24:5)+NH4	TG	(4:0_10:2_10:3)	(4:0)	(10:2)	(10:3)		C27 H44 O6 N1	478.316	11.9823	0.525534	1.21327	0.383768	0.0514469
POS2223		TG(24:5)+Na	TG(24:5)+Na	TG	(24:5)	(24:5)				C27 H40 O6 Na1	483.272	12.9618	0.700814	1.01699	0.96701	0.0649298
POS2234		TG(6:0_10:3_10:4)+NH4	TG(26:7)+NH4	TG	(6:0_10:3_10:4)	(6:0)	(10:3)	(10:4)		C29 H44 O6 N1	502.316	1.80178	0.0631642	1.01044	0.984235	0.0964974
POS2236		TG(26:8)+H	TG(26:8)+H	TG	(26:8)	(26:8)				C29 H39 O6	483.274	5.661	0.631946	1.10259	0.679387	0.0389573
POS2237		TG(4:0_10:4_12:4)+H	TG(26:8)+H	TG	(4:0_10:4_12:4)	(4:0)	(10:4)	(12:4)		C29 H39 O6	483.274	6.107	0.221447	0.768399	0.434849	0.0563152
POS2238		TG(6:0_10:4_10:4)+H	TG(26:8)+H	TG	(6:0_10:4_10:4)	(6:0)	(10:4)	(10:4)		C29 H39 O6	483.274	7.488	1.10055	1.33342	0.434758	0.132879
POS2240		TG(4:0_11:4_11:4)+H	TG(26:8)+H	TG	(4:0_11:4_11:4)	(4:0)	(11:4)	(11:4)		C29 H39 O6	483.274	12.9243	0.768727	2.11334	0.0229604	0.170808
POS2245		TG(4:0_11:2_12:0)+NH4	TG(27:2)+NH4	TG	(4:0_11:2_12:0)	(4:0)	(11:2)	(12:0)		C30 H56 O6 N1	526.41	2.0381	0.0118039	0.822053	0.107996	0.112678
POS2246		TG(16:0_6:0_6:0)+Na	TG(28:0)+Na	TG	(16:0_6:0_6:0)	(16:0)	(6:0)	(6:0)		C31 H58 O6 Na1	549.413	4.442	0.0546081	1.14238	0.3159	0.0287845
POS2247		TG(8:0_10:3_10:4)+NH4	TG(28:7)+NH4	TG	(8:0_10:3_10:4)	(8:0)	(10:3)	(10:4)		C31 H48 O6 N1	530.348	1.78514	0.0907213	1.10983	0.811322	0.0511967
POS2248		TG(29:4)+H	TG(29:4)+H	TG	(29:4)	(29:4)				C32 H53 O6	533.384	2	0.0682097	0.961962	0.911063	0.13615
POS2249		TG(30:0)+Na	TG(30:0)+Na	TG	(30:0)	(30:0)				C33 H62 O6 Na1	577.444	6.71735	0.0424561	3.93475	0.0784434	0.0434995
POS225		DG(17:0)+Na	DG(17:0)+Na	DG	(17:0)	(17:0)				C20 H38 O5 Na1	381.261	1.96	0.0511483	0.644369	0.210213	0.0751184
POS2250		TG(12:0e_6:0_12:2)+H	TG(30:2e)+H	TG	(12:0e_6:0_12:2)	(12:0e)	(6:0)	(12:2)		C33 H61 O5	537.451	14.315	0.0880248	5.11062	0.00532889	0.204551
POS2251		TG(6:0_10:3_14:0)+NH4	TG(30:3)+NH4	TG	(6:0_10:3_14:0)	(6:0)	(10:3)	(14:0)		C33 H60 O6 N1	566.442	1.88534	0.0527216	1.04137	0.925889	0.301037
POS2252		TG(30:3)+H	TG(30:3)+H	TG	(30:3)	(30:3)				C33 H57 O6	549.415	4.53427	0.0546061	1.14305	0.313457	0.0290814
POS2253		TG(4:0_12:0_16:0)+Na	TG(32:0)+Na	TG	(4:0_12:0_16:0)	(4:0)	(12:0)	(16:0)		C35 H66 O6 Na1	605.475	7.799	0.0670235	3.13709	0.0370278	0.0725983
POS2254		TG(18:0e_6:0_8:0)+Na	TG(32:0e)+Na	TG	(18:0e_6:0_8:0)	(18:0e)	(6:0)	(8:0)		C35 H68 O5 Na1	591.496	11.722	0.0703913	1.95309	0.00459625	0.407257
POS2256		TG(14:0e_6:0_12:1)+Na	TG(32:1e)+Na	TG	(14:0e_6:0_12:1)	(14:0e)	(6:0)	(12:1)		C35 H66 O5 Na1	589.48	14.3975	0.0991382	2.99048	0.00395445	0.198331
POS2257		TG(14:0e_8:0_10:2)+H	TG(32:2e)+H	TG	(14:0e_8:0_10:2)	(14:0e)	(8:0)	(10:2)		C35 H65 O5	565.483	14.5509	0.0624545	3.35901	0.0017374	0.295532
POS2258		TG(14:0e_6:0_12:2)+H	TG(32:2e)+H	TG	(14:0e_6:0_12:2)	(14:0e)	(6:0)	(12:2)		C35 H65 O5	565.483	15.0081	0.208873	2.08412	0.0581418	0.280102
POS2259		TG(16:1e_6:0_10:2)+H	TG(32:3e)+H	TG	(16:1e_6:0_10:2)	(16:1e)	(6:0)	(10:2)		C35 H63 O5	563.467	13.922	0.124846	3.37847	0.00667086	0.128416
POS2260		TG(14:1e_6:0_12:2)+H	TG(32:3e)+H	TG	(14:1e_6:0_12:2)	(14:1e)	(6:0)	(12:2)		C35 H63 O5	563.467	14.3538	0.0499291	3.10609	0.00794813	0.215958
POS2261		TG(33:1)+NH4	TG(33:1)+NH4	TG	(33:1)	(33:1)				C36 H70 O6 N1	612.52	11.0376	0.0873162	2.96073	0.00925071	0.117154
POS2262		TG(11:0_11:0_12:0)+NH4	TG(34:0)+NH4	TG	(11:0_11:0_12:0)	(11:0)	(11:0)	(12:0)		C37 H74 O6 N1	628.551	7.75261	0.410608	0.0173951	0.178218	1.34984
POS2263		TG(12:0_10:1_12:0)+NH4	TG(34:1)+NH4	TG	(12:0_10:1_12:0)	(12:0)	(10:1)	(12:0)		C37 H72 O6 N1	626.535	6.848	0.154954	1.61762	0.158468	0.0397906
POS2264		TG(16:0_6:0_12:1)+NH4	TG(34:1)+NH4	TG	(16:0_6:0_12:1)	(16:0)	(6:0)	(12:1)		C37 H72 O6 N1	626.535	7.369	0.0554851	1.00868	0.947275	0.0379259
POS2265		TG(16:0_6:0_12:1)+NH4	TG(34:1)+NH4	TG	(16:0_6:0_12:1)	(16:0)	(6:0)	(12:1)		C37 H72 O6 N1	626.535	7.98486	0.126608	2.58428	0.0307173	0.0667649
POS2266		TG(8:0_9:0_17:1)+NH4	TG(34:1)+NH4	TG	(8:0_9:0_17:1)	(8:0)	(9:0)	(17:1)		C37 H72 O6 N1	626.535	11.7135	0.0587468	2.34994	0.00149141	0.135492
POS2267		TG(12:0e_10:1_12:0)+Na	TG(34:1e)+Na	TG	(12:0e_10:1_12:0)	(12:0e)	(10:1)	(12:0)		C37 H70 O5 Na1	617.512	14.7843	0.0580601	2.4803	0.00774642	0.349365
POS2268		TG(12:0e_10:0_12:1)+Na	TG(34:1e)+Na	TG	(12:0e_10:0_12:1)	(12:0e)	(10:0)	(12:1)		C37 H70 O5 Na1	617.512	15.5729	0.241143	2.285	0.0650698	0.204848
POS2269		TG(4:0_14:2_16:0)+H	TG(34:2)+H	TG	(4:0_14:2_16:0)	(4:0)	(14:2)	(16:0)		C37 H67 O6	607.493	7.7408	0.0868358	3.13366	0.0207887	0.081352
POS227		DG(4:0_14:1)+NH4	DG(18:1)+NH4	DG	(4:0_14:1)	(4:0)	(14:1)			C21 H42 O5 N1	388.306	1.10968	0.0311593	0.282706	0.0134196	0.568268
POS2270		TG(16:0_6:0_12:2)+NH4	TG(34:2)+NH4	TG	(16:0_6:0_12:2)	(16:0)	(6:0)	(12:2)		C37 H70 O6 N1	624.52	10.7312	0.0281078	3.26005	0.0117518	0.300279
POS2272		TG(16:0e_6:0_12:2)+H	TG(34:2e)+H	TG	(16:0e_6:0_12:2)	(16:0e)	(6:0)	(12:2)		C37 H69 O5	593.514	15.918	0.14619	1.88611	0.0350146	0.21016
POS2273		TG(34:3)+H	TG(34:3)+H	TG	(34:3)	(34:3)				C37 H65 O6	605.478	7.748	0.0527221	3.19637	0.0613767	0.0906123
POS2275		TG(14:0e_10:1_10:2)+H	TG(34:3e)+H	TG	(14:0e_10:1_10:2)	(14:0e)	(10:1)	(10:2)		C37 H67 O5	591.498	14.0213	0.198709	3.45544	0.01443	0.290228
POS2276		TG(14:0e_9:0_11:3)+H	TG(34:3e)+H	TG	(14:0e_9:0_11:3)	(14:0e)	(9:0)	(11:3)		C37 H67 O5	591.498	14.7225	0.0409733	2.90135	0.00566217	0.538296
POS2277		TG(18:3e_8:0_8:0)+H	TG(34:3e)+H	TG	(18:3e_8:0_8:0)	(18:3e)	(8:0)	(8:0)		C37 H67 O5	591.498	15.1611	0.10785	2.35148	0.00485224	0.734532
POS2278		TG(12:0e_10:2_12:1)+H	TG(34:3e)+H	TG	(12:0e_10:2_12:1)	(12:0e)	(10:2)	(12:1)		C37 H67 O5	591.498	15.5777	0.0789935	2.15152	0.00890687	0.43216
POS2279		TG(34:4e)+H	TG(34:4e)+H	TG	(34:4e)	(34:4e)				C37 H65 O5	589.483	10.6599	0.10699	7.9583	0.0349399	0.262822
POS2280		TG(16:1e_8:0_10:3)+H	TG(34:4e)+H	TG	(16:1e_8:0_10:3)	(16:1e)	(8:0)	(10:3)		C37 H65 O5	589.483	13.9777	0.259417	3.36658	0.00921147	0.216014
POS2281		TG(16:1e_6:0_12:3)+H	TG(34:4e)+H	TG	(16:1e_6:0_12:3)	(16:1e)	(6:0)	(12:3)		C37 H65 O5	589.483	14.4101	0.0506775	2.98109	0.00463717	0.201126
POS2282		TG(16:2e_6:0_12:2)+H	TG(34:4e)+H	TG	(16:2e_6:0_12:2)	(16:2e)	(6:0)	(12:2)		C37 H65 O5	589.483	14.938	0.176418	2.62574	0.0204612	0.17588
POS2283		TG(18:0_6:0_11:1)+NH4	TG(35:1)+NH4	TG	(18:0_6:0_11:1)	(18:0)	(6:0)	(11:1)		C38 H74 O6 N1	640.551	11.048	0.100416	3.90585	0.00479274	0.162048
POS2284		TG(35:1)+NH4	TG(35:1)+NH4	TG	(35:1)	(35:1)				C38 H74 O6 N1	640.551	12.318	0.0734595	1.73616	0.0508115	0.0582615
POS2286		TG(6:0_11:1_18:1)+NH4	TG(35:2)+NH4	TG	(6:0_11:1_18:1)	(6:0)	(11:1)	(18:1)		C38 H72 O6 N1	638.535	11.1033	0.0353495	3.22605	0.00740588	0.214066
POS2291		TG(16:0_10:0_10:0)+NH4	TG(36:0)+NH4	TG	(16:0_10:0_10:0)	(16:0)	(10:0)	(10:0)		C39 H78 O6 N1	656.582	13.1431	0.0646791	2.56647	0.000473145	0.34203
POS2293		TG(20:0e_8:0_8:0)+Na	TG(36:0e)+Na	TG	(20:0e_8:0_8:0)	(20:0e)	(8:0)	(8:0)		C39 H76 O5 Na1	647.558	13.842	0.0339894	0.685936	0.0245071	0.2229
POS2294		TG(9:0_9:0_18:1)+NH4	TG(36:1)+NH4	TG	(9:0_9:0_18:1)	(9:0)	(9:0)	(18:1)		C39 H76 O6 N1	654.567	7.57099	0.214316	2.33293	0.0373182	0.078047
POS2295		TG(36:1)+NH4	TG(36:1)+NH4	TG	(36:1)	(36:1)				C39 H76 O6 N1	654.567	7.987	0.0988665	2.13304	0.0769005	0.0912822
POS2297		TG(8:0_10:0_18:1)+NH4	TG(36:1)+NH4	TG	(8:0_10:0_18:1)	(8:0)	(10:0)	(18:1)		C39 H76 O6 N1	654.567	12.1433	0.0459481	2.04575	0.00172397	0.21032
POS2298		TG(36:1)+NH4	TG(36:1)+NH4	TG	(36:1)	(36:1)				C39 H76 O6 N1	654.567	12.832	0.0577214	2.94553	0.0150234	0.0765855
POS2299		TG(19:1_6:0_11:1)+NH4	TG(36:2)+NH4	TG	(19:1_6:0_11:1)	(19:1)	(6:0)	(11:1)		C39 H74 O6 N1	652.551	10.7273	0.0603014	5.43567	0.0155523	0.251959
POS23		AcCa(18:2)+H	AcCa(18:2)+H	AcCa	(18:2)	(18:2)				C25 H46 O4 N1	424.342	2.399	0.0130116	0.535745	0.213247	1.73947
POS2300		TG(4:0_14:2_18:0)+NH4	TG(36:2)+NH4	TG	(4:0_14:2_18:0)	(4:0)	(14:2)	(18:0)		C39 H74 O6 N1	652.551	11.7667	0.228096	1.49136	0.220529	0.182239
POS2301		TG(18:0e_6:0_12:2)+H	TG(36:2e)+H	TG	(18:0e_6:0_12:2)	(18:0e)	(6:0)	(12:2)		C39 H73 O5	621.545	15.7438	0.280888	1.62073	0.28709	0.221743
POS2302		TG(4:0_10:2_22:1)+H	TG(36:3)+H	TG	(4:0_10:2_22:1)	(4:0)	(10:2)	(22:1)		C39 H69 O6	633.509	7.6629	0.14709	1.54351	0.146313	0.0717281
POS2303		TG(4:0_14:2_18:1)+NH4	TG(36:3)+NH4	TG	(4:0_14:2_18:1)	(4:0)	(14:2)	(18:1)		C39 H72 O6 N1	650.535	10.8156	0.0492004	3.25679	0.0107935	0.371947
POS2305		TG(20:3e_8:0_8:0)+Na	TG(36:3e)+Na	TG	(20:3e_8:0_8:0)	(20:3e)	(8:0)	(8:0)		C39 H70 O5 Na1	641.512	10.9883	0.0396873	0.7929	0.299657	0.352591
POS2308		TG(16:0e_10:0_10:3)+H	TG(36:3e)+H	TG	(16:0e_10:0_10:3)	(16:0e)	(10:0)	(10:3)		C39 H71 O5	619.53	15.8896	0.0400971	2.17466	0.011381	0.203343
POS2309		TG(20:0_6:0_10:4)+H	TG(36:4)+H	TG	(20:0_6:0_10:4)	(20:0)	(6:0)	(10:4)		C39 H67 O6	631.493	7.5741	0.091442	1.98733	0.079351	0.0643941
POS2310		TG(20:0_6:0_10:4)+H	TG(36:4)+H	TG	(20:0_6:0_10:4)	(20:0)	(6:0)	(10:4)		C39 H67 O6	631.493	7.9877	0.0437328	2.50738	0.0843359	0.0934239
POS2313		TG(12:1e_6:0_18:3)+H	TG(36:4e)+H	TG	(12:1e_6:0_18:3)	(12:1e)	(6:0)	(18:3)		C39 H69 O5	617.514	14.8408	0.19181	2.49741	0.0067266	0.350269
POS2315		TG(36:5e)+H	TG(36:5e)+H	TG	(36:5e)	(36:5e)				C39 H67 O5	615.498	10.9164	0.079457	0.76375	0.275306	0.348463
POS2316		TG(16:1e_10:1_10:3)+H	TG(36:5e)+H	TG	(16:1e_10:1_10:3)	(16:1e)	(10:1)	(10:3)		C39 H67 O5	615.498	14.506	0.0668062	3.49834	0.0636428	0.144215
POS2317		TG(15:0_11:1_11:1)+NH4	TG(37:2)+NH4	TG	(15:0_11:1_11:1)	(15:0)	(11:1)	(11:1)		C40 H76 O6 N1	666.567	11.1371	0.0733825	2.72751	0.012673	0.163595
POS2318		TG(6:0_11:1_20:4)+H	TG(37:5)+H	TG	(6:0_11:1_20:4)	(6:0)	(11:1)	(20:4)		C40 H67 O6	643.493	11.108	0.0363979	3.16268	0.00952595	0.159836
POS2319		TG(18:0_10:0_10:0)+NH4	TG(38:0)+NH4	TG	(18:0_10:0_10:0)	(18:0)	(10:0)	(10:0)		C41 H82 O6 N1	684.614	13.1616	0.357534	2.34753	0.00176138	0.273984
POS2320		TG(16:0_6:0_16:0)+NH4	TG(38:0)+NH4	TG	(16:0_6:0_16:0)	(16:0)	(6:0)	(16:0)		C41 H82 O6 N1	684.614	14.139	0.263987	2.49415	0.0163685	0.470719
POS2322		TG(10:0_10:0_18:1)+NH4	TG(38:1)+NH4	TG	(10:0_10:0_18:1)	(10:0)	(10:0)	(18:1)		C41 H80 O6 N1	682.598	12.1321	0.0718206	2.83859	0.000342163	0.24024
POS2324		TG(10:0_10:0_18:1)+NH4	TG(38:1)+NH4	TG	(10:0_10:0_18:1)	(10:0)	(10:0)	(18:1)		C41 H80 O6 N1	682.598	13.1523	0.101354	2.62492	0.00340159	0.44917
POS2325		TG(12:0_12:0_14:2)+NH4	TG(38:2)+NH4	TG	(12:0_12:0_14:2)	(12:0)	(12:0)	(14:2)		C41 H78 O6 N1	680.582	11.7015	0.435353	1.59113	0.0344309	0.214233
POS2326		TG(10:0_10:0_18:2)+NH4	TG(38:2)+NH4	TG	(10:0_10:0_18:2)	(10:0)	(10:0)	(18:2)		C41 H78 O6 N1	680.582	12.3419	0.0605757	2.95785	0.00167945	0.281372
POS2328		TG(38:2)+NH4	TG(38:2)+NH4	TG	(38:2)	(38:2)				C41 H78 O6 N1	680.582	12.804	0.155579	1.35841	0.22631	0.132683
POS2329		TG(12:0_12:1_14:2)+NH4	TG(38:3)+NH4	TG	(12:0_12:1_14:2)	(12:0)	(12:1)	(14:2)		C41 H76 O6 N1	678.567	10.8483	0.0799901	4.18475	0.00901856	0.308384
POS2331		TG(9:0_11:2_18:1)+NH4	TG(38:3)+NH4	TG	(9:0_11:2_18:1)	(9:0)	(11:2)	(18:1)		C41 H76 O6 N1	678.567	11.9139	0.0317961	2.87079	0.00129691	0.196155
POS2332		TG(18:1e_10:1_10:1)+Na	TG(38:3e)+Na	TG	(18:1e_10:1_10:1)	(18:1e)	(10:1)	(10:1)		C41 H74 O5 Na1	669.543	12.3807	0.0213285	0.829787	0.177173	0.230281
POS2333		TG(12:0e_6:0_20:3)+H	TG(38:3e)+H	TG	(12:0e_6:0_20:3)	(12:0e)	(6:0)	(20:3)		C41 H75 O5	647.561	13.861	0.0341091	0.685934	0.0245158	0.222897
POS2334		TG(4:0_12:3_22:1)+H	TG(38:4)+H	TG	(4:0_12:3_22:1)	(4:0)	(12:3)	(22:1)		C41 H71 O6	659.525	7.79	0.145088	1.43169	0.366855	0.052332
POS2335		TG(6:0_14:1_18:3)+H	TG(38:4)+H	TG	(6:0_14:1_18:3)	(6:0)	(14:1)	(18:3)		C41 H71 O6	659.525	12.1476	0.0265318	2.27616	0.00131001	0.159453
POS2336		TG(12:0e_6:0_20:4)+H	TG(38:4e)+H	TG	(12:0e_6:0_20:4)	(12:0e)	(6:0)	(20:4)		C41 H73 O5	645.545	8.36362	0.0301592	0.761289	0.00171487	0.282829
POS2337		TG(12:0e_6:0_20:4)+H	TG(38:4e)+H	TG	(12:0e_6:0_20:4)	(12:0e)	(6:0)	(20:4)		C41 H73 O5	645.545	11.7902	0.129855	1.27661	0.0574616	0.0976647
POS2338		TG(12:1e_6:0_20:3)+H	TG(38:4e)+H	TG	(12:1e_6:0_20:3)	(12:1e)	(6:0)	(20:3)		C41 H73 O5	645.545	12.8988	0.0195751	1.126	0.28279	0.0908959
POS2339		TG(12:1e_6:0_20:4)+H	TG(38:5e)+H	TG	(12:1e_6:0_20:4)	(12:1e)	(6:0)	(20:4)		C41 H71 O5	643.53	11.908	0.0526037	1.27909	0.188473	0.247916
POS2340		TG(18:1_10:1_10:4)+H	TG(38:6)+H	TG	(18:1_10:1_10:4)	(18:1)	(10:1)	(10:4)		C41 H67 O6	655.493	10.8332	0.0635664	4.79364	0.0141765	0.180827
POS2341		TG(12:1e_6:0_20:5)+H	TG(38:6e)+H	TG	(12:1e_6:0_20:5)	(12:1e)	(6:0)	(20:5)		C41 H69 O5	641.514	10.9939	0.0215137	0.863573	0.511592	0.286581
POS2342		TG(19:0_8:0_13:0)+NH4	TG(40:0)+NH4	TG	(19:0_8:0_13:0)	(19:0)	(8:0)	(13:0)		C43 H86 O6 N1	712.645	14.1126	0.0320041	2.54219	0.000796978	0.581374
POS2343		TG(16:0_10:0_14:0)+NH4	TG(40:0)+NH4	TG	(16:0_10:0_14:0)	(16:0)	(10:0)	(14:0)		C43 H86 O6 N1	712.645	14.9535	0.0177335	1.80924	0.0265719	0.85493
POS2344		TG(6:0_11:1_23:0)+NH4	TG(40:1)+NH4	TG	(6:0_11:1_23:0)	(6:0)	(11:1)	(23:0)		C43 H84 O6 N1	710.629	13.146	0.258079	2.40535	0.00213971	0.380709
POS2348		TG(16:1_6:0_18:1)+NH4	TG(40:2)+NH4	TG	(16:1_6:0_18:1)	(16:1)	(6:0)	(18:1)		C43 H82 O6 N1	708.614	13.3683	0.0388637	2.54683	0.00159487	0.66685
POS2349		TG(18:1_11:1_11:1)+NH4	TG(40:3)+NH4	TG	(18:1_11:1_11:1)	(18:1)	(11:1)	(11:1)		C43 H80 O6 N1	706.598	11.9371	0.127199	2.0918	0.00640134	0.114187
POS2351		TG(4:0_18:1_18:2)+NH4	TG(40:3)+NH4	TG	(4:0_18:1_18:2)	(4:0)	(18:1)	(18:2)		C43 H80 O6 N1	706.598	12.591	0.0572333	2.40333	0.00373442	0.204769
POS2352		TG(18:0_8:0_14:4)+NH4	TG(40:4)+NH4	TG	(18:0_8:0_14:4)	(18:0)	(8:0)	(14:4)		C43 H78 O6 N1	704.582	12.447	0.169177	1.49733	0.359968	0.202791
POS2354		TG(4:0_18:1_18:4)+H	TG(40:5)+H	TG	(4:0_18:1_18:4)	(4:0)	(18:1)	(18:4)		C43 H73 O6	685.54	12.3798	0.0921829	3.13991	0.00140139	0.202892
POS2355		TG(16:1e_12:2_12:2)+H	TG(40:5e)+H	TG	(16:1e_12:2_12:2)	(16:1e)	(12:2)	(12:2)		C43 H75 O5	671.561	12.9071	0.0135387	0.813025	0.0824282	0.13314
POS2356		TG(12:1e_6:0_22:5)+H	TG(40:6e)+H	TG	(12:1e_6:0_22:5)	(12:1e)	(6:0)	(22:5)		C43 H73 O5	669.545	12.0306	0.0333151	0.637666	0.0270129	0.154122
POS2357		TG(12:0e_6:0_22:6)+H	TG(40:6e)+H	TG	(12:0e_6:0_22:6)	(12:0e)	(6:0)	(22:6)		C43 H73 O5	669.545	12.6219	0.0494073	0.96715	0.864301	0.0702917
POS2358		TG(12:1e_6:0_22:6)+H	TG(40:7e)+H	TG	(12:1e_6:0_22:6)	(12:1e)	(6:0)	(22:6)		C43 H71 O5	667.53	11.183	0.067108	0.664533	0.196696	0.147628
POS2360		TG(16:0_10:0_16:1)+NH4	TG(42:1)+NH4	TG	(16:0_10:0_16:1)	(16:0)	(10:0)	(16:1)		C45 H88 O6 N1	738.661	14.2802	0.0485037	2.48553	0.000504856	0.982011
POS2362		TG(6:0_18:1_18:1)+NH4	TG(42:2)+NH4	TG	(6:0_18:1_18:1)	(6:0)	(18:1)	(18:1)		C45 H86 O6 N1	736.645	13.3691	0.0784367	2.50891	0.00295927	0.53509
POS2365		TG(25:1_6:0_11:2)+NH4	TG(42:3)+NH4	TG	(25:1_6:0_11:2)	(25:1)	(6:0)	(11:2)		C45 H84 O6 N1	734.629	12.6997	0.091294	1.97104	0.0518757	0.149167
POS2366		TG(6:0_18:1_18:2)+NH4	TG(42:3)+NH4	TG	(6:0_18:1_18:2)	(6:0)	(18:1)	(18:2)		C45 H84 O6 N1	734.629	13.5426	0.0402633	2.67702	0.00595788	0.526882
POS2368		TG(6:0_18:1_18:3)+NH4	TG(42:4)+NH4	TG	(6:0_18:1_18:3)	(6:0)	(18:1)	(18:3)		C45 H82 O6 N1	732.614	12.7249	0.0685346	2.2599	0.120956	0.11092
POS2369		TG(4:0_18:0_20:4)+NH4	TG(42:4)+NH4	TG	(4:0_18:0_20:4)	(4:0)	(18:0)	(20:4)		C45 H82 O6 N1	732.614	13.356	0.134845	0.707757	0.506981	0.0784733
POS2370		TG(18:1_10:3_14:0)+H	TG(42:4)+H	TG	(18:1_10:3_14:0)	(18:1)	(10:3)	(14:0)		C45 H79 O6	715.587	14.273	0.0665547	1.526	0.0116494	0.34619
POS2371		TG(4:0_18:1_20:4)+H	TG(42:5)+H	TG	(4:0_18:1_20:4)	(4:0)	(18:1)	(20:4)		C45 H77 O6	713.571	13.3751	0.0430798	1.96896	0.00159871	0.358953
POS2372		TG(16:1_6:0_20:5)+H	TG(42:6)+H	TG	(16:1_6:0_20:5)	(16:1)	(6:0)	(20:5)		C45 H75 O6	711.556	12.536	0.0669731	2.31743	0.00593209	0.136999
POS2373		TG(18:0_10:3_14:4)+H	TG(42:7)+H	TG	(18:0_10:3_14:4)	(18:0)	(10:3)	(14:4)		C45 H73 O6	709.54	12.4468	0.281518	1.55961	0.382241	0.144289
POS2374		TG(12:0e_10:4_20:3)+H	TG(42:7e)+H	TG	(12:0e_10:4_20:3)	(12:0e)	(10:4)	(20:3)		C45 H75 O5	695.561	12.595	0.0222626	0.922511	0.60182	0.11385
POS2375		TG(16:0_10:0_17:0)+NH4	TG(43:0)+NH4	TG	(16:0_10:0_17:0)	(16:0)	(10:0)	(17:0)		C46 H92 O6 N1	754.692	15.7857	0.102896	2.19291	0.00540782	0.237976
POS2376		TG(16:0_10:0_17:1)+NH4	TG(43:1)+NH4	TG	(16:0_10:0_17:1)	(16:0)	(10:0)	(17:1)		C46 H90 O6 N1	752.676	15.2964	0.0263489	2.26003	0.00332534	0.34374
POS2377		TG(8:0_17:1_18:1)+NH4	TG(43:2)+NH4	TG	(8:0_17:1_18:1)	(8:0)	(17:1)	(18:1)		C46 H88 O6 N1	750.661	14.686	0.0413938	2.76899	0.00323099	0.258308
POS2378		TG(18:0_10:0_16:0)+NH4	TG(44:0)+NH4	TG	(18:0_10:0_16:0)	(18:0)	(10:0)	(16:0)		C47 H94 O6 N1	768.708	15.9894	0.0396263	1.48997	0.0530728	1.22752
POS2384		TG(44:10)+NH4	TG(44:10)+NH4	TG	(44:10)	(44:10)				C47 H74 O6 N1	748.551	8.274	0.413769	0.465294	0.000183466	0.224019
POS2388		TG(8:0_18:1_18:2)+NH4	TG(44:3)+NH4	TG	(8:0_18:1_18:2)	(8:0)	(18:1)	(18:2)		C47 H88 O6 N1	762.661	13.555	0.0238722	2.6592	0.00505756	0.421016
POS2391		TG(22:2_11:1_11:1)+NH4	TG(44:4)+NH4	TG	(22:2_11:1_11:1)	(22:2)	(11:1)	(11:1)		C47 H86 O6 N1	760.645	13.077	0.46952	2.66199	0.134017	0.0276925
POS2393		TG(8:0_18:2_18:2)+NH4	TG(44:4)+NH4	TG	(8:0_18:2_18:2)	(8:0)	(18:2)	(18:2)		C47 H86 O6 N1	760.645	13.5989	0.0264981	2.89531	0.0132918	0.420751
POS2394		TG(8:0_18:2_18:3)+NH4	TG(44:5)+NH4	TG	(8:0_18:2_18:3)	(8:0)	(18:2)	(18:3)		C47 H84 O6 N1	758.629	12.8599	0.31004	1.64268	0.22278	0.0567278
POS2395		TG(6:0_18:1_20:4)+H	TG(44:5)+H	TG	(6:0_18:1_20:4)	(6:0)	(18:1)	(20:4)		C47 H81 O6	741.603	14.2864	0.0408956	1.65062	0.00358134	0.576896
POS2396		TG(18:4_10:1_16:1)+H	TG(44:6)+H	TG	(18:4_10:1_16:1)	(18:4)	(10:1)	(16:1)		C47 H79 O6	739.587	13.525	0.0279586	2.18929	0.00231887	0.309723
POS2397		TG(18:0_10:0_17:0)+NH4	TG(45:0)+NH4	TG	(18:0_10:0_17:0)	(18:0)	(10:0)	(17:0)		C48 H96 O6 N1	782.723	16.1889	0.0735671	1.83657	0.017676	0.222307
POS2398		TG(17:0_10:0_18:1)+NH4	TG(45:1)+NH4	TG	(17:0_10:0_18:1)	(17:0)	(10:0)	(18:1)		C48 H94 O6 N1	780.708	15.8013	0.018036	2.44788	0.00392354	0.652819
POS2399		TG(10:0_17:1_18:1)+NH4	TG(45:2)+NH4	TG	(10:0_17:1_18:1)	(10:0)	(17:1)	(18:1)		C48 H92 O6 N1	778.692	15.3203	0.0195836	2.16219	0.00413945	0.564326
POS24		AcCa(18:3)+H	AcCa(18:3)+H	AcCa	(18:3)	(18:3)				C25 H44 O4 N1	422.326	1.3609	0.0353699	0.403513	0.0367853	0.684844
POS2400		TG(9:0_18:1_18:2)+NH4	TG(45:3)+NH4	TG	(9:0_18:1_18:2)	(9:0)	(18:1)	(18:2)		C48 H90 O6 N1	776.676	14.7824	0.0551657	2.68571	0.00755869	0.246896
POS2401		TG(16:0_14:0_16:0)+NH4	TG(46:0)+NH4	TG	(16:0_14:0_16:0)	(16:0)	(14:0)	(16:0)		C49 H98 O6 N1	796.739	16.3263	0.11923	1.23292	0.146515	0.632171
POS2410		TG(46:12)+NH4	TG(46:12)+NH4	TG	(46:12)	(46:12)				C49 H74 O6 N1	772.551	7.555	0.091171	1.07191	0.748704	0.0205612
POS2411		TG(46:12)+NH4	TG(46:12)+NH4	TG	(46:12)	(46:12)				C49 H74 O6 N1	772.551	8.119	0.540748	1.17306	0.576961	0.0390255
POS2412		TG(22:6_10:4_14:4)+NH4	TG(46:14)+NH4	TG	(22:6_10:4_14:4)	(22:6)	(10:4)	(14:4)		C49 H70 O6 N1	768.52	7.92866	0.0151489	0.754015	0.0488794	0.147395
POS2418		TG(10:0_18:1_18:2)+NH4	TG(46:3)+NH4	TG	(10:0_18:1_18:2)	(10:0)	(18:1)	(18:2)		C49 H92 O6 N1	790.692	14.4057	0.0937474	2.08173	0.00217965	0.801633
POS2422		TG(18:1_10:1_18:2)+NH4	TG(46:4)+NH4	TG	(18:1_10:1_18:2)	(18:1)	(10:1)	(18:2)		C49 H90 O6 N1	788.676	13.5974	0.0856676	2.69866	0.00927168	0.344078
POS2425		TG(18:0_10:4_18:1)+Na	TG(46:5)+Na	TG	(18:0_10:4_18:1)	(18:0)	(10:4)	(18:1)		C49 H84 O6 Na1	791.616	9.82754	0.185566	0.329453	3.98822e-05	0.237333
POS2426		TG(18:2_10:1_18:2)+NH4	TG(46:5)+NH4	TG	(18:2_10:1_18:2)	(18:2)	(10:1)	(18:2)		C49 H88 O6 N1	786.661	13.7716	0.0292732	2.62491	0.0237609	0.298186
POS2428		TG(8:0_18:1_20:4)+H	TG(46:5)+H	TG	(8:0_18:1_20:4)	(8:0)	(18:1)	(20:4)		C49 H85 O6	769.634	15.073	0.0489743	1.63659	0.0112609	0.579844
POS2429		TG(8:0_18:2_20:5)+H	TG(46:7)+H	TG	(8:0_18:2_20:5)	(8:0)	(18:2)	(20:5)		C49 H81 O6	765.603	13.5907	0.0374566	2.21042	0.0102351	0.233035
POS2431		TG(16:0_14:0_17:0)+NH4	TG(47:0)+NH4	TG	(16:0_14:0_17:0)	(16:0)	(14:0)	(17:0)		C50 H100 O6 N1	810.755	16.5086	0.0785105	1.59429	0.013737	0.299171
POS2432		TG(16:0_14:0_17:1)+NH4	TG(47:1)+NH4	TG	(16:0_14:0_17:1)	(16:0)	(14:0)	(17:1)		C50 H98 O6 N1	808.739	16.1802	0.0586527	2.14338	0.00499122	0.845883
POS2433		TG(11:0_18:1_18:1)+NH4	TG(47:2)+NH4	TG	(11:0_18:1_18:1)	(11:0)	(18:1)	(18:1)		C50 H96 O6 N1	806.723	15.7629	0.024105	2.56656	0.00589398	0.892821
POS2434		TG(11:0_18:1_18:2)+NH4	TG(47:3)+NH4	TG	(11:0_18:1_18:2)	(11:0)	(18:1)	(18:2)		C50 H94 O6 N1	804.708	15.379	0.0216058	2.04512	0.00921902	0.319975
POS2436		TG(47:4e)+Na	TG(47:4e)+Na	TG	(47:4e)	(47:4e)				C50 H90 O5 Na1	793.668	12.654	0.167456	1.51564	0.142634	0.0500492
POS2437		TG(16:0_16:0_16:0)+Na	TG(48:0)+Na	TG	(16:0_16:0_16:0)	(16:0)	(16:0)	(16:0)		C51 H98 O6 Na1	829.726	14.5645	0.0498736	3.39362	0.0151712	0.289744
POS2450		TG(16:0e_16:0_16:0)+NH4	TG(48:0e)+NH4	TG	(16:0e_16:0_16:0)	(16:0e)	(16:0)	(16:0)		C51 H104 O5 N1	810.791	17.0488	0.0705169	2.01596	0.0285624	0.476962
POS2464		TG(48:12e)+Na	TG(48:12e)+Na	TG	(48:12e)	(48:12e)				C51 H76 O5 Na1	791.558	9.61246	0.0245129	0.922741	0.505416	0.29685
POS2465		TG(22:6_12:4_14:4)+NH4	TG(48:14)+NH4	TG	(22:6_12:4_14:4)	(22:6)	(12:4)	(14:4)		C51 H74 O6 N1	796.551	9.06019	0.0457398	0.940394	0.740076	0.324339
POS2466		TG(16:0e_16:0_16:1)+NH4	TG(48:1e)+NH4	TG	(16:0e_16:0_16:1)	(16:0e)	(16:0)	(16:1)		C51 H102 O5 N1	808.775	16.7844	0.0504152	2.02961	0.00222466	0.432811
POS2467		TG(16:0_14:1_18:1)+H	TG(48:2)+H	TG	(16:0_14:1_18:1)	(16:0)	(14:1)	(18:1)		C51 H95 O6	803.712	14.218	0.18191	6.91501	0.00178215	0.180623
POS2474		TG(16:1_14:0_18:2)+NH4	TG(48:3)+NH4	TG	(16:1_14:0_18:2)	(16:1)	(14:0)	(18:2)		C51 H96 O6 N1	818.723	15.1344	0.0508232	1.31761	0.0556713	0.452275
POS2478		TG(18:1_12:0_18:3)+NH4	TG(48:4)+NH4	TG	(18:1_12:0_18:3)	(18:1)	(12:0)	(18:3)		C51 H94 O6 N1	816.708	14.5258	0.033793	1.59791	0.0130565	0.47719
POS2480		TG(16:1_14:3_18:1)+NH4	TG(48:5)+NH4	TG	(16:1_14:3_18:1)	(16:1)	(14:3)	(18:1)		C51 H92 O6 N1	814.692	13.7635	0.0908151	1.9963	0.0486578	0.202021
POS2481		TG(18:1_12:2_18:2)+NH4	TG(48:5)+NH4	TG	(18:1_12:2_18:2)	(18:1)	(12:2)	(18:2)		C51 H92 O6 N1	814.692	14.6924	0.0380701	2.84369	0.00643044	0.391249
POS2482		TG(18:1_10:1_20:4)+NH4	TG(48:6)+NH4	TG	(18:1_10:1_20:4)	(18:1)	(10:1)	(20:4)		C51 H90 O6 N1	812.676	14.2286	0.0670621	2.14624	0.0325405	0.198111
POS2483		TG(18:1_12:4_18:1)+H	TG(48:6)+H	TG	(18:1_12:4_18:1)	(18:1)	(12:4)	(18:1)		C51 H87 O6	795.65	15.122	0.0398225	1.20319	0.176028	0.216671
POS2484		TG(18:2e_10:4_20:0)+H	TG(48:6e)+H	TG	(18:2e_10:4_20:0)	(18:2e)	(10:4)	(20:0)		C51 H89 O5	781.67	12.431	0.105032	2.16591	0.00190224	0.160133
POS2485		TG(18:1_12:4_18:2)+H	TG(48:7)+H	TG	(18:1_12:4_18:2)	(18:1)	(12:4)	(18:2)		C51 H85 O6	793.634	14.525	0.00963678	1.01075	0.933541	0.141901
POS2486		TG(48:7e)+H	TG(48:7e)+H	TG	(48:7e)	(48:7e)				C51 H87 O5	779.655	11.848	0.0920662	5.99766	0.017854	0.125032
POS2487		TG(20:5_10:1_18:2)+H	TG(48:8)+H	TG	(20:5_10:1_18:2)	(20:5)	(10:1)	(18:2)		C51 H83 O6	791.618	13.7814	0.0678656	1.69064	0.0364635	0.13871
POS2488		TG(16:0_16:0_17:0)+NH4	TG(49:0)+NH4	TG	(16:0_16:0_17:0)	(16:0)	(16:0)	(17:0)		C52 H104 O6 N1	838.786	16.7946	0.21638	1.15235	0.594254	0.126975
POS2490		TG(15:0_16:0_18:1)+NH4	TG(49:1)+NH4	TG	(15:0_16:0_18:1)	(15:0)	(16:0)	(18:1)		C52 H102 O6 N1	836.77	15.55	0.0678217	1.45571	0.00198396	0.306622
POS2492		TG(15:0_16:1_18:1)+NH4	TG(49:2)+NH4	TG	(15:0_16:1_18:1)	(15:0)	(16:1)	(18:1)		C52 H100 O6 N1	834.755	15.0234	0.0819062	1.73326	0.0027768	0.360725
POS2493		TG(16:0_16:1_17:1)+NH4	TG(49:2)+NH4	TG	(16:0_16:1_17:1)	(16:0)	(16:1)	(17:1)		C52 H100 O6 N1	834.755	15.643	0.134806	1.3439	0.0283516	0.204569
POS2496		TG(16:0_16:1_17:1)+NH4	TG(49:2)+NH4	TG	(16:0_16:1_17:1)	(16:0)	(16:1)	(17:1)		C52 H100 O6 N1	834.755	16.686	0.389078	1.34826	0.180696	0.087484
POS2497		TG(16:0_11:2_22:1)+NH4	TG(49:3)+NH4	TG	(16:0_11:2_22:1)	(16:0)	(11:2)	(22:1)		C52 H98 O6 N1	832.739	15.1265	0.0592076	1.47567	0.0247717	0.163322
POS2499		TG(16:0_11:2_22:1)+NH4	TG(49:3)+NH4	TG	(16:0_11:2_22:1)	(16:0)	(11:2)	(22:1)		C52 H98 O6 N1	832.739	16.35	0.179282	1.36215	0.0357762	0.218349
POS25		AcCa(19:0)+H	AcCa(19:0)+H	AcCa	(19:0)	(19:0)				C26 H52 O4 N1	442.389	2.78973	0.128792	0.930735	0.817143	0.074216
POS2500		TG(18:2_13:0_18:2)+NH4	TG(49:4)+NH4	TG	(18:2_13:0_18:2)	(18:2)	(13:0)	(18:2)		C52 H96 O6 N1	830.723	15.4663	0.122705	1.98753	0.0178692	0.216467
POS2501		TG(20:1_11:3_18:1)+H	TG(49:5)+H	TG	(20:1_11:3_18:1)	(20:1)	(11:3)	(18:1)		C52 H91 O6	811.681	12.871	0.0150276	0.582454	0.424452	0.199769
POS2502		TG(11:0_18:1_20:5)+NH4	TG(49:6)+NH4	TG	(11:0_18:1_20:5)	(11:0)	(18:1)	(20:5)		C52 H92 O6 N1	826.692	15.997	0.0715463	1.1513	0.0397542	0.277661
POS2503		TG(26:1_11:4_12:2)+Na	TG(49:7)+Na	TG	(26:1_11:4_12:2)	(26:1)	(11:4)	(12:2)		C52 H86 O6 Na1	829.632	13.351	0.270122	2.9608	0.000869469	0.195984
POS2506		TG(18:0_16:0_16:0)+NH4	TG(50:0)+NH4	TG	(18:0_16:0_16:0)	(18:0)	(16:0)	(16:0)		C53 H106 O6 N1	852.801	16.8907	0.243553	1.27216	0.586413	1.17412
POS2521		TG(18:0e_16:0_16:0)+NH4	TG(50:0e)+NH4	TG	(18:0e_16:0_16:0)	(18:0e)	(16:0)	(16:0)		C53 H108 O5 N1	838.822	17.2816	0.0445599	1.66164	0.0965167	0.49452
POS2541		TG(16:0_16:0_18:1)+NH4	TG(50:1)+NH4	TG	(16:0_16:0_18:1)	(16:0)	(16:0)	(18:1)		C53 H104 O6 N1	850.786	16.7239	0.031407	1.21446	0.0742954	3.90874
POS2544		TG(16:0_16:0_18:1)+Na	TG(50:1)+Na	TG	(16:0_16:0_18:1)	(16:0)	(16:0)	(18:1)		C53 H100 O6 Na1	855.741	17.3811	0.154004	1.87519	0.0222221	0.407134
POS256		DG(4:0_14:3)+NH4	DG(18:3)+NH4	DG	(4:0_14:3)	(4:0)	(14:3)			C21 H38 O5 N1	384.274	17.0112	0.265748	1.15756	0.730771	1.39723
POS2579		TG(16:0_16:1_18:1)+H	TG(50:2)+H	TG	(16:0_16:1_18:1)	(16:0)	(16:1)	(18:1)		C53 H99 O6	831.744	14.7543	0.0601081	3.70782	0.00121276	0.271009
POS2588		TG(16:0_16:1_18:1)+Na	TG(50:2)+Na	TG	(16:0_16:1_18:1)	(16:0)	(16:1)	(18:1)		C53 H98 O6 Na1	853.726	17.9684	0.304662	1.50851	0.287376	0.0705187
POS26		AcCa(19:1)+H	AcCa(19:1)+H	AcCa	(19:1)	(19:1)				C26 H50 O4 N1	440.373	2.12771	0.0310386	0.634513	0.122443	0.201811
POS2604		TG(16:1e_16:0_18:1)+NH4	TG(50:2e)+NH4	TG	(16:1e_16:0_18:1)	(16:1e)	(16:0)	(18:1)		C53 H104 O5 N1	834.791	16.8162	0.0434958	2.0893	0.00209401	0.671347
POS2605		TG(16:0_16:1_18:2)+H	TG(50:3)+H	TG	(16:0_16:1_18:2)	(16:0)	(16:1)	(18:2)		C53 H97 O6	829.728	14.1162	0.163564	3.60274	0.00224581	0.248972
POS2606		TG(16:0_16:0_18:3)+H	TG(50:3)+H	TG	(16:0_16:0_18:3)	(16:0)	(16:0)	(18:3)		C53 H97 O6	829.728	14.5622	0.0742155	4.3329	0.00751785	0.340578
POS2618		TG(14:0e_18:1_18:2)+NH4	TG(50:3e)+NH4	TG	(14:0e_18:1_18:2)	(14:0e)	(18:1)	(18:2)		C53 H102 O5 N1	832.775	16.5517	0.0526439	2.73584	0.00371241	0.29524
POS2619		TG(16:0_16:1_18:3)+H	TG(50:4)+H	TG	(16:0_16:1_18:3)	(16:0)	(16:1)	(18:3)		C53 H95 O6	827.712	13.7338	0.434999	2.68612	0.00153736	0.12693
POS2620		TG(18:4_16:0_16:0)+H	TG(50:4)+H	TG	(18:4_16:0_16:0)	(18:4)	(16:0)	(16:0)		C53 H95 O6	827.712	14.149	0.733044	1.57144	0.370466	0.12998
POS2621		TG(16:1_16:1_18:2)+NH4	TG(50:4)+NH4	TG	(16:1_16:1_18:2)	(16:1)	(16:1)	(18:2)		C53 H98 O6 N1	844.739	15.2295	0.171317	1.37726	0.0971187	0.32441
POS2625		TG(16:1_16:1_18:2)+NH4	TG(50:4)+NH4	TG	(16:1_16:1_18:2)	(16:1)	(16:1)	(18:2)		C53 H98 O6 N1	844.739	16.1858	1.23866	0.423888	0.326555	0.545282
POS2626		TG(14:0e_18:1_18:3)+Na	TG(50:4e)+Na	TG	(14:0e_18:1_18:3)	(14:0e)	(18:1)	(18:3)		C53 H96 O5 Na1	835.715	12.958	0.263691	2.4637	0.214165	0.120714
POS2627		TG(10:0_18:1_22:4)+NH4	TG(50:5)+NH4	TG	(10:0_18:1_22:4)	(10:0)	(18:1)	(22:4)		C53 H96 O6 N1	842.723	14.7483	1.41666	1.09974	0.882069	0.0776308
POS2628		TG(14:0_18:2_18:3)+NH4	TG(50:5)+NH4	TG	(14:0_18:2_18:3)	(14:0)	(18:2)	(18:3)		C53 H96 O6 N1	842.723	15.2934	0.046719	2.15035	0.0170345	0.881611
POS2630		TG(20:0e_12:4_18:1)+H	TG(50:5e)+H	TG	(20:0e_12:4_18:1)	(20:0e)	(12:4)	(18:1)		C53 H95 O5	811.717	12.936	0.611716	2.75432	0.0361469	0.197466
POS2631		TG(20:4e_11:0_19:1)+H	TG(50:5e)+H	TG	(20:4e_11:0_19:1)	(20:4e)	(11:0)	(19:1)		C53 H95 O5	811.717	14.3585	0.192003	2.60865	0.017475	0.258521
POS2632		TG(18:2_14:2_18:2)+NH4	TG(50:6)+NH4	TG	(18:2_14:2_18:2)	(18:2)	(14:2)	(18:2)		C53 H94 O6 N1	840.708	14.208	0.0553404	1.10948	0.594409	0.0933296
POS2633		TG(10:0_18:1_22:5)+NH4	TG(50:6)+NH4	TG	(10:0_18:1_22:5)	(10:0)	(18:1)	(22:5)		C53 H94 O6 N1	840.708	14.9035	0.0678389	1.52667	0.139709	0.257904
POS2634		TG(16:1_14:0_20:5)+H	TG(50:6)+H	TG	(16:1_14:0_20:5)	(16:1)	(14:0)	(20:5)		C53 H91 O6	823.681	15.6338	0.0368913	1.5073	0.00229311	0.52203
POS2635		TG(12:1e_18:1_20:4)+H	TG(50:6e)+H	TG	(12:1e_18:1_20:4)	(12:1e)	(18:1)	(20:4)		C53 H93 O5	809.702	12.458	0.176841	2.72237	0.0152281	0.170673
POS2636		TG(14:1e_18:2_18:3)+H	TG(50:6e)+H	TG	(14:1e_18:2_18:3)	(14:1e)	(18:2)	(18:3)		C53 H93 O5	809.702	13.1653	0.172318	2.63938	0.00162597	0.296301
POS2637		TG(18:1_12:2_20:4)+H	TG(50:7)+H	TG	(18:1_12:2_20:4)	(18:1)	(12:2)	(20:4)		C53 H89 O6	821.665	15.209	0.0678452	1.13611	0.360903	0.0909876
POS2638		TG(20:4e_11:3_19:0)+H	TG(50:7e)+H	TG	(20:4e_11:3_19:0)	(20:4e)	(11:3)	(19:0)		C53 H91 O5	807.686	12.114	0.0790596	1.85669	0.0533724	0.108104
POS2639		TG(10:0_20:3_20:5)+H	TG(50:8)+H	TG	(10:0_20:3_20:5)	(10:0)	(20:3)	(20:5)		C53 H87 O6	819.65	14.66	0.183004	0.868158	0.334062	0.0635529
POS2641		TG(18:0_16:0_17:0)+NH4	TG(51:0)+NH4	TG	(18:0_16:0_17:0)	(18:0)	(16:0)	(17:0)		C54 H108 O6 N1	866.817	17.0345	0.437951	0.908645	0.813908	0.396279
POS2647		TG(18:0_15:0_18:1)+NH4	TG(51:1)+NH4	TG	(18:0_15:0_18:1)	(18:0)	(15:0)	(18:1)		C54 H106 O6 N1	864.801	15.9808	0.128798	1.23745	0.106329	0.123919
POS2648		TG(16:0_17:0_18:1)+NH4	TG(51:1)+NH4	TG	(16:0_17:0_18:1)	(16:0)	(17:0)	(18:1)		C54 H106 O6 N1	864.801	16.7925	0.0514336	1.39538	0.120391	2.21163
POS2650		TG(16:0_17:0_18:1)+NH4	TG(51:1)+NH4	TG	(16:0_17:0_18:1)	(16:0)	(17:0)	(18:1)		C54 H106 O6 N1	864.801	17.3652	0.546761	5.30918	0.168343	0.435052
POS2651		TG(15:0_18:1_18:1)+NH4	TG(51:2)+NH4	TG	(15:0_18:1_18:1)	(15:0)	(18:1)	(18:1)		C54 H104 O6 N1	862.786	15.6526	0.124167	1.23927	0.129798	0.223506
POS2654		TG(16:1_17:1_18:1)+NH4	TG(51:3)+NH4	TG	(16:1_17:1_18:1)	(16:1)	(17:1)	(18:1)		C54 H102 O6 N1	860.77	15.1393	0.0244939	2.25038	0.0021723	0.492957
POS2657		TG(15:0_18:1_18:2)+NH4	TG(51:3)+NH4	TG	(15:0_18:1_18:2)	(15:0)	(18:1)	(18:2)		C54 H102 O6 N1	860.77	16.684	0.0666946	1.37082	0.00167083	0.329235
POS2658		TG(16:1_17:1_18:2)+NH4	TG(51:4)+NH4	TG	(16:1_17:1_18:2)	(16:1)	(17:1)	(18:2)		C54 H100 O6 N1	858.755	15.8868	0.0232982	1.9982	0.0203647	0.943618
POS2660		TG(16:0_17:1_18:3)+H	TG(51:4)+H	TG	(16:0_17:1_18:3)	(16:0)	(17:1)	(18:3)		C54 H97 O6	841.728	16.505	0.0970554	1.15976	0.275251	0.151956
POS2661		TG(51:4e)+Na	TG(51:4e)+Na	TG	(51:4e)	(51:4e)				C54 H98 O5 Na1	849.731	13.403	0.363032	1.95332	0.000353046	0.12568
POS2662		TG(16:1_17:1_18:3)+NH4	TG(51:5)+NH4	TG	(16:1_17:1_18:3)	(16:1)	(17:1)	(18:3)		C54 H98 O6 N1	856.739	15.5238	0.112409	1.53931	0.228987	0.261625
POS2664		TG(18:3_11:4_22:1)+Na	TG(51:8)+Na	TG	(18:3_11:4_22:1)	(18:3)	(11:4)	(22:1)		C54 H88 O6 Na1	855.647	13.4662	0.028938	2.30505	0.00396315	0.144423
POS267		DG(19:0e)+NH4	DG(19:0e)+NH4	DG	(19:0e)	(19:0e)				C22 H48 O4 N1	390.358	1.768	0.0311453	1.75171	0.268485	0.326133
POS2671		TG(18:0_16:0_18:0)+NH4	TG(52:0)+NH4	TG	(18:0_16:0_18:0)	(18:0)	(16:0)	(18:0)		C55 H110 O6 N1	880.833	17.1142	0.594923	1.09526	0.86039	1.55238
POS268		DG(19:1)+H	DG(19:1)+H	DG	(19:1)	(19:1)				C22 H41 O5	385.295	7.272	1.13516	2.26147	0.102186	0.0809053
POS2682		TG(18:0e_16:0_18:0)+NH4	TG(52:0e)+NH4	TG	(18:0e_16:0_18:0)	(18:0e)	(16:0)	(18:0)		C55 H112 O5 N1	866.854	17.4851	0.059839	1.20581	0.629566	0.156955
POS269		DG(19:1)+H	DG(19:1)+H	DG	(19:1)	(19:1)				C22 H41 O5	385.295	7.95	0.138274	1.80357	0.460665	0.0478771
POS27		AcCa(19:1)+H	AcCa(19:1)+H	AcCa	(19:1)	(19:1)				C26 H50 O4 N1	440.373	2.58983	0.0372001	0.330504	0.0172953	0.230659
POS2718		TG(18:0_16:0_18:1)+NH4	TG(52:1)+NH4	TG	(18:0_16:0_18:1)	(18:0)	(16:0)	(18:1)		C55 H108 O6 N1	878.817	16.9294	0.0601783	1.22236	0.175739	4.4268
POS2720		TG(18:0_16:0_18:1)+H	TG(52:1)+H	TG	(18:0_16:0_18:1)	(18:0)	(16:0)	(18:1)		C55 H105 O6	861.791	17.4203	0.895013	1.95573	0.42211	0.703853
POS2735		TG(14:1e_19:0_19:0)+Na	TG(52:1e)+Na	TG	(14:1e_19:0_19:0)	(14:1e)	(19:0)	(19:0)		C55 H106 O5 Na1	869.793	15.1495	0.0208302	2.57138	0.002424	0.684222
POS2736		TG(16:0e_17:1_19:0)+Na	TG(52:1e)+Na	TG	(16:0e_17:1_19:0)	(16:0e)	(17:1)	(19:0)		C55 H106 O5 Na1	869.793	15.6	0.0887445	3.18007	0.000325562	0.445659
POS2737		TG(16:1e_17:0_19:0)+H	TG(52:1e)+H	TG	(16:1e_17:0_19:0)	(16:1e)	(17:0)	(19:0)		C55 H107 O5	847.811	16.348	0.276203	0.874528	0.579952	0.0742405
POS2738		TG(18:1e_16:0_18:0)+NH4	TG(52:1e)+NH4	TG	(18:1e_16:0_18:0)	(18:1e)	(16:0)	(18:0)		C55 H110 O5 N1	864.838	17.2718	0.0847081	1.74233	0.0161808	0.618616
POS274		DG(19:2)+H	DG(19:2)+H	DG	(8:0_11:2)	(8:0)	(11:2)			C22 H39 O5	383.279	1.36388	0.179045	1.1164	0.710947	0.484567
POS2770		TG(16:0_18:1_18:1)+H	TG(52:2)+H	TG	(16:0_18:1_18:1)	(16:0)	(18:1)	(18:1)		C55 H103 O6	859.775	15.2873	0.1018	2.67905	0.00471142	0.709481
POS28		AcCa(20:0)+H	AcCa(20:0)+H	AcCa	(20:0)	(20:0)				C27 H54 O4 N1	456.405	3.73841	0.0123044	0.761573	0.315515	0.450893
POS2809		TG(18:1e_16:0_18:1)+NH4	TG(52:2e)+NH4	TG	(18:1e_16:0_18:1)	(18:1e)	(16:0)	(18:1)		C55 H108 O5 N1	862.822	17.0354	0.0493272	1.67039	0.0084486	0.73642
POS2824		TG(18:1_17:1_17:1)+H	TG(52:3)+H	TG	(18:1_17:1_17:1)	(18:1)	(17:1)	(17:1)		C55 H101 O6	857.759	13.0486	0.138248	0.887576	0.86277	0.0648046
POS2827		TG(16:1_18:1_18:1)+H	TG(52:3)+H	TG	(16:1_18:1_18:1)	(16:1)	(18:1)	(18:1)		C55 H101 O6	857.759	14.8521	0.0267605	2.37679	0.00906641	0.948037
POS2838		TG(16:0_18:1_18:2)+Na	TG(52:3)+Na	TG	(16:0_18:1_18:2)	(16:0)	(18:1)	(18:2)		C55 H100 O6 Na1	879.741	17.8224	0.588736	5.65401	0.00481658	0.464394
POS2855		TG(18:2e_16:0_18:1)+NH4	TG(52:3e)+NH4	TG	(18:2e_16:0_18:1)	(18:2e)	(16:0)	(18:1)		C55 H106 O5 N1	860.807	16.8071	0.115197	1.66849	0.00485318	0.425308
POS2857		TG(24:1_14:1_14:2)+H	TG(52:4)+H	TG	(24:1_14:1_14:2)	(24:1)	(14:1)	(14:2)		C55 H99 O6	855.744	12.018	0.155049	1.11216	0.785539	0.0470464
POS2858		TG(16:1_18:1_18:2)+H	TG(52:4)+H	TG	(16:1_18:1_18:2)	(16:1)	(18:1)	(18:2)		C55 H99 O6	855.744	14.2733	0.0792403	3.21399	0.00383837	0.402458
POS2874		TG(18:3e_16:0_18:1)+H	TG(52:4e)+H	TG	(18:3e_16:0_18:1)	(18:3e)	(16:0)	(18:1)		C55 H101 O5	841.764	14.5088	0.036997	3.30648	0.00193451	0.364665
POS2875		TG(18:2e_16:0_18:2)+NH4	TG(52:4e)+NH4	TG	(18:2e_16:0_18:2)	(18:2e)	(16:0)	(18:2)		C55 H104 O5 N1	858.791	16.5587	0.0861432	2.24445	0.000736078	0.27395
POS2876		TG(16:1_18:1_18:3)+H	TG(52:5)+H	TG	(16:1_18:1_18:3)	(16:1)	(18:1)	(18:3)		C55 H97 O6	853.728	13.4548	0.280107	4.064	0.0687095	0.132614
POS2877		TG(16:1_18:1_18:3)+H	TG(52:5)+H	TG	(16:1_18:1_18:3)	(16:1)	(18:1)	(18:3)		C55 H97 O6	853.728	13.929	0.206606	2.37602	0.0416089	0.124211
POS2881		TG(16:1_18:2_18:2)+NH4	TG(52:5)+NH4	TG	(16:1_18:2_18:2)	(16:1)	(18:2)	(18:2)		C55 H100 O6 N1	870.755	16.2056	0.861899	0.40489	0.531573	0.54893
POS2882		TG(16:0_16:0_20:5)+H	TG(52:5)+H	TG	(16:0_16:0_20:5)	(16:0)	(16:0)	(20:5)		C55 H97 O6	853.728	17.419	0.387583	0.839057	0.530842	0.10367
POS2885		TG(18:3e_16:1_18:1)+H	TG(52:5e)+H	TG	(18:3e_16:1_18:1)	(18:3e)	(16:1)	(18:1)		C55 H99 O5	839.749	13.2926	0.0887589	3.04006	0.00325093	0.219501
POS2886		TG(18:3e_16:1_18:1)+H	TG(52:5e)+H	TG	(18:3e_16:1_18:1)	(18:3e)	(16:1)	(18:1)		C55 H99 O5	839.749	14.2591	0.146172	3.56826	0.00290943	0.452986
POS2888		TG(14:0e_16:0_22:5)+H	TG(52:5e)+H	TG	(14:0e_16:0_22:5)	(14:0e)	(16:0)	(22:5)		C55 H99 O5	839.749	16.3814	0.464302	1.59935	0.119772	0.137697
POS2889		TG(16:1_18:2_18:3)+NH4	TG(52:6)+NH4	TG	(16:1_18:2_18:3)	(16:1)	(18:2)	(18:3)		C55 H98 O6 N1	868.739	15.3317	0.183391	1.8358	0.125575	0.603886
POS2890		TG(16:0_14:0_22:6)+NH4	TG(52:6)+NH4	TG	(16:0_14:0_22:6)	(16:0)	(14:0)	(22:6)		C55 H98 O6 N1	868.739	15.7641	0.0835887	1.60748	0.487736	0.295921
POS2891		TG(18:3e_12:1_22:2)+H	TG(52:6e)+H	TG	(18:3e_12:1_22:2)	(18:3e)	(12:1)	(22:2)		C55 H97 O5	837.733	12.973	0.178495	4.43578	0.000394686	0.471337
POS2892		TG(18:3e_12:1_22:2)+H	TG(52:6e)+H	TG	(18:3e_12:1_22:2)	(18:3e)	(12:1)	(22:2)		C55 H97 O5	837.733	13.3798	0.106197	2.34017	0.00398042	0.385628
POS2893		TG(18:3e_16:1_18:2)+H	TG(52:6e)+H	TG	(18:3e_16:1_18:2)	(18:3e)	(16:1)	(18:2)		C55 H97 O5	837.733	13.895	0.12441	3.679	0.00284651	0.317996
POS2894		TG(20:4e_16:1_16:1)+H	TG(52:6e)+H	TG	(20:4e_16:1_16:1)	(20:4e)	(16:1)	(16:1)		C55 H97 O5	837.733	14.3269	0.0526894	3.88323	0.00209487	0.875401
POS2895		TG(14:0e_16:1_22:5)+H	TG(52:6e)+H	TG	(14:0e_16:1_22:5)	(14:0e)	(16:1)	(22:5)		C55 H97 O5	837.733	16.07	0.393039	2.00015	0.0386321	0.104088
POS2896		TG(16:1_16:1_20:5)+H	TG(52:7)+H	TG	(16:1_16:1_20:5)	(16:1)	(16:1)	(20:5)		C55 H93 O6	849.697	15.695	0.0317934	1.44796	0.0198541	0.502044
POS2897		TG(16:1e_18:3_18:3)+H	TG(52:7e)+H	TG	(16:1e_18:3_18:3)	(16:1e)	(18:3)	(18:3)		C55 H95 O5	835.717	13.0359	0.431519	2.00988	0.0467398	0.119887
POS2898		TG(18:3e_10:4_24:0)+H	TG(52:7e)+H	TG	(18:3e_10:4_24:0)	(18:3e)	(10:4)	(24:0)		C55 H95 O5	835.717	13.466	0.0604956	2.488	0.0202513	0.333684
POS2899		TG(12:1e_18:1_22:5)+H	TG(52:7e)+H	TG	(12:1e_18:1_22:5)	(12:1e)	(18:1)	(22:5)		C55 H95 O5	835.717	14.175	0.0841136	3.82696	0.0163576	0.242613
POS2900		TG(16:1e_14:3_22:4)+H	TG(52:8e)+H	TG	(16:1e_14:3_22:4)	(16:1e)	(14:3)	(22:4)		C55 H93 O5	833.702	12.5604	0.265872	1.6506	0.0691471	0.120575
POS2901		TG(18:0_16:0_19:0)+NH4	TG(53:0)+NH4	TG	(18:0_16:0_19:0)	(18:0)	(16:0)	(19:0)		C56 H112 O6 N1	894.848	17.0445	0.0877459	1.19219	0.441528	0.473271
POS2907		TG(14:0e_19:0_20:0)+H	TG(53:0e)+H	TG	(14:0e_19:0_20:0)	(14:0e)	(19:0)	(20:0)		C56 H111 O5	863.843	14.8513	0.0960153	2.00813	0.0376583	0.0847424
POS2908		TG(16:0_18:1_19:0)+NH4	TG(53:1)+NH4	TG	(16:0_18:1_19:0)	(16:0)	(18:1)	(19:0)		C56 H110 O6 N1	892.833	16.4696	0.0720894	1.22399	0.0797844	0.244019
POS2909		TG(18:0_17:0_18:1)+NH4	TG(53:1)+NH4	TG	(18:0_17:0_18:1)	(18:0)	(17:0)	(18:1)		C56 H110 O6 N1	892.833	17.0418	0.07435	1.2704	0.261569	1.76834
POS2916		TG(14:0e_19:1_20:0)+H	TG(53:1e)+H	TG	(14:0e_19:1_20:0)	(14:0e)	(19:1)	(20:0)		C56 H109 O5	861.827	13.9705	0.108194	3.55778	0.0440747	0.0626422
POS2917		TG(19:1_16:0_18:1)+NH4	TG(53:2)+NH4	TG	(19:1_16:0_18:1)	(19:1)	(16:0)	(18:1)		C56 H108 O6 N1	890.817	16.1004	0.0713678	1.4126	0.0202736	0.734789
POS2918		TG(17:0_18:1_18:1)+NH4	TG(53:2)+NH4	TG	(17:0_18:1_18:1)	(17:0)	(18:1)	(18:1)		C56 H108 O6 N1	890.817	16.7854	0.0277447	1.46749	0.0532032	3.25003
POS2922		TG(18:1_17:1_18:1)+NH4	TG(53:3)+NH4	TG	(18:1_17:1_18:1)	(18:1)	(17:1)	(18:1)		C56 H106 O6 N1	888.801	15.7565	0.0565188	1.22854	0.148216	0.22236
POS2928		TG(18:1_11:2_24:1)+NH4	TG(53:4)+NH4	TG	(18:1_11:2_24:1)	(18:1)	(11:2)	(24:1)		C56 H104 O6 N1	886.786	16.636	0.43033	1.14431	0.719937	0.175573
POS2929		TG(16:1e_18:3_19:0)+Na	TG(53:4e)+Na	TG	(16:1e_18:3_19:0)	(16:1e)	(18:3)	(19:0)		C56 H102 O5 Na1	877.762	14.349	0.282899	2.512	0.00621644	0.305179
POS2930		TG(18:2_17:1_18:2)+NH4	TG(53:5)+NH4	TG	(18:2_17:1_18:2)	(18:2)	(17:1)	(18:2)		C56 H102 O6 N1	884.77	15.9223	0.0595889	1.71326	0.0863694	0.698317
POS2932		TG(16:1e_18:4_19:0)+Na	TG(53:5e)+Na	TG	(16:1e_18:4_19:0)	(16:1e)	(18:4)	(19:0)		C56 H100 O5 Na1	875.746	13.4877	0.287355	1.04623	0.857632	0.150131
POS2933		TG(18:3_17:1_18:2)+NH4	TG(53:6)+NH4	TG	(18:3_17:1_18:2)	(18:3)	(17:1)	(18:2)		C56 H100 O6 N1	882.755	15.5862	0.132684	0.797755	0.133058	0.380216
POS2934		TG(18:1_12:4_23:1)+NH4	TG(53:6)+NH4	TG	(18:1_12:4_23:1)	(18:1)	(12:4)	(23:1)		C56 H100 O6 N1	882.755	16.112	0.0751685	1.46586	0.121559	0.339669
POS2935		TG(16:0_17:1_20:5)+NH4	TG(53:6)+NH4	TG	(16:0_17:1_20:5)	(16:0)	(17:1)	(20:5)		C56 H100 O6 N1	882.755	17.251	0.614263	1.91559	0.34719	0.369151
POS2937		TG(20:4_13:0_20:4)+Na	TG(53:8)+Na	TG	(20:4_13:0_20:4)	(20:4)	(13:0)	(20:4)		C56 H92 O6 Na1	883.679	13.9366	0.136856	1.43929	0.19318	0.0874861
POS2938		TG(18:4_17:1_18:3)+Na	TG(53:8)+Na	TG	(18:4_17:1_18:3)	(18:4)	(17:1)	(18:3)		C56 H92 O6 Na1	883.679	14.3582	0.107551	1.65476	0.0190315	0.200955
POS2939		TG(22:5_10:3_21:1)+Na	TG(53:9)+Na	TG	(22:5_10:3_21:1)	(22:5)	(10:3)	(21:1)		C56 H90 O6 Na1	881.663	13.599	0.165496	3.28517	0.00808731	0.167816
POS2944		TG(18:0_18:0_18:0)+NH4	TG(54:0)+NH4	TG	(18:0_18:0_18:0)	(18:0)	(18:0)	(18:0)		C57 H114 O6 N1	908.864	17.2427	0.0720712	1.30703	0.151697	1.79262
POS2950		TG(18:0e_18:0_18:0)+NH4	TG(54:0e)+NH4	TG	(18:0e_18:0_18:0)	(18:0e)	(18:0)	(18:0)		C57 H116 O5 N1	894.885	17.478	0.326196	0.737066	0.550686	0.146098
POS2968		TG(18:0_18:0_18:1)+NH4	TG(54:1)+NH4	TG	(18:0_18:0_18:1)	(18:0)	(18:0)	(18:1)		C57 H112 O6 N1	906.848	17.2037	0.33158	1.15505	0.556294	5.75186
POS2977		TG(16:0e_19:0_19:1)+Na	TG(54:1e)+Na	TG	(16:0e_19:0_19:1)	(16:0e)	(19:0)	(19:1)		C57 H110 O5 Na1	897.825	15.569	0.188409	2.35828	0.0274784	0.850032
POS2978		TG(18:0e_18:0_18:1)+NH4	TG(54:1e)+NH4	TG	(18:0e_18:0_18:1)	(18:0e)	(18:0)	(18:1)		C57 H114 O5 N1	892.869	17.3493	0.154985	1.04387	0.883297	0.253434
POS2999		TG(19:1_17:0_18:1)+H	TG(54:2)+H	TG	(19:1_17:0_18:1)	(19:1)	(17:0)	(18:1)		C57 H107 O6	887.806	15.5233	0.169951	1.55824	0.0360335	0.223713
POS30		AcCa(20:1)+H	AcCa(20:1)+H	AcCa	(20:1)	(20:1)				C27 H52 O4 N1	454.389	2.65296	0.0296261	1.04633	0.853856	0.232393
POS3005		TG(18:0_18:1_18:1)+Na	TG(54:2)+Na	TG	(18:0_18:1_18:1)	(18:0)	(18:1)	(18:1)		C57 H106 O6 Na1	909.788	17.3456	0.455945	2.68613	0.0360024	0.336216
POS3028		TG(18:0e_18:1_18:1)+NH4	TG(54:2e)+NH4	TG	(18:0e_18:1_18:1)	(18:0e)	(18:1)	(18:1)		C57 H112 O5 N1	890.854	17.2513	0.132592	1.52806	0.0521461	0.310565
POS3044		TG(18:1_18:1_18:1)+H	TG(54:3)+H	TG	(18:1_18:1_18:1)	(18:1)	(18:1)	(18:1)		C57 H105 O6	885.791	15.1845	0.328921	2.60888	0.0446827	0.152272
POS3048		TG(18:1_18:1_18:1)+NH4	TG(54:3)+NH4	TG	(18:1_18:1_18:1)	(18:1)	(18:1)	(18:1)		C57 H108 O6 N1	902.817	16.6413	0.0063598	1.11082	0.256491	2.98467
POS3053		TG(18:0_18:1_18:2)+H	TG(54:3)+H	TG	(18:0_18:1_18:2)	(18:0)	(18:1)	(18:2)		C57 H105 O6	885.791	17.4133	0.298667	2.53665	0.379884	0.860705
POS3057		TG(18:1_18:1_18:1)+Na	TG(54:3)+Na	TG	(18:1_18:1_18:1)	(18:1)	(18:1)	(18:1)		C57 H104 O6 Na1	907.773	17.9182	0.534465	1.7761	0.0432237	0.168635
POS3076		TG(18:2e_18:0_18:1)+NH4	TG(54:3e)+NH4	TG	(18:2e_18:0_18:1)	(18:2e)	(18:0)	(18:1)		C57 H110 O5 N1	888.838	17.0459	0.128464	1.27345	0.210617	0.26095
POS3077		TG(18:2e_17:0_19:1)+H	TG(54:3e)+H	TG	(18:2e_17:0_19:1)	(18:2e)	(17:0)	(19:1)		C57 H107 O5	871.811	17.4832	0.0964266	0.607918	0.253899	0.0933983
POS3082		TG(18:0_18:1_18:3)+H	TG(54:4)+H	TG	(18:0_18:1_18:3)	(18:0)	(18:1)	(18:3)		C57 H103 O6	883.775	7.70293	0.446923	0.457354	0.127995	0.0691555
POS3083		TG(18:0_16:0_20:4)+H	TG(54:4)+H	TG	(18:0_16:0_20:4)	(18:0)	(16:0)	(20:4)		C57 H103 O6	883.775	13.962	0.445462	2.83938	0.0240821	0.111498
POS3084		TG(18:1_18:1_18:2)+H	TG(54:4)+H	TG	(18:1_18:1_18:2)	(18:1)	(18:1)	(18:2)		C57 H103 O6	883.775	14.9327	0.04963	2.07388	0.0275412	0.551903
POS3086		TG(18:1_18:1_18:2)+NH4	TG(54:4)+NH4	TG	(18:1_18:1_18:2)	(18:1)	(18:1)	(18:2)		C57 H106 O6 N1	900.801	16.3956	0.0129003	1.14449	0.281191	4.70281
POS31		AcCa(20:1)+H	AcCa(20:1)+H	AcCa	(20:1)	(20:1)				C27 H52 O4 N1	454.389	3.30172	0.211977	4.51977	0.0803771	0.710029
POS3114		TG(16:2e_19:1_19:1)+H	TG(54:4e)+H	TG	(16:2e_19:1_19:1)	(16:2e)	(19:1)	(19:1)		C57 H105 O5	869.796	15.1463	0.213427	2.60646	0.00329525	0.718377
POS3115		TG(18:3e_17:0_19:1)+H	TG(54:4e)+H	TG	(18:3e_17:0_19:1)	(18:3e)	(17:0)	(19:1)		C57 H105 O5	869.796	15.6256	0.0963612	3.18494	0.000389787	0.450209
POS3116		TG(18:3e_17:0_19:1)+H	TG(54:4e)+H	TG	(18:3e_17:0_19:1)	(18:3e)	(17:0)	(19:1)		C57 H105 O5	869.796	17.274	0.0818897	0.884742	0.723368	0.214478
POS3133		TG(18:1_18:1_18:3)+NH4	TG(54:5)+NH4	TG	(18:1_18:1_18:3)	(18:1)	(18:1)	(18:3)		C57 H104 O6 N1	898.786	16.106	0.0178503	1.48102	0.0621941	4.6027
POS3135		TG(18:1_18:1_18:3)+NH4	TG(54:5)+NH4	TG	(18:1_18:1_18:3)	(18:1)	(18:1)	(18:3)		C57 H104 O6 N1	898.786	16.6549	0.761068	1.20197	0.435402	3.33117
POS3136		TG(18:0_16:0_20:5)+H	TG(54:5)+H	TG	(18:0_16:0_20:5)	(18:0)	(16:0)	(20:5)		C57 H101 O6	881.759	16.8703	0.0958695	1.08173	0.308367	0.629035
POS3137		TG(18:1_18:2_18:2)+NH4	TG(54:5)+NH4	TG	(18:1_18:2_18:2)	(18:1)	(18:2)	(18:2)		C57 H104 O6 N1	898.786	17.6044	0.508098	0.673483	0.29931	0.264086
POS3152		TG(18:3e_16:1_20:1)+H	TG(54:5e)+H	TG	(18:3e_16:1_20:1)	(18:3e)	(16:1)	(20:1)		C57 H103 O5	867.78	13.9389	0.048369	3.05691	0.00047963	0.35521
POS3153		TG(20:4e_16:0_18:1)+H	TG(54:5e)+H	TG	(20:4e_16:0_18:1)	(20:4e)	(16:0)	(18:1)		C57 H103 O5	867.78	14.5186	0.0256084	3.3056	0.00140352	0.985151
POS3155		TG(18:0e_16:0_20:5)+H	TG(54:5e)+H	TG	(18:0e_16:0_20:5)	(18:0e)	(16:0)	(20:5)		C57 H103 O5	867.78	17.021	0.303144	1.55276	0.327949	0.0920716
POS3156		TG(16:0_18:1_20:5)+H	TG(54:6)+H	TG	(16:0_18:1_20:5)	(16:0)	(18:1)	(20:5)		C57 H99 O6	879.744	5.39437	0.699043	0.6745	0.512652	0.0403215
POS3157		TG(20:5_11:1_23:0)+H	TG(54:6)+H	TG	(20:5_11:1_23:0)	(20:5)	(11:1)	(23:0)		C57 H99 O6	879.744	6.506	0.759288	1.15507	0.718249	0.0195449
POS3160		TG(18:1_18:2_18:3)+H	TG(54:6)+H	TG	(18:1_18:2_18:3)	(18:1)	(18:2)	(18:3)		C57 H99 O6	879.744	13.69	0.0760539	2.95389	0.0633982	0.132375
POS3163		TG(18:1_18:2_18:3)+NH4	TG(54:6)+NH4	TG	(18:1_18:2_18:3)	(18:1)	(18:2)	(18:3)		C57 H102 O6 N1	896.77	15.7817	0.0269433	1.90487	0.0690761	2.92614
POS3164		TG(18:4_18:1_18:1)+H	TG(54:6)+H	TG	(18:4_18:1_18:1)	(18:4)	(18:1)	(18:1)		C57 H99 O6	879.744	16.4109	0.0334922	0.893776	0.0764651	0.636595
POS3165		TG(16:0_18:1_20:5)+H	TG(54:6)+H	TG	(16:0_18:1_20:5)	(16:0)	(18:1)	(20:5)		C57 H99 O6	879.744	17.5337	0.4654	1.14321	0.779215	0.0456228
POS3175		TG(16:0e_18:1_20:5)+H	TG(54:6e)+H	TG	(16:0e_18:1_20:5)	(16:0e)	(18:1)	(20:5)		C57 H101 O5	865.764	14.0208	0.496929	2.67751	0.207926	0.282728
POS3176		TG(18:2e_18:2_18:2)+H	TG(54:6e)+H	TG	(18:2e_18:2_18:2)	(18:2e)	(18:2)	(18:2)		C57 H101 O5	865.764	14.5531	0.179003	2.22717	0.0147369	0.890827
POS3178		TG(20:0e_12:1_22:5)+H	TG(54:6e)+H	TG	(20:0e_12:1_22:5)	(20:0e)	(12:1)	(22:5)		C57 H101 O5	865.764	15.418	0.0881042	1.9493	0.233509	0.293395
POS3179		TG(14:0e_18:1_22:5)+H	TG(54:6e)+H	TG	(14:0e_18:1_22:5)	(14:0e)	(18:1)	(22:5)		C57 H101 O5	865.764	16.049	0.433019	2.48739	0.0199957	0.148997
POS3180		TG(18:3_18:2_18:2)+NH4	TG(54:7)+NH4	TG	(18:3_18:2_18:2)	(18:3)	(18:2)	(18:2)		C57 H100 O6 N1	894.755	15.4098	0.0301916	1.35918	0.438225	0.606508
POS3181		TG(16:0_18:2_20:5)+NH4	TG(54:7)+NH4	TG	(16:0_18:2_20:5)	(16:0)	(18:2)	(20:5)		C57 H100 O6 N1	894.755	16.518	0.0213321	1.10022	0.461015	0.0721978
POS3182		TG(14:0e_18:1_22:6)+H	TG(54:7e)+H	TG	(14:0e_18:1_22:6)	(14:0e)	(18:1)	(22:6)		C57 H99 O5	863.749	13.9141	0.0639233	3.79653	0.00575579	0.650778
POS3184		TG(12:1e_20:0_22:6)+H	TG(54:7e)+H	TG	(12:1e_20:0_22:6)	(12:1e)	(20:0)	(22:6)		C57 H99 O5	863.749	14.914	0.187484	2.36546	0.0173266	0.3286
POS3185		TG(54:7e)+H	TG(54:7e)+H	TG	(54:7e)	(54:7e)				C57 H99 O5	863.749	15.617	0.142914	2.12598	0.0290564	0.201286
POS3186		TG(16:1_18:2_20:5)+H	TG(54:8)+H	TG	(16:1_18:2_20:5)	(16:1)	(18:2)	(20:5)		C57 H95 O6	875.712	15.7388	0.0497198	1.20362	0.326176	0.501761
POS3187		TG(16:2e_18:1_20:5)+H	TG(54:8e)+H	TG	(16:2e_18:1_20:5)	(16:2e)	(18:1)	(20:5)		C57 H97 O5	861.733	13.8067	0.18447	3.65902	0.0856322	0.444648
POS3188		TG(18:0_16:0_21:0)+NH4	TG(55:0)+NH4	TG	(18:0_16:0_21:0)	(18:0)	(16:0)	(21:0)		C58 H116 O6 N1	922.88	17.2026	0.0587439	0.975708	0.927882	0.51553
POS3195		TG(18:0_18:1_19:0)+NH4	TG(55:1)+NH4	TG	(18:0_18:1_19:0)	(18:0)	(18:1)	(19:0)		C58 H114 O6 N1	920.864	17.1016	0.0912273	1.10149	0.442984	0.114259
POS3197		TG(19:1_18:0_18:0)+NH4	TG(55:1)+NH4	TG	(19:1_18:0_18:0)	(19:1)	(18:0)	(18:0)		C58 H114 O6 N1	920.864	17.2628	0.0763343	1.37139	0.199388	0.435851
POS32		AcCa(20:2)+H	AcCa(20:2)+H	AcCa	(20:2)	(20:2)				C27 H50 O4 N1	452.373	2.02287	0.0105633	0.774857	0.576815	0.521399
POS320		DG(8:0_11:2)+NH4	DG(19:2)+NH4	DG	(8:0_11:2)	(8:0)	(11:2)			C22 H42 O5 N1	400.306	16.9196	0.752516	0.534175	0.528703	0.976995
POS3202		TG(22:6_10:4_23:0)+Na	TG(55:10)+Na	TG	(22:6_10:4_23:0)	(22:6)	(10:4)	(23:0)		C58 H92 O6 Na1	907.679	13.686	0.130518	2.06814	0.0649111	0.0820268
POS3203		TG(55:10e)+Na	TG(55:10e)+Na	TG	(55:10e)	(55:10e)				C58 H94 O5 Na1	893.699	16.139	0.282686	0.631871	0.0262107	0.262335
POS3206		TG(19:1_18:0_18:1)+NH4	TG(55:2)+NH4	TG	(19:1_18:0_18:1)	(19:1)	(18:0)	(18:1)		C58 H112 O6 N1	918.848	16.8965	0.0146201	1.06473	0.614798	0.702401
POS3208		TG(19:0_18:1_18:1)+NH4	TG(55:2)+NH4	TG	(19:0_18:1_18:1)	(19:0)	(18:1)	(18:1)		C58 H112 O6 N1	918.848	17.9025	0.475699	1.00753	0.987278	0.169242
[truncated: 513 more rows]

## Sheet: LDM vs LM
name	DIFF	LipidIon	LipidGroup	Class	FattyAcid	FA1	FA2	FA3	FA4	IonFormula	CalMz	RT-(min)	QCRSD	Fold Change	P-value	VIP
NEG1014	Y	PI(18:0_18:1)-H	PI(36:1)-H	PI	(18:0_18:1)	(18:0)	(18:1)			C45 H84 O13 N0 P1	863.566	9.33325	0.0412353	0.473641	9.21473e-05	1.34245
NEG1016	Y	PI(18:1_18:1)-H	PI(36:2)-H	PI	(18:1_18:1)	(18:1)	(18:1)			C45 H82 O13 N0 P1	861.55	8.51401	0.0393408	0.526525	0.00792261	2.0351
NEG1031	Y	PI(18:0_20:3)-H	PI(38:3)-H	PI	(18:0_20:3)	(18:0)	(20:3)			C47 H84 O13 N0 P1	887.566	8.89983	0.0494745	0.640752	0.0116603	1.03128
NEG1034	Y	PI(18:0_20:4)-H	PI(38:4)-H	PI	(18:0_20:4)	(18:0)	(20:4)			C47 H82 O13 N0 P1	885.55	8.34732	0.0236576	0.799177	0.00554001	2.56696
NEG1087	Y	PS(18:0_18:2)-H	PS(36:2)-H	PS	(18:0_18:2)	(18:0)	(18:2)			C42 H77 O10 N1 P1	786.529	8.75682	0.0309988	0.714049	0.0493578	1.09266
NEG112	Y	CL(78:5)-2H	CL(78:5)-2H	CL	(78:5)	(78:5)				C87 H158 O17 P2	768.549	10.4137	0.1121	0.34353	0.000146957	1.0974
NEG114	Y	CL(78:7)-H	CL(78:7)-H	CL	(78:7)	(78:7)				C87 H155 O17 P2	1534.07	9.93727	0.0163615	0.324716	7.91447e-05	2.864
NEG1214	Y	SM(d40:1)+HCOO	SM(d40:1)+HCOO	SM	(d40:1)	(d40:1)				C46 H92 O8 N2 P1	831.66	11.8051	0.0704568	0.668974	0.00369603	1.22339
NEG1225	Y	SM(d42:1)+HCOO	SM(d42:1)+HCOO	SM	(d42:1)	(d42:1)				C48 H96 O8 N2 P1	859.691	12.92	0.0145295	0.62294	0.000101551	2.71534
NEG1234	Y	SM(d42:2)+HCOO	SM(d42:2)+HCOO	SM	(d42:2)	(d42:2)				C48 H94 O8 N2 P1	857.675	11.7357	0.0150804	0.584997	0.000181972	2.98584
NEG42	Y	CL(18:2_18:2_18:2_18:2)-H	CL(72:8)-H	CL	(18:2_18:2_18:2_18:2)	(18:2)	(18:2)	(18:2)	(18:2)	C81 H141 O17 P2	1447.96	15.1096	0.0342966	0.27253	0.00118563	2.13776
NEG459	Y	LPE(18:0)-H	LPE(18:0)-H	LPE	(18:0)	(18:0)				C23 H47 O7 N1 P1	480.31	2.70134	0.0278569	0.2142	0.00205496	1.14522
NEG54	Y	CL(74:1)-2H	CL(74:1)-2H	CL	(74:1)	(74:1)				C83 H158 O17 P2	744.549	11.0224	0.0203722	0.585986	6.78397e-05	1.13244
NEG57	Y	CL(20:5_18:2_18:2_18:2)-H	CL(74:11)-H	CL	(20:5_18:2_18:2_18:2)	(20:5)	(18:2)	(18:2)	(18:2)	C83 H139 O17 P2	1469.95	14.9758	0.0867813	0.373024	0.00192993	1.08381
NEG588	Y	PC(16:0_18:1)+HCOO	PC(34:1)+HCOO	PC	(16:0_18:1)	(16:0)	(18:1)			C43 H83 O10 N1 P1	804.576	9.55785	0.00813933	0.669283	8.19252e-05	2.94675
NEG607	Y	PC(16:0_18:2)-CH3	PC(34:2)-CH3	PC	(16:0_18:2)	(16:0)	(18:2)			C41 H77 O8 N1 P1	742.539	10.1041	0.0210764	0.460286	0.000399371	3.97704
NEG687	Y	PC(18:0_18:1)+HCOO	PC(36:1)+HCOO	PC	(18:0_18:1)	(18:0)	(18:1)			C45 H87 O10 N1 P1	832.607	10.7614	0.013036	0.644586	0.0134553	1.29358
NEG694	Y	PC(18:1_18:1)+HCOO	PC(36:2)+HCOO	PC	(18:1_18:1)	(18:1)	(18:1)			C45 H85 O10 N1 P1	830.592	9.83905	0.0198169	0.610738	0.00452882	2.25351
NEG70	Y	CL(74:5)-H	CL(74:5)-H	CL	(74:5)	(74:5)				C83 H151 O17 P2	1482.04	9.07334	0.0207349	0.392418	0.000117665	1.53214
NEG716	Y	PC(16:0_20:4)+HCOO	PC(36:4)+HCOO	PC	(16:0_20:4)	(16:0)	(20:4)			C45 H81 O10 N1 P1	826.56	8.48847	0.0387506	0.53498	0.00249855	1.30177
NEG833	Y	PE(16:1e_18:1)-H	PE(34:2e)-H	PE	(16:1e_18:1)	(16:1e)	(18:1)			C39 H75 O7 N1 P1	700.529	10.4642	0.021257	0.695434	0.0149142	1.04657
NEG846	Y	PE(18:0_18:1)-H	PE(36:1)-H	PE	(18:0_18:1)	(18:0)	(18:1)			C41 H79 O8 N1 P1	744.555	11.0277	0.0347632	0.595358	4.89515e-05	1.10539
NEG849	Y	PE(18:1_18:1)-H	PE(36:2)-H	PE	(18:1_18:1)	(18:1)	(18:1)			C41 H77 O8 N1 P1	742.539	10.1364	0.0149699	0.461782	0.000665275	3.96019
NEG850	Y	PE(18:0_18:2)-H	PE(36:2)-H	PE	(18:0_18:2)	(18:0)	(18:2)			C41 H77 O8 N1 P1	742.539	10.6176	0.00713815	0.464964	0.000468397	4.17024
NEG863	Y	PE(18:1_18:2)-H	PE(36:3)-H	PE	(18:1_18:2)	(18:1)	(18:2)			C41 H75 O8 N1 P1	740.524	9.07156	0.0206785	0.392469	0.000117305	1.52942
NEG879	Y	PE(16:1e_20:4)-H	PE(36:5e)-H	PE	(16:1e_20:4)	(16:1e)	(20:4)			C41 H73 O7 N1 P1	722.513	9.31394	0.0332459	0.644596	0.00064458	2.74371
NEG898	Y	PE(18:0_20:3)-H	PE(38:3)-H	PE	(18:0_20:3)	(18:0)	(20:3)			C43 H79 O8 N1 P1	768.555	10.4193	0.0931317	0.366583	0.00115391	1.03732
NEG901	Y	PE(18:0_20:4)-H	PE(38:4)-H	PE	(18:0_20:4)	(18:0)	(20:4)			C43 H77 O8 N1 P1	766.539	9.93611	0.0321771	0.325968	7.71976e-05	2.83689
NEG911	Y	PE(18:1e_20:4)-H	PE(38:5e)-H	PE	(18:1e_20:4)	(18:1e)	(20:4)			C43 H77 O7 N1 P1	750.544	10.2999	0.123175	0.613282	0.00347865	1.36828
NEG917	Y	PE(18:2e_20:4)-H	PE(38:6e)-H	PE	(18:2e_20:4)	(18:2e)	(20:4)			C43 H75 O7 N1 P1	748.529	9.41471	0.00871571	0.62965	0.00117526	2.24533
NEG978	Y	PG(16:0_18:1)-H	PG(34:1)-H	PG	(16:0_18:1)	(16:0)	(18:1)			C40 H76 O10 N0 P1	747.518	8.5626	0.0690613	0.489899	0.00103005	1.05933
POS1128	Y	PC(20:0_11:2)+H	PC(31:2)+H	PC	(20:0_11:2)	(20:0)	(11:2)			C39 H75 O8 N1 P1	716.522	8.96523	0.0476063	0.585761	0.0203155	1.45207
POS1144	Y	PC(32:2)+H	PC(32:2)+H	PC	(32:2)	(32:2)				C40 H77 O8 N1 P1	730.538	7.68361	0.0320761	0.591828	0.0141504	1.21649
POS1163	Y	PC(15:0_18:1)+H	PC(33:1)+H	PC	(15:0_18:1)	(15:0)	(18:1)			C41 H81 O8 N1 P1	746.569	11.0219	0.0596149	0.523466	5.52825e-05	1.37111
POS1323	Y	PC(14:1e_20:4)+H	PC(34:5e)+H	PC	(14:1e_20:4)	(14:1e)	(20:4)			C42 H77 O7 N1 P1	738.543	9.90449	0.0569133	0.576224	0.0105362	1.04255
POS1343	Y	PC(35:3)+H	PC(35:3)+H	PC	(35:3)	(35:3)				C43 H81 O8 N1 P1	770.569	10.4796	0.0507438	0.152702	0.000628182	1.34122
POS1352	Y	PC(35:4)+H	PC(35:4)+H	PC	(35:4)	(35:4)				C43 H79 O8 N1 P1	768.554	9.93503	0.0791589	0.282914	3.97576e-05	4.26261
POS1511	Y	PC(16:1e_22:4)+H	PC(38:5e)+H	PC	(16:1e_22:4)	(16:1e)	(22:4)			C46 H85 O7 N1 P1	794.606	10.6307	0.221431	1.77257	0.00129326	1.29451
POS1561	Y	PC(44:11)+H	PC(44:11)+H	PC	(44:11)	(44:11)				C52 H83 O8 N1 P1	880.585	8.523	0.0354616	0.426524	0.00407382	1.40588
POS1563	Y	PC(44:1e)+Na	PC(44:1e)+Na	PC	(44:1e)	(44:1e)				C52 H104 O7 N1 P1 Na1	908.744	15.4937	0.129152	0.224233	0.0432976	1.61979
POS1564	Y	PC(44:4e)+H	PC(44:4e)+H	PC	(44:4e)	(44:4e)				C52 H99 O7 N1 P1	880.715	15.4971	0.0315233	0.28799	0.0181858	3.03902
POS1575	Y	PE(12:0e_6:0)+H	PE(18:0e)+H	PE	(12:0e_6:0)	(12:0e)	(6:0)			C23 H49 O7 N1 P1	482.324	2.72284	0.01581	0.282173	0.00161333	1.42624
POS1663	Y	PE(16:0p_18:1)+H	PE(34:1p)+H	PE	(16:0p_18:1)	(16:0p)	(18:1)			C39 H77 O7 N1 P1	702.543	10.4727	0.078862	0.667831	0.0132528	1.40554
POS1666	Y	PE(16:1e_18:1)+Na	PE(34:2e)+Na	PE	(16:1e_18:1)	(16:1e)	(18:1)			C39 H76 O7 N1 P1 Na1	724.525	9.31398	0.0613646	0.637779	0.000256619	3.43353
POS1692	Y	PE(14:1e_21:1)+Na	PE(35:2e)+Na	PE	(14:1e_21:1)	(14:1e)	(21:1)			C40 H78 O7 N1 P1 Na1	738.541	9.90061	0.0580486	0.577694	0.0134394	1.03741
POS1701	Y	PE(18:0_18:1)+Na	PE(36:1)+Na	PE	(18:0_18:1)	(18:0)	(18:1)			C41 H80 O8 N1 P1 Na1	768.551	9.93598	0.0791697	0.282906	3.97279e-05	4.26267
POS1708	Y	PE(18:0p_18:1)+H	PE(36:1p)+H	PE	(18:0p_18:1)	(18:0p)	(18:1)			C41 H81 O7 N1 P1	730.575	11.6233	0.0417921	0.689153	0.0133142	1.00934
POS1715	Y	PE(18:1e_18:1)+Na	PE(36:2e)+Na	PE	(18:1e_18:1)	(18:1e)	(18:1)			C41 H80 O7 N1 P1 Na1	752.556	10.4937	0.019235	0.664408	0.0264159	3.38259
POS1738	Y	PE(16:0p_20:4)+H	PE(36:4p)+H	PE	(16:0p_20:4)	(16:0p)	(20:4)			C41 H75 O7 N1 P1	724.528	9.31362	0.0228739	0.648732	0.000382452	3.32105
POS1753	Y	PE(14:1e_23:1)+Na	PE(37:2e)+Na	PE	(14:1e_23:1)	(14:1e)	(23:1)			C42 H82 O7 N1 P1 Na1	766.572	8.968	0.0408468	0.671964	0.0378809	4.94136
POS1785	Y	PE(18:1p_20:3)+H	PE(38:4p)+H	PE	(18:1p_20:3)	(18:1p)	(20:3)			C43 H79 O7 N1 P1	752.559	9.58691	0.0453148	0.586013	0.000785872	1.05186
POS1786	Y	PE(16:0p_22:4)+H	PE(38:4p)+H	PE	(16:0p_22:4)	(16:0p)	(22:4)			C43 H79 O7 N1 P1	752.559	10.2987	0.0372317	0.593545	0.00809335	1.67958
POS1795	Y	PE(18:1p_20:4)+H	PE(38:5p)+H	PE	(18:1p_20:4)	(18:1p)	(20:4)			C43 H77 O7 N1 P1	750.543	9.41904	0.0238555	0.6217	0.000392031	2.6305
POS1894	Y	PI(18:0_18:1)+Na	PI(36:1)+Na	PI	(18:0_18:1)	(18:0)	(18:1)			C45 H85 O13 N0 P1 Na1	887.562	8.36214	0.0633848	0.805302	0.0271923	1.45313
POS2066	Y	SM(d44:5)+H	SM(d44:5)+H	SM	(d44:5)	(d44:5)				C49 H92 O6 N2 P1	835.669	11.7301	0.0235236	0.535878	0.000449215	1.06828
POS220	Y	Co(Q10)+NH4	Co(Q10)+NH4	Co	(Q10)	(Q10)				C59 H94 O4 N1	880.718	15.5003	0.0212196	0.27968	0.0187192	3.72681
POS2401	Y	TG(16:0_14:0_16:0)+NH4	TG(46:0)+NH4	TG	(16:0_14:0_16:0)	(16:0)	(14:0)	(16:0)		C49 H98 O6 N1	796.739	16.3263	0.11923	1.53458	0.0033979	1.4556
POS2438	Y	TG(16:0_16:0_16:0)+NH4	TG(48:0)+NH4	TG	(16:0_16:0_16:0)	(16:0)	(16:0)	(16:0)		C51 H102 O6 N1	824.77	16.4122	0.0328027	1.50539	0.00359471	2.62242
POS2452	Y	TG(16:0_14:0_18:1)+NH4	TG(48:1)+NH4	TG	(16:0_14:0_18:1)	(16:0)	(14:0)	(18:1)		C51 H100 O6 N1	822.755	16.3261	0.026924	1.51893	0.00378845	11.1767
POS2566	Y	TG(16:0e_16:0_18:1)+NH4	TG(50:1e)+NH4	TG	(16:0e_16:0_18:1)	(16:0e)	(16:0)	(18:1)		C53 H106 O5 N1	836.807	17.0418	0.0622699	1.92824	0.0294244	1.01457
POS28	Y	AcCa(20:0)+H	AcCa(20:0)+H	AcCa	(20:0)	(20:0)				C27 H54 O4 N1	456.405	3.73841	0.0123044	0.453863	0.0263836	1.10303
POS30	Y	AcCa(20:1)+H	AcCa(20:1)+H	AcCa	(20:1)	(20:1)				C27 H52 O4 N1	454.389	2.65296	0.0296261	0.539987	0.0434865	1.19279
POS3386	Y	TG(18:3e_18:1_22:1)+H	TG(58:5e)+H	TG	(18:3e_18:1_22:1)	(18:3e)	(18:1)	(22:1)		C61 H111 O5	923.843	15.3914	0.385398	2.59634	0.0359923	2.31084
POS3428	Y	TG(18:3e_18:1_24:1)+H	TG(60:5e)+H	TG	(18:3e_18:1_24:1)	(18:3e)	(18:1)	(24:1)		C63 H115 O5	951.874	15.8615	0.16031	1.91888	0.00368071	1.05284
POS3430	Y	TG(20:0e_18:0_22:6)+H	TG(60:6e)+H	TG	(20:0e_18:0_22:6)	(20:0e)	(18:0)	(22:6)		C63 H113 O5	949.858	15.8981	0.156023	2.02177	0.0323003	1.90725
POS3571	Y	phSM(t38:2)+H	phSM(t38:2)+H	phSM	(t38:2)	(t38:2)				C43 H86 O8 N2 P1	789.612	9.84745	0.0965529	0.521191	0.00067953	1.48917
POS43	Y	AcCa(22:2)+H	AcCa(22:2)+H	AcCa	(22:2)	(22:2)				C29 H54 O4 N1	480.405	2.84285	0.0584482	0.326651	0.0377478	1.13602
POS444	Y	DG(26:4e)+NH4	DG(26:4e)+NH4	DG	(26:4e)	(26:4e)				C29 H54 O4 N1	480.405	2.85061	0.0578396	0.318241	0.029675	1.10537
POS478	Y	DG(30:2e)+H	DG(30:2e)+H	DG	(30:2e)	(30:2e)				C33 H63 O4	523.472	16.3242	0.0504483	1.43697	0.0070432	1.02624
POS607	Y	DG(34:2e)+Na	DG(34:2e)+Na	DG	(34:2e)	(34:2e)				C37 H70 O4 Na1	601.517	15.3393	0.0544645	0.472336	2.55583e-05	1.01177
POS630	Y	DG(34:3e)+Na	DG(34:3e)+Na	DG	(34:3e)	(34:3e)				C37 H68 O4 Na1	599.501	14.961	0.018987	0.225457	0.00478105	3.297
POS65	Y	CL(72:8)+H	CL(72:8)+H	CL	(72:8)	(72:8)				C81 H143 O17 P2	1449.98	15.37	0.190579	0.255509	0.0071145	1.76005
POS678	Y	DG(36:3e)+Na	DG(36:3e)+Na	DG	(36:3e)	(36:3e)				C39 H72 O4 Na1	627.532	8.3634	0.0389766	0.802943	0.0196425	2.31789
POS679	Y	DG(36:3e)+H	DG(36:3e)+H	DG	(36:3e)	(36:3e)				C39 H73 O4	605.55	9.38496	0.0247351	0.554448	0.000408443	1.00037
POS695	Y	DG(36:4e)+H	DG(36:4e)+H	DG	(36:4e)	(36:4e)				C39 H71 O4	603.535	8.52569	0.0485172	0.464293	0.00502915	1.84984
POS870	Y	LPC(15:0)+H	LPC(15:0)+H	LPC	(15:0)	(15:0)				C23 H49 O7 N1 P1	482.324	2.72253	0.0171462	0.283105	0.00164668	1.38633
POS877	Y	LPC(16:0e)+H	LPC(16:0e)+H	LPC	(16:0e)	(16:0e)				C24 H53 O6 N1 P1	482.361	2.76608	0.374557	6.12899	0.000284139	1.5852
NEG1		CL(50:2)-2H	CL(50:2)-2H	CL	(50:2)	(50:2)				C59 H108 O17 P2	575.354	8.25507	0.0607124	0.914522	0.453559	0.18013
NEG10		CL(18:2_14:0_18:1_18:2)-H	CL(68:5)-H	CL	(18:2_14:0_18:1_18:2)	(18:2)	(14:0)	(18:1)	(18:2)	C77 H139 O17 P2	1397.95	15.2597	0.0745775	0.46108	0.0398075	0.0650518
NEG100		CL(19:1_20:0_18:2_20:0)-H	CL(77:3)-H	CL	(19:1_20:0_18:2_20:0)	(19:1)	(20:0)	(18:2)	(20:0)	C86 H161 O17 P2	1528.12	9.19033	0.0778675	0.752745	0.197342	0.313579
NEG1000		PG(18:1_20:4)-H	PG(38:5)-H	PG	(18:1_20:4)	(18:1)	(20:4)			C44 H76 O10 N0 P1	795.518	6.95764	0.0575279	0.808238	0.417573	0.0291346
NEG1001		PG(22:4_18:2)-H	PG(40:6)-H	PG	(22:4_18:2)	(22:4)	(18:2)			C46 H78 O10 N0 P1	821.534	6.93672	0.0599954	0.809628	0.263119	0.0528459
NEG1002		PI(16:0_16:0)-H	PI(32:0)-H	PI	(16:0_16:0)	(16:0)	(16:0)			C41 H78 O13 N0 P1	809.519	8.11411	0.0967286	0.420612	0.00574261	0.0898599
NEG1003		PI(16:0_16:1)-H	PI(32:1)-H	PI	(16:0_16:1)	(16:0)	(16:1)			C41 H76 O13 N0 P1	807.503	7.14337	0.0422524	0.80634	0.458576	0.0173076
NEG1004		PI(33:1e)-H	PI(33:1e)-H	PI	(33:1e)	(33:1e)				C42 H80 O12 N0 P1	807.539	12.053	0.182715	0.496989	0.00204208	0.0865933
NEG1005		PI(18:0_16:0)-H	PI(34:0)-H	PI	(18:0_16:0)	(18:0)	(16:0)			C43 H82 O13 N0 P1	837.55	9.2366	0.328137	0.530693	0.091499	0.124208
NEG1006		PI(16:0_18:1)-H	PI(34:1)-H	PI	(16:0_18:1)	(16:0)	(18:1)			C43 H80 O13 N0 P1	835.534	8.26417	0.0632428	0.638961	0.0522088	0.457213
NEG1007		PI(18:1e_16:0)-H	PI(34:1e)-H	PI	(18:1e_16:0)	(18:1e)	(16:0)			C43 H82 O12 N0 P1	821.555	8.83	0.256119	1.10526	0.615323	0.0552409
NEG1008		PI(16:0_18:2)-H	PI(34:2)-H	PI	(16:0_18:2)	(16:0)	(18:2)			C43 H78 O13 N0 P1	833.519	7.39099	0.0417458	0.743821	0.143477	0.2057
NEG1009		PI(16:0e_18:2)-H	PI(34:2e)-H	PI	(16:0e_18:2)	(16:0e)	(18:2)			C43 H80 O12 N0 P1	819.539	8.007	0.15329	0.934807	0.763454	0.0457448
NEG101		CL(77:3)-H	CL(77:3)-H	CL	(77:3)	(77:3)				C86 H161 O17 P2	1528.12	10.0989	0.136679	0.364346	9.07347e-05	0.167703
NEG1010		PI(35:0e)-H	PI(35:0e)-H	PI	(35:0e)	(35:0e)				C44 H86 O12 N0 P1	837.586	9.067	0.0741057	0.829479	0.293954	0.466035
NEG1011		PI(17:0_18:1)-H	PI(35:1)-H	PI	(17:0_18:1)	(17:0)	(18:1)			C44 H82 O13 N0 P1	849.55	8.80644	0.0485863	0.449043	0.0883207	0.127312
NEG1012		PI(17:0_18:2)-H	PI(35:2)-H	PI	(17:0_18:2)	(17:0)	(18:2)			C44 H80 O13 N0 P1	847.534	7.96257	0.0478231	0.496753	0.117183	0.144822
NEG1013		PI(18:0_18:0)-H	PI(36:0)-H	PI	(18:0_18:0)	(18:0)	(18:0)			C45 H86 O13 N0 P1	865.581	10.3204	0.0581379	0.295233	0.000320425	0.11818
NEG1015		PI(18:1_18:1)-H	PI(36:2)-H	PI	(18:1_18:1)	(18:1)	(18:1)			C45 H82 O13 N0 P1	861.55	7.513	0.0185204	1.21648	0.292613	0.155819
NEG1017		PI(36:2e)-H	PI(36:2e)-H	PI	(36:2e)	(36:2e)				C45 H84 O12 N0 P1	847.571	8.93233	0.257152	1.79059	0.0892383	0.0791549
NEG1018		PI(36:3)-H	PI(36:3)-H	PI	(36:3)	(36:3)				C45 H80 O13 N0 P1	859.534	6.74023	0.0509791	0.652024	0.0228689	0.0499731
NEG1019		PI(18:1_18:2)-H	PI(36:3)-H	PI	(18:1_18:2)	(18:1)	(18:2)			C45 H80 O13 N0 P1	859.534	7.51209	0.0210045	1.41477	0.108931	0.302538
NEG1020		PI(18:0_18:3)-H	PI(36:3)-H	PI	(18:0_18:3)	(18:0)	(18:3)			C45 H80 O13 N0 P1	859.534	7.96433	0.0123117	0.541451	0.0241542	0.216205
NEG1021		PI(18:1e_18:2)-H	PI(36:3e)-H	PI	(18:1e_18:2)	(18:1e)	(18:2)			C45 H82 O12 N0 P1	845.555	8.08265	0.0815972	1	0.999989	0.0619998
NEG1022		PI(18:2_18:2)-H	PI(36:4)-H	PI	(18:2_18:2)	(18:2)	(18:2)			C45 H78 O13 N0 P1	857.519	6.64356	0.122794	0.836138	0.592498	0.0406906
NEG1023		PI(16:0_20:4)-H	PI(36:4)-H	PI	(16:0_20:4)	(16:0)	(20:4)			C45 H78 O13 N0 P1	857.519	7.2354	0.00841396	0.719052	0.0832729	0.216245
NEG1024		PI(16:0e_20:4)-H	PI(36:4e)-H	PI	(16:0e_20:4)	(16:0e)	(20:4)			C45 H80 O12 N0 P1	843.539	7.83199	0.0926624	0.998679	0.994355	0.0519116
NEG1025		PI(19:1_18:0)-H	PI(37:1)-H	PI	(19:1_18:0)	(19:1)	(18:0)			C46 H86 O13 N0 P1	877.581	9.83856	0.0558469	0.367453	0.00118793	0.159321
NEG1026		PI(19:0_18:2)-H	PI(37:2)-H	PI	(19:0_18:2)	(19:0)	(18:2)			C46 H84 O13 N0 P1	875.566	9.06937	0.0668689	0.421163	0.019363	0.154652
NEG1027		PI(17:0_20:3)-H	PI(37:3)-H	PI	(17:0_20:3)	(17:0)	(20:3)			C46 H82 O13 N0 P1	873.55	8.26567	0.124065	0.595596	0.166011	0.0859914
NEG1028		PI(17:0_20:4)-H	PI(37:4)-H	PI	(17:0_20:4)	(17:0)	(20:4)			C46 H80 O13 N0 P1	871.534	7.80594	0.0580765	0.659108	0.141358	0.164179
NEG1029		PI(18:0_20:1)-H	PI(38:1)-H	PI	(18:0_20:1)	(18:0)	(20:1)			C47 H88 O13 N0 P1	891.597	10.3547	0.0309213	0.437649	0.00116702	0.235605
NEG103		CL(78:0)-2H	CL(78:0)-2H	CL	(78:0)	(78:0)				C87 H168 O17 P2	773.588	10.746	0.180443	0.569095	0.019699	0.0956323
NEG1030		PI(18:0_20:2)-H	PI(38:2)-H	PI	(18:0_20:2)	(18:0)	(20:2)			C47 H86 O13 N0 P1	889.581	9.48716	0.0123654	0.420364	0.00200717	0.489087
NEG1032		PI(18:0_20:3)-H	PI(38:3)-H	PI	(18:0_20:3)	(18:0)	(20:3)			C47 H84 O13 N0 P1	887.566	9.35609	0.0451231	0.644506	0.00505257	0.788032
NEG1033		PI(18:1_20:3)-H	PI(38:4)-H	PI	(18:1_20:3)	(18:1)	(20:3)			C47 H82 O13 N0 P1	885.55	7.35609	0.312063	1.8197	0.251575	0.160431
NEG1038		PI(38:4e)-H	PI(38:4e)-H	PI	(38:4e)	(38:4e)				C47 H84 O12 N0 P1	871.571	8.392	0.80358	0.897005	0.444385	0.207859
NEG1039		PI(18:1_20:4)-H	PI(38:5)-H	PI	(18:1_20:4)	(18:1)	(20:4)			C47 H80 O13 N0 P1	883.534	7.35645	0.0318788	0.970566	0.851662	0.0765642
NEG104		CL(78:1)-2H	CL(78:1)-2H	CL	(78:1)	(78:1)				C87 H166 O17 P2	772.581	10.761	0.0944537	0.717638	0.0953047	0.0914587
NEG1040		PI(18:1_20:4)-H	PI(38:5)-H	PI	(18:1_20:4)	(18:1)	(20:4)			C47 H80 O13 N0 P1	883.534	8.18219	0.147003	0.902205	0.334211	0.185231
NEG1041		PI(18:1e_20:4)-H	PI(38:5e)-H	PI	(18:1e_20:4)	(18:1e)	(20:4)			C47 H82 O12 N0 P1	869.555	7.91456	0.121324	0.880852	0.605943	0.106852
NEG1042		PI(18:2_20:4)-H	PI(38:6)-H	PI	(18:2_20:4)	(18:2)	(20:4)			C47 H78 O13 N0 P1	881.519	6.48179	0.101563	0.540992	0.0204997	0.0726535
NEG1043		PI(39:3)-H	PI(39:3)-H	PI	(39:3)	(39:3)				C48 H86 O13 N0 P1	901.581	9.375	0.170565	0.465903	0.0273531	0.0937808
NEG1044		PI(39:4)-H	PI(39:4)-H	PI	(39:4)	(39:4)				C48 H84 O13 N0 P1	899.566	8.451	0.210062	0.660975	0.219375	0.0604199
NEG1045		PI(19:0_20:4)-H	PI(39:4)-H	PI	(19:0_20:4)	(19:0)	(20:4)			C48 H84 O13 N0 P1	899.566	8.90597	0.139155	0.644542	0.116715	0.162063
NEG1046		PI(40:3)-H	PI(40:3)-H	PI	(40:3)	(40:3)				C49 H88 O13 N0 P1	915.597	5.90927	0.0410021	0.972779	0.709454	0.123273
NEG1047		PI(22:0_18:3)-H	PI(40:3)-H	PI	(22:0_18:3)	(22:0)	(18:3)			C49 H88 O13 N0 P1	915.597	8.04759	0.0552153	0.844534	0.331499	0.0496186
NEG1048		PI(18:0_22:3)-H	PI(40:3)-H	PI	(18:0_22:3)	(18:0)	(22:3)			C49 H88 O13 N0 P1	915.597	9.92586	0.0220557	0.618673	0.0161078	0.143079
NEG1049		PI(20:2_20:2)-H	PI(40:4)-H	PI	(20:2_20:2)	(20:2)	(20:2)			C49 H86 O13 N0 P1	913.581	5.87554	0.0380023	0.726594	0.0497309	0.117904
NEG105		CL(78:1)-2H	CL(78:1)-2H	CL	(78:1)	(78:1)				C87 H166 O17 P2	772.581	12.099	0.0468188	0.370262	0.000328875	0.297382
NEG1050		PI(18:0_22:4)-H	PI(40:4)-H	PI	(18:0_22:4)	(18:0)	(22:4)			C49 H86 O13 N0 P1	913.581	9.12257	0.0224127	0.650206	0.00182301	0.571257
NEG1051		PI(18:0_22:5)-H	PI(40:5)-H	PI	(18:0_22:5)	(18:0)	(22:5)			C49 H84 O13 N0 P1	911.566	8.46323	0.0733661	0.597433	0.000841964	0.279267
NEG1052		PI(18:1_22:5)-H	PI(40:6)-H	PI	(18:1_22:5)	(18:1)	(22:5)			C49 H82 O13 N0 P1	909.55	7.448	0.0405707	0.720995	0.143362	0.039688
NEG1053		PI(18:0_22:6)-H	PI(40:6)-H	PI	(18:0_22:6)	(18:0)	(22:6)			C49 H82 O13 N0 P1	909.55	8.07563	0.0738164	0.519572	0.000371636	0.127507
NEG1054		PIP(18:1e_18:0)-H	PIP(36:1e)-H	PIP	(18:1e_18:0)	(18:1e)	(18:0)			C45 H87 O15 N0 P2	929.553	8.34724	1.21922	7.49211	0.182755	0.227413
NEG1055		PIP(18:2e_18:2)-H	PIP(36:4e)-H	PIP	(18:2e_18:2)	(18:2e)	(18:2)			C45 H81 O15 N0 P2	923.506	5.839	0.0564414	0.417135	0.022624	0.0720399
NEG1056		PIP(39:2)-H	PIP(39:2)-H	PIP	(39:2)	(39:2)				C48 H89 O16 N0 P2	983.563	8.30402	0.253263	0.619394	0.0240861	0.0807526
NEG1057		PIP(40:5e)-H	PIP(40:5e)-H	PIP	(40:5e)	(40:5e)				C49 H87 O15 N0 P2	977.553	1.459	0.127559	1.53202	0.670377	0.0672052
NEG1058		PIP(40:9e)-H	PIP(40:9e)-H	PIP	(40:9e)	(40:9e)				C49 H79 O15 N0 P2	969.49	7.39441	0.0635619	0.74186	0.142117	0.0568987
NEG1059		PIP(42:10e)-H	PIP(42:10e)-H	PIP	(42:10e)	(42:10e)				C51 H81 O15 N0 P2	995.506	7.69379	0.195782	0.507181	0.0847305	0.0580026
NEG106		CL(78:11)-2H	CL(78:11)-2H	CL	(78:11)	(78:11)				C87 H146 O17 P2	762.502	7.97098	0.0683048	0.28028	0.000802614	0.255899
NEG1060		PIP(42:9e)-H	PIP(42:9e)-H	PIP	(42:9e)	(42:9e)				C51 H83 O15 N0 P2	997.521	8.51963	0.0496952	1.06238	0.670959	0.137539
NEG1061		PIP(54:6)-H	PIP(54:6)-H	PIP	(54:6)	(54:6)				C63 H111 O16 N0 P2	1185.74	10.6809	0.0564007	0.182186	0.013324	0.272326
NEG1062		PIP2(16:0e_17:0)-H	PIP2(33:0e)-H	PIP2	(16:0e_17:0)	(16:0e)	(17:0)			C42 H84 O18 N0 P3	969.488	7.389	0.0749101	0.748767	0.151383	0.0565932
NEG1063		PIP2(18:0_17:0)-H	PIP2(35:0)-H	PIP2	(18:0_17:0)	(18:0)	(17:0)			C44 H86 O19 N0 P3	1011.5	8.399	0.55265	1.19943	0.48287	0.030481
NEG1064		PIP2(16:1e_19:1)-H	PIP2(35:2e)-H	PIP2	(16:1e_19:1)	(16:1e)	(19:1)			C44 H84 O18 N0 P3	993.488	7.23371	0.0428589	0.663766	0.0396025	0.0732524
NEG1065		PIP2(18:0e_19:1)-H	PIP2(37:1e)-H	PIP2	(18:0e_19:1)	(18:0e)	(19:1)			C46 H90 O18 N0 P3	1023.53	8.813	0.10066	1.03866	0.796352	0.0526191
NEG1066		PIP2(37:2e)-H	PIP2(37:2e)-H	PIP2	(37:2e)	(37:2e)				C46 H88 O18 N0 P3	1021.52	8.31192	0.0550476	1.11948	0.42022	0.177596
NEG1067		PIP2(16:2e_21:1)-H	PIP2(37:3e)-H	PIP2	(16:2e_21:1)	(16:2e)	(21:1)			C46 H86 O18 N0 P3	1019.5	7.35193	0.102593	0.944099	0.725589	0.0114694
NEG1068		PS(22:1e)-H	PS(22:1e)-H	PS	(22:1e)	(22:1e)				C28 H53 O9 N1 P1	578.346	2.837	0.121601	0.264099	0.0682945	0.111897
NEG1069		PS(24:0)-H	PS(24:0)-H	PS	(24:0)	(24:0)				C30 H57 O10 N1 P1	622.373	2.091	0.236363	0.421441	0.368093	0.0471853
NEG107		CL(78:2)-2H	CL(78:2)-2H	CL	(78:2)	(78:2)				C87 H164 O17 P2	771.573	9.64139	0.41504	0.552506	0.0951185	0.145141
NEG1070		PS(16:0_18:1)-H	PS(34:1)-H	PS	(16:0_18:1)	(16:0)	(18:1)			C40 H75 O10 N1 P1	760.513	8.51972	0.0931972	1.33719	0.0789062	0.167251
NEG1071		PS(16:0e_18:1)-H	PS(34:1e)-H	PS	(16:0e_18:1)	(16:0e)	(18:1)			C40 H77 O9 N1 P1	746.534	9.05417	0.14213	0.546447	0.00980278	0.215099
NEG1072		PS(16:0_18:2)-H	PS(34:2)-H	PS	(16:0_18:2)	(16:0)	(18:2)			C40 H73 O10 N1 P1	758.498	7.63337	0.0663512	1.41495	0.148268	0.176995
NEG1073		PS(16:0e_18:2)-H	PS(34:2e)-H	PS	(16:0e_18:2)	(16:0e)	(18:2)			C40 H75 O9 N1 P1	744.518	8.30078	0.393043	2.208	0.0291382	0.175024
NEG1074		PS(16:1e_18:1)-H	PS(34:2e)-H	PS	(16:1e_18:1)	(16:1e)	(18:1)			C40 H75 O9 N1 P1	744.518	9.00037	0.0395007	1.15129	0.539683	0.145385
NEG1075		PS(16:1e_18:2)-H	PS(34:3e)-H	PS	(16:1e_18:2)	(16:1e)	(18:2)			C40 H73 O9 N1 P1	742.503	8.12095	0.042638	1.04049	0.855265	0.14668
NEG1076		PS(17:0_18:2)-H	PS(35:2)-H	PS	(17:0_18:2)	(17:0)	(18:2)			C41 H75 O10 N1 P1	772.513	8.22046	0.144561	0.674668	0.194906	0.0680764
NEG1077		PS(35:2e)-H	PS(35:2e)-H	PS	(35:2e)	(35:2e)				C41 H77 O9 N1 P1	758.534	6.889	0.0987578	0.370491	0.0139405	0.0571884
NEG1078		PS(18:0_18:1)-H	PS(36:1)-H	PS	(18:0_18:1)	(18:0)	(18:1)			C42 H79 O10 N1 P1	788.545	9.6231	0.0153229	0.758295	0.0380369	0.970405
NEG108		CL(78:3)-2H	CL(78:3)-2H	CL	(78:3)	(78:3)				C87 H162 O17 P2	770.565	9.84697	0.147596	0.63038	0.0082763	0.210834
NEG1084		PS(18:0e_18:1)-H	PS(36:1e)-H	PS	(18:0e_18:1)	(18:0e)	(18:1)			C42 H81 O9 N1 P1	774.565	8.80315	0.00802555	1.01243	0.957285	0.264613
NEG1085		PS(18:0e_18:1)-H	PS(36:1e)-H	PS	(18:0e_18:1)	(18:0e)	(18:1)			C42 H81 O9 N1 P1	774.565	10.3551	0.0408567	1.88135	0.0691252	0.225386
NEG109		CL(78:3)-2H	CL(78:3)-2H	CL	(78:3)	(78:3)				C87 H162 O17 P2	770.565	11.1434	0.0239412	0.380974	1.38828e-05	0.457376
NEG1091		PS(36:2e)-H	PS(36:2e)-H	PS	(36:2e)	(36:2e)				C42 H79 O9 N1 P1	772.55	8.60222	0.116717	1.15419	0.590587	0.131297
NEG1092		PS(18:0e_18:2)-H	PS(36:2e)-H	PS	(18:0e_18:2)	(18:0e)	(18:2)			C42 H79 O9 N1 P1	772.55	9.4593	0.226581	2.23499	0.0570324	0.272299
NEG1093		PS(18:1e_18:1)-H	PS(36:2e)-H	PS	(18:1e_18:1)	(18:1e)	(18:1)			C42 H79 O9 N1 P1	772.55	10.1555	0.0376076	1.26175	0.398064	0.402576
NEG1094		PS(18:1e_18:1)-H	PS(36:2e)-H	PS	(18:1e_18:1)	(18:1e)	(18:1)			C42 H79 O9 N1 P1	772.55	10.689	0.8977	0.528374	0.539414	0.536724
NEG1095		PS(18:1_18:2)-H	PS(36:3)-H	PS	(18:1_18:2)	(18:1)	(18:2)			C42 H75 O10 N1 P1	784.513	7.74104	0.105626	0.793707	0.339511	0.0429318
NEG1096		PS(18:0_18:3)-H	PS(36:3)-H	PS	(18:0_18:3)	(18:0)	(18:3)			C42 H75 O10 N1 P1	784.513	8.17686	0.235223	0.824127	0.357997	0.098895
NEG1097		PS(18:1_18:2)-H	PS(36:3)-H	PS	(18:1_18:2)	(18:1)	(18:2)			C42 H75 O10 N1 P1	784.513	9.87149	0.029694	1.25303	0.161071	0.0904661
NEG1098		PS(18:1e_18:2)-H	PS(36:3e)-H	PS	(18:1e_18:2)	(18:1e)	(18:2)			C42 H77 O9 N1 P1	770.534	9.27521	0.0719297	1.38628	0.171518	0.382647
NEG1099		PS(36:3e)-H	PS(36:3e)-H	PS	(36:3e)	(36:3e)				C42 H77 O9 N1 P1	770.534	10.648	0.197674	0.923421	0.621422	0.0381716
NEG11		CL(18:2_18:2_16:1_16:1)-H	CL(68:6)-H	CL	(18:2_18:2_16:1_16:1)	(18:2)	(18:2)	(16:1)	(16:1)	C77 H137 O17 P2	1395.93	14.8737	0.0994108	0.460358	0.00876721	0.0772781
NEG110		CL(78:4)-2H	CL(78:4)-2H	CL	(78:4)	(78:4)				C87 H160 O17 P2	769.557	10.087	0.476994	0.259884	0.000649945	0.398509
NEG1100		PS(36:3e)-H	PS(36:3e)-H	PS	(36:3e)	(36:3e)				C42 H77 O9 N1 P1	770.534	11.5496	0.021088	0.625937	0.0734854	0.0787643
NEG1101		PS(18:2_18:2)-H	PS(36:4)-H	PS	(18:2_18:2)	(18:2)	(18:2)			C42 H73 O10 N1 P1	782.498	8.95235	0.0676789	0.884121	0.323218	0.182569
NEG1102		PS(16:1e_20:3)-H	PS(36:4e)-H	PS	(16:1e_20:3)	(16:1e)	(20:3)			C42 H75 O9 N1 P1	768.518	8.42866	0.25952	1.30164	0.219457	0.0944621
NEG1103		PS(16:1e_20:3)-H	PS(36:4e)-H	PS	(16:1e_20:3)	(16:1e)	(20:3)			C42 H75 O9 N1 P1	768.518	10.4448	0.0254976	0.859487	0.328633	0.0970257
NEG1104		PS(16:1e_20:4)-H	PS(36:5e)-H	PS	(16:1e_20:4)	(16:1e)	(20:4)			C42 H73 O9 N1 P1	766.503	7.92299	0.0171542	0.80409	0.253139	0.114553
NEG1105		PS(36:5e)-H	PS(36:5e)-H	PS	(36:5e)	(36:5e)				C42 H73 O9 N1 P1	766.503	9.54552	0.0277299	1.05261	0.630545	0.293202
NEG1109		PS(19:0_18:2)-H	PS(37:2)-H	PS	(19:0_18:2)	(19:0)	(18:2)			C43 H79 O10 N1 P1	800.545	9.33579	0.186616	0.632303	0.0168054	0.101647
NEG111		CL(78:5)-2H	CL(78:5)-2H	CL	(78:5)	(78:5)				C87 H158 O17 P2	768.549	8.79245	0.286433	1.0222	0.88734	0.107108
NEG1110		PS(37:2e)-H	PS(37:2e)-H	PS	(37:2e)	(37:2e)				C43 H81 O9 N1 P1	786.565	8.58114	0.035737	1.21444	0.206451	0.374049
NEG1111		PS(37:2e)-H	PS(37:2e)-H	PS	(37:2e)	(37:2e)				C43 H81 O9 N1 P1	786.565	9.19515	0.0264275	0.801763	0.142146	2.46299
NEG1112		PS(37:3e)-H	PS(37:3e)-H	PS	(37:3e)	(37:3e)				C43 H79 O9 N1 P1	784.55	8.41284	0.199032	0.929344	0.687716	0.352663
NEG1113		PS(20:0_18:1)-H	PS(38:1)-H	PS	(20:0_18:1)	(20:0)	(18:1)			C44 H83 O10 N1 P1	816.576	10.73	0.152151	0.686863	0.0137761	0.18395
NEG1114		PS(38:1e)-H	PS(38:1e)-H	PS	(38:1e)	(38:1e)				C44 H85 O9 N1 P1	802.597	10.7439	0.080268	0.779312	0.272279	0.166143
NEG1115		PS(38:2)-H	PS(38:2)-H	PS	(38:2)	(38:2)				C44 H81 O10 N1 P1	814.56	8.422	0.618199	0.541776	0.201277	0.14548
NEG1116		PS(18:0_20:2)-H	PS(38:2)-H	PS	(18:0_20:2)	(18:0)	(20:2)			C44 H81 O10 N1 P1	814.56	9.81076	0.11454	0.930638	0.587116	0.0925787
NEG1119		PS(18:0_20:3)-H	PS(38:3)-H	PS	(18:0_20:3)	(18:0)	(20:3)			C44 H79 O10 N1 P1	812.545	9.06031	0.16375	0.875452	0.384709	0.203128
NEG1120		PS(18:1_20:2)-H	PS(38:3)-H	PS	(18:1_20:2)	(18:1)	(20:2)			C44 H79 O10 N1 P1	812.545	11.0331	0.0678902	0.657786	9.36733e-06	0.376681
NEG1122		PS(38:3e)-H	PS(38:3e)-H	PS	(38:3e)	(38:3e)				C44 H81 O9 N1 P1	798.565	11.6198	0.42236	0.869872	0.535565	0.0852605
NEG1123		PS(38:3e)-H	PS(38:3e)-H	PS	(38:3e)	(38:3e)				C44 H81 O9 N1 P1	798.565	12.637	0.0381443	0.345532	0.217425	0.0430225
NEG1124		PS(18:1_20:3)-H	PS(38:4)-H	PS	(18:1_20:3)	(18:1)	(20:3)			C44 H77 O10 N1 P1	810.529	8.06456	0.125677	0.567028	0.00569082	0.0795697
NEG1125		PS(18:0_20:4)-H	PS(38:4)-H	PS	(18:0_20:4)	(18:0)	(20:4)			C44 H77 O10 N1 P1	810.529	8.5738	0.108634	0.656298	0.0249729	0.236763
NEG1128		PS(38:4e)-H	PS(38:4e)-H	PS	(38:4e)	(38:4e)				C44 H79 O9 N1 P1	796.55	8.42929	0.0937024	0.730154	0.263188	0.0789097
NEG1129		PS(16:0e_22:4)-H	PS(38:4e)-H	PS	(16:0e_22:4)	(16:0e)	(22:4)			C44 H79 O9 N1 P1	796.55	8.94856	0.0940132	1.02349	0.919521	0.0989194
NEG113		CL(78:7)-2H	CL(78:7)-2H	CL	(78:7)	(78:7)				C87 H154 O17 P2	766.534	8.59751	0.0862312	0.413309	0.114028	0.188504
NEG1130		PS(18:1e_20:3)-H	PS(38:4e)-H	PS	(18:1e_20:3)	(18:1e)	(20:3)			C44 H79 O9 N1 P1	796.55	9.54864	0.110578	0.984396	0.883798	0.153111
NEG1131		PS(38:4e)-H	PS(38:4e)-H	PS	(38:4e)	(38:4e)				C44 H79 O9 N1 P1	796.55	11.6215	0.0305416	0.782771	0.0195823	0.358744
NEG1132		PS(18:1_20:4)-H	PS(38:5)-H	PS	(18:1_20:4)	(18:1)	(20:4)			C44 H75 O10 N1 P1	808.513	7.55749	0.0469187	0.613336	0.0197883	0.0571989
NEG1133		PS(18:0_20:5)-H	PS(38:5)-H	PS	(18:0_20:5)	(18:0)	(20:5)			C44 H75 O10 N1 P1	808.513	8.82145	0.0341058	0.986236	0.877999	0.125212
NEG1134		PS(16:0e_22:5)-H	PS(38:5e)-H	PS	(16:0e_22:5)	(16:0e)	(22:5)			C44 H77 O9 N1 P1	794.534	8.15751	0.0421794	0.785942	0.221248	0.0694515
NEG1135		PS(16:1e_22:4)-H	PS(38:5e)-H	PS	(16:1e_22:4)	(16:1e)	(22:4)			C44 H77 O9 N1 P1	794.534	8.7675	0.0624101	0.762683	0.00523293	0.204306
NEG1136		PS(18:1e_20:4)-H	PS(38:5e)-H	PS	(18:1e_20:4)	(18:1e)	(20:4)			C44 H77 O9 N1 P1	794.534	9.289	0.0655617	0.931823	0.767025	0.265847
NEG1137		PS(16:1e_22:4)-H	PS(38:5e)-H	PS	(16:1e_22:4)	(16:1e)	(22:4)			C44 H77 O9 N1 P1	794.534	10.723	0.017834	1.01303	0.902093	0.646885
NEG1138		PS(38:6)-H	PS(38:6)-H	PS	(38:6)	(38:6)				C44 H73 O10 N1 P1	806.498	8.17577	0.0560865	0.442936	0.00166509	0.215161
NEG1139		PS(16:1e_22:5)-H	PS(38:6e)-H	PS	(16:1e_22:5)	(16:1e)	(22:5)			C44 H75 O9 N1 P1	792.518	7.99963	0.0435778	0.806994	0.247021	0.122739
NEG1140		PS(16:1e_22:5)-H	PS(38:6e)-H	PS	(16:1e_22:5)	(16:1e)	(22:5)			C44 H75 O9 N1 P1	792.518	9.66575	0.0396897	1.25645	0.210179	0.416516
NEG1141		PS(16:1e_22:6)-H	PS(38:7e)-H	PS	(16:1e_22:6)	(16:1e)	(22:6)			C44 H73 O9 N1 P1	790.503	7.62149	0.240282	0.92988	0.729307	0.0557573
NEG1142		PS(38:7e)-H	PS(38:7e)-H	PS	(38:7e)	(38:7e)				C44 H73 O9 N1 P1	790.503	9.30127	0.022824	0.788123	0.0463757	0.209471
NEG1143		PS(18:3e_20:5)-H	PS(38:8e)-H	PS	(18:3e_20:5)	(18:3e)	(20:5)			C44 H71 O9 N1 P1	788.487	8.53684	0.171828	0.979382	0.902987	0.0282952
NEG1144		PS(18:1_21:0)-H	PS(39:1)-H	PS	(18:1_21:0)	(18:1)	(21:0)			C45 H85 O10 N1 P1	830.592	11.324	0.481018	0.474533	0.0918175	2.65334
NEG1147		PS(39:5)-H	PS(39:5)-H	PS	(39:5)	(39:5)				C45 H77 O10 N1 P1	822.529	9.176	0.50436	3.24862	0.258387	0.0613637
NEG1148		PS(18:1_22:0)-H	PS(40:1)-H	PS	(18:1_22:0)	(18:1)	(22:0)			C46 H87 O10 N1 P1	844.607	11.8492	0.0249362	0.606136	0.00868513	0.189925
NEG1149		PS(18:1_22:1)-H	PS(40:2)-H	PS	(18:1_22:1)	(18:1)	(22:1)			C46 H85 O10 N1 P1	842.592	10.72	0.331765	0.389621	0.0181587	0.239726
NEG1150		PS(40:3)-H	PS(40:3)-H	PS	(40:3)	(40:3)				C46 H83 O10 N1 P1	840.576	12.0565	0.0571265	0.360561	0.000126247	0.131203
NEG1151		PS(20:0e_20:3)-H	PS(40:3e)-H	PS	(20:0e_20:3)	(20:0e)	(20:3)			C46 H85 O9 N1 P1	826.597	10.0868	0.018571	0.94383	0.765089	0.103155
NEG1153		PS(18:0_22:4)-H	PS(40:4)-H	PS	(18:0_22:4)	(18:0)	(22:4)			C46 H81 O10 N1 P1	838.56	9.37515	0.03963	0.595038	0.011127	0.435355
NEG1154		PS(20:2_20:2)-H	PS(40:4)-H	PS	(20:2_20:2)	(20:2)	(20:2)			C46 H81 O10 N1 P1	838.56	11.1558	0.307058	0.428902	0.00152319	0.152168
NEG1156		PS(40:4e)-H	PS(40:4e)-H	PS	(40:4e)	(40:4e)				C46 H83 O9 N1 P1	824.581	9.55523	0.0168247	0.703544	0.213177	0.215933
NEG1157		PS(18:0e_22:4)-H	PS(40:4e)-H	PS	(18:0e_22:4)	(18:0e)	(22:4)			C46 H83 O9 N1 P1	824.581	10.0896	0.0948422	1.15736	0.510358	0.116175
NEG1159		PS(18:0_22:5)-H	PS(40:5)-H	PS	(18:0_22:5)	(18:0)	(22:5)			C46 H79 O10 N1 P1	836.545	8.62059	0.0587311	0.733502	0.116707	0.145553
NEG1160		PS(18:0_22:5)-H	PS(40:5)-H	PS	(18:0_22:5)	(18:0)	(22:5)			C46 H79 O10 N1 P1	836.545	9.036	0.353367	0.657883	0.0587894	0.114308
NEG1161		PS(40:5)-H	PS(40:5)-H	PS	(40:5)	(40:5)				C46 H79 O10 N1 P1	836.545	10.4235	0.250432	0.592715	0.00564898	0.137883
NEG1162		PS(40:5e)-H	PS(40:5e)-H	PS	(40:5e)	(40:5e)				C46 H81 O9 N1 P1	822.565	8.53597	0.273991	0.639179	0.328572	0.0766432
NEG1163		PS(18:0e_22:5)-H	PS(40:5e)-H	PS	(18:0e_22:5)	(18:0e)	(22:5)			C46 H81 O9 N1 P1	822.565	9.31916	0.307282	1.42089	0.316049	0.0888556
NEG1164		PS(18:1e_22:4)-H	PS(40:5e)-H	PS	(18:1e_22:4)	(18:1e)	(22:4)			C46 H81 O9 N1 P1	822.565	9.86439	0.0476631	0.988358	0.914442	0.133329
NEG1165		PS(40:5e)-H	PS(40:5e)-H	PS	(40:5e)	(40:5e)				C46 H81 O9 N1 P1	822.565	11.7396	0.0963137	0.659696	0.0143728	0.158554
NEG1166		PS(18:0_22:6)-H	PS(40:6)-H	PS	(18:0_22:6)	(18:0)	(22:6)			C46 H77 O10 N1 P1	834.529	8.27826	0.126465	0.631284	0.0849946	0.103316
NEG1167		PS(18:0_22:6)-H	PS(40:6)-H	PS	(18:0_22:6)	(18:0)	(22:6)			C46 H77 O10 N1 P1	834.529	9.062	0.125567	1.03901	0.862271	0.0279645
NEG1168		PS(40:6)-H	PS(40:6)-H	PS	(40:6)	(40:6)				C46 H77 O10 N1 P1	834.529	9.94264	0.0273448	0.504789	2.25593e-05	0.513693
NEG1169		PS(18:1e_22:5)-H	PS(40:6e)-H	PS	(18:1e_22:5)	(18:1e)	(22:5)			C46 H79 O9 N1 P1	820.55	9.0897	0.0745412	1.09067	0.656949	0.103017
NEG117		CL(78:9)-2H	CL(78:9)-2H	CL	(78:9)	(78:9)				C87 H150 O17 P2	764.518	8.87576	0.0306189	0.329293	1.01727e-05	0.751159
NEG1170		PS(40:6e)-H	PS(40:6e)-H	PS	(40:6e)	(40:6e)				C46 H79 O9 N1 P1	820.55	10.4124	0.0596778	0.831658	0.174886	0.121452
NEG1171		PS(40:6e)-H	PS(40:6e)-H	PS	(40:6e)	(40:6e)				C46 H79 O9 N1 P1	820.55	11.0109	0.0331939	0.945319	0.699837	0.307354
NEG1172		PS(18:1e_22:6)-H	PS(40:7e)-H	PS	(18:1e_22:6)	(18:1e)	(22:6)			C46 H77 O9 N1 P1	818.534	8.732	0.0776058	1.06472	0.486641	0.0912841
NEG1173		PS(20:3e_20:4)-H	PS(40:7e)-H	PS	(20:3e_20:4)	(20:3e)	(20:4)			C46 H77 O9 N1 P1	818.534	10.4329	0.0454881	0.849626	0.217689	0.496941
NEG1174		PS(20:3e_20:4)-H	PS(40:7e)-H	PS	(20:3e_20:4)	(20:3e)	(20:4)			C46 H77 O9 N1 P1	818.534	10.84	1.04196	0.60008	0.525701	0.344154
NEG1175		PS(18:3e_22:5)-H	PS(40:8e)-H	PS	(18:3e_22:5)	(18:3e)	(22:5)			C46 H75 O9 N1 P1	816.518	9.44321	0.0366496	0.743592	0.0102952	0.180668
NEG1176		PS(18:3e_22:6)-H	PS(40:9e)-H	PS	(18:3e_22:6)	(18:3e)	(22:6)			C46 H73 O9 N1 P1	814.503	8.97725	0.0765163	0.84949	0.41966	0.046462
NEG1177		PS(18:1_24:0)-H	PS(42:1)-H	PS	(18:1_24:0)	(18:1)	(24:0)			C48 H91 O10 N1 P1	872.639	12.8851	0.170695	0.588572	0.0209081	0.101336
NEG1178		PS(18:1_24:1)-H	PS(42:2)-H	PS	(18:1_24:1)	(18:1)	(24:1)			C48 H89 O10 N1 P1	870.623	11.786	0.0759502	0.336867	0.0116858	0.136619
NEG1179		PS(18:1_24:1)-H	PS(42:2)-H	PS	(18:1_24:1)	(18:1)	(24:1)			C48 H89 O10 N1 P1	870.623	12.256	0.075794	0.642203	0.0069848	0.0730148
NEG118		CL(79:1)-H	CL(79:1)-H	CL	(79:1)	(79:1)				C88 H169 O17 P2	1560.18	10.3666	0.0378359	0.937358	0.779743	0.090374
NEG1180		PS(18:1_24:2)-H	PS(42:3)-H	PS	(18:1_24:2)	(18:1)	(24:2)			C48 H87 O10 N1 P1	868.607	10.94	0.0726277	0.383088	0.00673898	0.0761844
NEG1181		PS(22:0_20:4)-H	PS(42:4)-H	PS	(22:0_20:4)	(22:0)	(20:4)			C48 H85 O10 N1 P1	866.592	11.975	0.0243081	0.564882	0.00231536	0.0944779
NEG1182		PS(42:4e)-H	PS(42:4e)-H	PS	(42:4e)	(42:4e)				C48 H87 O9 N1 P1	852.612	10.418	0.0466514	0.614743	0.138202	0.0845406
NEG1183		PS(42:4e)-H	PS(42:4e)-H	PS	(42:4e)	(42:4e)				C48 H87 O9 N1 P1	852.612	13.6475	0.0829916	0.671234	0.681469	0.0191634
NEG1184		PS(42:5e)-H	PS(42:5e)-H	PS	(42:5e)	(42:5e)				C48 H85 O9 N1 P1	850.597	12.736	0.035514	0.477476	0.114882	0.0664102
NEG1185		PS(42:6e)-H	PS(42:6e)-H	PS	(42:6e)	(42:6e)				C48 H83 O9 N1 P1	848.581	11.5	0.0266933	0.740523	0.0859999	0.145551
NEG1186		PS(42:6e)-H	PS(42:6e)-H	PS	(42:6e)	(42:6e)				C48 H83 O9 N1 P1	848.581	11.9584	0.146348	0.393273	0.0233429	0.0821315
NEG1187		PS(42:7)-H	PS(42:7)-H	PS	(42:7)	(42:7)				C48 H79 O10 N1 P1	860.545	8.52091	0.0352973	0.485366	0.0249262	0.138366
NEG1188		PS(42:7e)-H	PS(42:7e)-H	PS	(42:7e)	(42:7e)				C48 H81 O9 N1 P1	846.565	11.308	0.0163849	0.79383	0.111899	0.343691
NEG1189		PS(42:8e)-H	PS(42:8e)-H	PS	(42:8e)	(42:8e)				C48 H79 O9 N1 P1	844.55	10.3096	0.0258077	0.855523	0.0794721	0.114359
NEG119		CL(79:2)-H	CL(79:2)-H	CL	(79:2)	(79:2)				C88 H167 O17 P2	1558.17	9.44305	0.0566656	1.26682	0.296077	0.23482
NEG1190		PS(42:8e)-H	PS(42:8e)-H	PS	(42:8e)	(42:8e)				C48 H79 O9 N1 P1	844.55	10.9292	0.0506702	0.745811	0.077887	0.126046
NEG1191		PS(44:9)-H	PS(44:9)-H	PS	(44:9)	(44:9)				C50 H79 O10 N1 P1	884.545	8.34038	0.0630996	0.970444	0.639555	0.187396
NEG1192		SM(d32:0)+HCOO	SM(d32:0)+HCOO	SM	(d32:0)	(d32:0)				C38 H78 O8 N2 P1	721.55	7.4159	0.0734547	0.58221	0.0341652	0.0689821
NEG1193		SM(d32:1)+HCOO	SM(d32:1)+HCOO	SM	(d32:1)	(d32:1)				C38 H76 O8 N2 P1	719.534	6.93799	0.0579896	0.680674	0.0079162	0.19761
NEG1194		SM(d32:1)+HCOO	SM(d32:1)+HCOO	SM	(d32:1)	(d32:1)				C38 H76 O8 N2 P1	719.534	7.342	0.129327	0.639022	0.416103	0.0991481
NEG1195		SM(d33:1)+HCOO	SM(d33:1)+HCOO	SM	(d33:1)	(d33:1)				C39 H78 O8 N2 P1	733.55	7.5814	0.00673386	0.621511	0.00842039	0.179844
NEG1196		SM(d34:0)+HCOO	SM(d34:0)+HCOO	SM	(d34:0)	(d34:0)				C40 H82 O8 N2 P1	749.581	8.61966	0.0532319	0.775336	0.108452	0.133214
NEG1197		SM(d34:1)+HCOO	SM(d34:1)+HCOO	SM	(d34:1)	(d34:1)				C40 H80 O8 N2 P1	747.566	8.1724	0.0294729	0.715332	0.00229109	0.974632
NEG1198		SM(d34:1)+HCOO	SM(d34:1)+HCOO	SM	(d34:1)	(d34:1)				C40 H80 O8 N2 P1	747.566	8.7726	0.957439	1.27875	0.81229	0.589279
NEG1199		SM(d34:2)+HCOO	SM(d34:2)+HCOO	SM	(d34:2)	(d34:2)				C40 H78 O8 N2 P1	745.55	7.14094	0.0304341	0.651595	0.00334519	0.232195
NEG12		CL(70:1)-2H	CL(70:1)-2H	CL	(70:1)	(70:1)				C79 H150 O17 P2	716.518	8.44981	0.114982	0.998181	0.995405	0.019934
NEG120		CL(79:3)-H	CL(79:3)-H	CL	(79:3)	(79:3)				C88 H165 O17 P2	1556.15	9.18302	0.173557	0.968175	0.869895	0.139117
NEG1200		SM(d34:2)+HCOO	SM(d34:2)+HCOO	SM	(d34:2)	(d34:2)				C40 H78 O8 N2 P1	745.55	7.59199	0.198116	0.809891	0.162719	0.0291188
NEG1201		SM(d35:1)+HCOO	SM(d35:1)+HCOO	SM	(d35:1)	(d35:1)				C41 H82 O8 N2 P1	761.581	8.79653	0.0124936	0.940792	0.693418	0.212679
NEG1202		SM(d36:0)+HCOO	SM(d36:0)+HCOO	SM	(d36:0)	(d36:0)				C42 H86 O8 N2 P1	777.613	9.85692	0.0403305	0.82703	0.146497	0.166486
NEG1203		SM(d36:1)+HCOO	SM(d36:1)+HCOO	SM	(d36:1)	(d36:1)				C42 H84 O8 N2 P1	775.597	9.39415	0.0222532	0.992187	0.931943	1.43874
NEG1206		SM(d36:2)+HCOO	SM(d36:2)+HCOO	SM	(d36:2)	(d36:2)				C42 H82 O8 N2 P1	773.581	8.40782	0.0505158	1.20847	0.21079	0.467494
NEG1207		SM(d37:1)+HCOO	SM(d37:1)+HCOO	SM	(d37:1)	(d37:1)				C43 H86 O8 N2 P1	789.613	10.0232	0.0570463	0.846159	0.276164	0.153094
NEG1208		SM(d38:0)+HCOO	SM(d38:0)+HCOO	SM	(d38:0)	(d38:0)				C44 H90 O8 N2 P1	805.644	11.098	0.0405343	0.467706	0.0624576	0.191484
NEG1209		SM(d38:1)+HCOO	SM(d38:1)+HCOO	SM	(d38:1)	(d38:1)				C44 H88 O8 N2 P1	803.628	10.6331	0.0783052	0.655517	0.00386728	0.565348
NEG121		CL(19:0_20:0_20:0_20:4)-H	CL(79:4)-H	CL	(19:0_20:0_20:0_20:4)	(19:0)	(20:0)	(20:0)	(20:4)	C88 H163 O17 P2	1554.14	9.17825	0.0280493	0.860028	0.378524	0.252563
NEG1210		SM(d38:2)+HCOO	SM(d38:2)+HCOO	SM	(d38:2)	(d38:2)				C44 H86 O8 N2 P1	801.613	9.57348	0.0697659	0.707446	0.0865701	0.10125
NEG1211		SM(d39:1)+HCOO	SM(d39:1)+HCOO	SM	(d39:1)	(d39:1)				C45 H90 O8 N2 P1	817.644	11.2582	0.0629743	0.569972	0.00224818	0.177402
NEG1212		SM(d40:0)+HCOO	SM(d40:0)+HCOO	SM	(d40:0)	(d40:0)				C46 H94 O8 N2 P1	833.675	12.2413	0.0557151	0.320456	0.0719489	0.386483
NEG1218		SM(d40:2)+HCOO	SM(d40:2)+HCOO	SM	(d40:2)	(d40:2)				C46 H90 O8 N2 P1	829.644	10.6102	0.301565	0.743618	0.511728	0.0999046
NEG1219		SM(d41:0)+HCOO	SM(d41:0)+HCOO	SM	(d41:0)	(d41:0)				C47 H96 O8 N2 P1	847.691	12.78	0.42788	0.35418	0.0581908	0.217204
NEG122		CL(79:5)-H	CL(79:5)-H	CL	(79:5)	(79:5)				C88 H161 O17 P2	1552.12	9.13536	0.178179	0.745967	0.283983	0.0621421
NEG1220		SM(d41:1)+HCOO	SM(d41:1)+HCOO	SM	(d41:1)	(d41:1)				C47 H94 O8 N2 P1	845.675	12.3882	0.025616	0.624825	0.00430899	0.586851
NEG1221		SM(d41:1)+HCOO	SM(d41:1)+HCOO	SM	(d41:1)	(d41:1)				C47 H94 O8 N2 P1	845.675	13.062	0.514913	0.624098	0.612698	0.187083
NEG1222		SM(d41:2)+HCOO	SM(d41:2)+HCOO	SM	(d41:2)	(d41:2)				C47 H92 O8 N2 P1	843.66	11.2088	0.414716	0.672113	0.126687	0.112682
NEG1223		SM(d42:0)+HCOO	SM(d42:0)+HCOO	SM	(d42:0)	(d42:0)				C48 H98 O8 N2 P1	861.707	13.324	0.17499	1.07745	0.846651	0.183461
NEG123		CL(79:5)-H	CL(79:5)-H	CL	(79:5)	(79:5)				C88 H161 O17 P2	1552.12	9.91749	0.0924767	0.291102	0.000220444	0.321122
NEG124		CL(79:9)-H	CL(79:9)-H	CL	(79:9)	(79:9)				C88 H153 O17 P2	1544.06	10.7178	0.132476	1.25983	0.211386	0.096165
NEG1240		SM(d42:3)+HCOO	SM(d42:3)+HCOO	SM	(d42:3)	(d42:3)				C48 H92 O8 N2 P1	855.66	10.7617	0.073386	0.632948	0.000241131	0.424
NEG1241		SM(d43:1)+HCOO	SM(d43:1)+HCOO	SM	(d43:1)	(d43:1)				C49 H98 O8 N2 P1	873.707	13.4901	0.0231772	0.541558	3.88703e-05	0.223145
NEG1242		SM(d43:2)+HCOO	SM(d43:2)+HCOO	SM	(d43:2)	(d43:2)				C49 H96 O8 N2 P1	871.691	12.3145	0.0242862	0.508172	0.000114251	0.188511
NEG1244		SM(d44:1)+HCOO	SM(d44:1)+HCOO	SM	(d44:1)	(d44:1)				C50 H100 O8 N2 P1	887.722	13.9809	0.0580441	0.648345	0.193623	0.0731431
NEG1246		SM(d44:2)+HCOO	SM(d44:2)+HCOO	SM	(d44:2)	(d44:2)				C50 H98 O8 N2 P1	885.707	12.8338	0.0245173	0.48746	0.1577	0.153163
NEG1247		SM(d44:3)+HCOO	SM(d44:3)+HCOO	SM	(d44:3)	(d44:3)				C50 H96 O8 N2 P1	883.691	11.8834	0.0898493	0.506162	0.0106927	0.108228
NEG1248		SM(t34:1)+HCOO	SM(t34:1)+HCOO	SM	(t34:1)	(t34:1)				C40 H80 O9 N2 P1	763.561	7.804	0.0237087	0.761803	0.260838	0.100892
NEG1249		SM(t34:2)+HCOO	SM(t34:2)+HCOO	SM	(t34:2)	(t34:2)				C40 H78 O9 N2 P1	761.545	6.735	0.0916855	0.673968	0.126732	0.030636
NEG125		CL(80:11)-2H	CL(80:11)-2H	CL	(80:11)	(80:11)				C89 H150 O17 P2	776.518	8.26399	0.0907003	1.16496	0.855102	0.047994
NEG1250		SM(t42:0)+HCOO	SM(t42:0)+HCOO	SM	(t42:0)	(t42:0)				C48 H98 O9 N2 P1	877.702	12.353	0.095763	0.550901	0.00141885	0.0537964
NEG1251		SM(t42:1)+HCOO	SM(t42:1)+HCOO	SM	(t42:1)	(t42:1)				C48 H96 O9 N2 P1	875.686	11.161	0.07549	0.628372	0.00197752	0.0799402
NEG1252		SPHP(m17:1)-H	SPHP(m17:1)-H	SPHP	(m17:1)	(m17:1)				C17 H35 O4 N1 P1	348.231	1.10994	0.0444783	0.934128	0.851272	0.095178
NEG1253		SPHP(m21:1)+HCOO	SPHP(m21:1)+HCOO	SPHP	(m21:1)	(m21:1)				C22 H45 O6 N1 P1	450.299	2.60193	0.0829853	0.413325	0.0905311	0.218879
NEG1254		SPHP(m22:1)+HCOO	SPHP(m22:1)+HCOO	SPHP	(m22:1)	(m22:1)				C23 H47 O6 N1 P1	464.315	3.12244	0.0462741	0.55003	0.0711679	0.581425
NEG1255		SQDG(32:4)+HCOO	SQDG(32:4)+HCOO	SQDG	(32:4)	(32:4)				C42 H71 O14 S1	831.457	15.0036	0.0681452	0.394094	0.0485227	0.0634663
NEG1256		SQDG(34:3)-H	SQDG(34:3)-H	SQDG	(34:3)	(34:3)				C43 H75 O12 S1	815.498	8.55235	0.0392542	0.904736	0.218404	0.0958407
NEG1257		SQDG(36:4)-H	SQDG(36:4)-H	SQDG	(36:4)	(36:4)				C45 H77 O12 S1	841.514	7.94072	0.0428371	0.912453	0.604352	0.0285786
NEG1258		SQDG(36:5)-H	SQDG(36:5)-H	SQDG	(36:5)	(36:5)				C45 H75 O12 S1	839.498	7.116	0.0318926	0.61918	0.0353724	0.0591759
NEG1259		SQDG(36:5e)+HCOO	SQDG(36:5e)+HCOO	SQDG	(36:5e)	(36:5e)				C46 H79 O13 S1	871.525	7.80802	0.0531793	0.668521	0.157528	0.155964
NEG126		CL(80:5)-2H	CL(80:5)-2H	CL	(80:5)	(80:5)				C89 H162 O17 P2	782.565	10.1242	0.0929805	1.45858	0.591482	0.09052
NEG1260		SQDG(36:7)+HCOO	SQDG(36:7)+HCOO	SQDG	(36:7)	(36:7)				C46 H73 O14 S1	881.473	7.76229	0.124918	0.453603	0.00143748	0.0894051
NEG1261		SQDG(38:9)+HCOO	SQDG(38:9)+HCOO	SQDG	(38:9)	(38:9)				C48 H73 O14 S1	905.473	6.992	0.203672	0.433047	0.0981829	0.0382271
NEG1262		SQDG(39:4)-H	SQDG(39:4)-H	SQDG	(39:4)	(39:4)				C48 H83 O12 S1	883.561	8.372	0.487959	0.628051	0.163231	0.123635
NEG1263		SQDG(41:6)+HCOO	SQDG(41:6)+HCOO	SQDG	(41:6)	(41:6)				C51 H85 O14 S1	953.567	1.513	0.164259	2.36156	0.515093	0.0866049
NEG1264		SQDG(43:8)+HCOO	SQDG(43:8)+HCOO	SQDG	(43:8)	(43:8)				C53 H85 O14 S1	977.567	1.463	0.110202	1.52863	0.670746	0.0672675
NEG1265		SQDG(44:6)+HCOO	SQDG(44:6)+HCOO	SQDG	(44:6)	(44:6)				C54 H91 O14 S1	995.614	1.46282	0.0401516	1.72537	0.536237	0.10167
NEG1266		SQDG(46:8)+HCOO	SQDG(46:8)+HCOO	SQDG	(46:8)	(46:8)				C56 H91 O14 S1	1019.61	1.43939	0.0584983	1.23951	0.789994	0.0731523
NEG1267		SQDG(48:10)+HCOO	SQDG(48:10)+HCOO	SQDG	(48:10)	(48:10)				C58 H91 O14 S1	1043.61	1.408	0.171047	1.69612	0.3245	0.0698966
NEG1268		ST(d34:1)-H	ST(d34:1)-H	ST	(d34:1)	(d34:1)				C40 H76 O11 N1 S1	778.514	6.93198	0.0224095	0.669243	0.0444583	0.135643
NEG1269		ST(d36:1)-H	ST(d36:1)-H	ST	(d36:1)	(d36:1)				C42 H80 O11 N1 S1	806.546	8.05799	0.117009	0.509488	0.295476	0.0964935
NEG127		CL(18:2_22:0_20:1_20:4)-2H	CL(80:7)-2H	CL	(18:2_22:0_20:1_20:4)	(18:2)	(22:0)	(20:1)	(20:4)	C89 H158 O17 P2	780.549	9.27288	0.0844099	1.02271	0.950208	0.0741129
NEG1270		ST(d36:1+2O)+HCOO	ST(d36:1+2O)+HCOO	ST	(d36:1+2O)	(d36:1+2O)				C43 H82 O15 N1 S1	884.541	8.289	0.14977	0.986678	0.894463	0.158389
NEG1271		ST(d40:1)-H	ST(d40:1)-H	ST	(d40:1)	(d40:1)				C46 H88 O11 N1 S1	862.608	10.1717	0.0509754	0.372039	0.296491	0.163283
NEG1272		ST(d40:2)-H	ST(d40:2)-H	ST	(d40:2)	(d40:2)				C46 H86 O11 N1 S1	860.593	9.112	1.33469	0.554989	0.262352	0.0386556
NEG1273		ST(d40:4)-H	ST(d40:4)-H	ST	(d40:4)	(d40:4)				C46 H82 O11 N1 S1	856.561	9.36528	0.0672236	1.2259	0.067022	0.371763
NEG1274		ST(d42:1)-H	ST(d42:1)-H	ST	(d42:1)	(d42:1)				C48 H92 O11 N1 S1	890.64	10.484	0.0379987	0.826806	0.802453	0.0411784
NEG1275		ST(d42:1)-H	ST(d42:1)-H	ST	(d42:1)	(d42:1)				C48 H92 O11 N1 S1	890.64	11.186	0.0296808	0.421626	0.351103	0.24596
NEG1276		ST(d42:2)-H	ST(d42:2)-H	ST	(d42:2)	(d42:2)				C48 H90 O11 N1 S1	888.624	10.121	0.0531377	0.464362	0.389204	0.175136
NEG1277		ST(t39:6)-H	ST(t39:6)-H	ST	(t39:6)	(t39:6)				C45 H76 O12 N1 S1	854.509	8.82068	0.0658264	1.06402	0.586892	0.0811963
NEG1278		WE(16:1)-H	WE(16:1)-H	WE	(16:1)	(16:1)				H29 C16 O2	253.217	1.408	0.0534248	0.547552	0.278319	0.150398
NEG1279		WE(18:0)-H	WE(18:0)-H	WE	(18:0)	(18:0)				H35 C18 O2	283.264	5.687	0.0649569	0.975659	0.8768	0.101554
NEG128		CL(80:7)-2H	CL(80:7)-2H	CL	(80:7)	(80:7)				C89 H158 O17 P2	780.549	10.5078	0.701731	0.612025	0.282405	0.156202
NEG1280		WE(18:1)-H	WE(18:1)-H	WE	(18:1)	(18:1)				H33 C18 O2	281.249	4.18826	0.0749397	0.624332	0.203504	0.161239
NEG1282		phSM(d18:0_16:0)+HCOO	phSM(d34:0)+HCOO	phSM	(d18:0_16:0)	(d18:0)	(16:0)			C40 H82 O9 N2 P1	765.576	10.247	0.0211303	1.31953	0.101951	0.461081
NEG1283		phSM(d18:0_18:0)+HCOO	phSM(d36:0)+HCOO	phSM	(d18:0_18:0)	(d18:0)	(18:0)			C42 H86 O9 N2 P1	793.608	10.3387	0.0475476	0.992267	0.95472	0.164094
NEG1284		phSM(d18:0_18:1)+HCOO	phSM(d36:1)+HCOO	phSM	(d18:0_18:1)	(d18:0)	(18:1)			C42 H84 O9 N2 P1	791.592	9.38059	0.0470051	1.08	0.594363	0.410432
NEG1285		phSM(d19:0_18:2)+HCOO	phSM(d37:2)+HCOO	phSM	(d19:0_18:2)	(d19:0)	(18:2)			C43 H84 O9 N2 P1	803.592	9.80735	1.11229	0.993007	0.98514	0.182744
NEG1286		phSM(d19:1_18:2)+HCOO	phSM(d37:3)+HCOO	phSM	(d19:1_18:2)	(d19:1)	(18:2)			C43 H82 O9 N2 P1	801.576	8.917	0.147032	0.850368	0.487478	0.118654
NEG1287		phSM(d19:1_18:2)+HCOO	phSM(d37:3)+HCOO	phSM	(d19:1_18:2)	(d19:1)	(18:2)			C43 H82 O9 N2 P1	801.576	9.815	0.0816303	0.80829	0.383181	0.330211
NEG1288		phSM(d17:0_20:4)+HCOO	phSM(d37:4)+HCOO	phSM	(d17:0_20:4)	(d17:0)	(20:4)			C43 H80 O9 N2 P1	799.561	8.683	0.132797	0.932443	0.818381	0.0175057
NEG1289		phSM(d20:0_18:1)+HCOO	phSM(d38:1)+HCOO	phSM	(d20:0_18:1)	(d20:0)	(18:1)			C44 H88 O9 N2 P1	819.623	10.436	0.225934	1.0124	0.958897	0.0525804
NEG129		CL(81:11)-2H	CL(81:11)-2H	CL	(81:11)	(81:11)				C90 H152 O17 P2	783.526	14.181	0.166744	0.701429	0.0320713	0.056432
NEG1290		phSM(d38:2)+HCOO	phSM(d38:2)+HCOO	phSM	(d38:2)	(d38:2)				C44 H86 O9 N2 P1	817.608	9.7149	0.0545253	1.254	0.117728	0.141058
NEG1291		phSM(d18:0_20:4)+HCOO	phSM(d38:4)+HCOO	phSM	(d18:0_20:4)	(d18:0)	(20:4)			C44 H82 O9 N2 P1	813.576	9.16036	0.0181199	1.03119	0.838981	1.29488
NEG1293		phSM(d18:1_20:4)+HCOO	phSM(d38:5)+HCOO	phSM	(d18:1_20:4)	(d18:1)	(20:4)			C44 H80 O9 N2 P1	811.561	9.394	0.22436	1.19219	0.683045	0.411713
NEG1294		phSM(d20:1_20:2)+HCOO	phSM(d40:3)+HCOO	phSM	(d20:1_20:2)	(d20:1)	(20:2)			C46 H88 O9 N2 P1	843.623	10.6893	0.140747	0.80352	0.346364	0.105044
NEG1295		phSM(d18:1_22:6)+HCOO	phSM(d40:7)+HCOO	phSM	(d18:1_22:6)	(d18:1)	(22:6)			C46 H80 O9 N2 P1	835.561	8.599	0.170243	0.74807	0.209013	0.0916812
NEG1296		phSM(d20:1_22:5)+HCOO	phSM(d42:6)+HCOO	phSM	(d20:1_22:5)	(d20:1)	(22:5)			C48 H86 O9 N2 P1	865.608	9.29313	0.086688	0.966315	0.776565	0.129009
NEG1297		phSM(t34:2)+HCOO	phSM(t34:2)+HCOO	phSM	(t34:2)	(t34:2)				C40 H78 O10 N2 P1	777.54	9.196	0.047526	0.870485	0.216002	0.106194
NEG1299		phSM(t36:1)-CH3	phSM(t36:1)-CH3	phSM	(t36:1)	(t36:1)				C40 H80 O8 N2 P1	747.566	8.68097	0.00856824	1.09862	0.750854	0.497499
NEG130		CL(81:2)-H	CL(81:2)-H	CL	(81:2)	(81:2)				C90 H171 O17 P2	1586.2	10.608	0.460899	1.61138	0.0850381	0.0430056
NEG1300		phSM(t36:1)+HCOO	phSM(t36:1)+HCOO	phSM	(t36:1)	(t36:1)				C42 H84 O10 N2 P1	807.587	9.55932	0.0322848	0.704006	0.00075923	0.464609
NEG1301		phSM(t36:1)+HCOO	phSM(t36:1)+HCOO	phSM	(t36:1)	(t36:1)				C42 H84 O10 N2 P1	807.587	9.97209	0.260301	0.813519	0.0259492	0.244528
NEG1302		phSM(t36:2)-CH3	phSM(t36:2)-CH3	phSM	(t36:2)	(t36:2)				C40 H78 O8 N2 P1	745.55	7.682	0.0473081	0.65027	0.00167139	0.115556
NEG1303		phSM(t36:2)+HCOO	phSM(t36:2)+HCOO	phSM	(t36:2)	(t36:2)				C42 H82 O10 N2 P1	805.571	8.64953	0.0452832	0.75622	0.0349904	0.66471
NEG1304		phSM(t36:2)+HCOO	phSM(t36:2)+HCOO	phSM	(t36:2)	(t36:2)				C42 H82 O10 N2 P1	805.571	9.06983	0.177888	0.760475	0.0350136	0.671422
NEG1305		phSM(t18:1_18:3)+HCOO	phSM(t36:4)+HCOO	phSM	(t18:1_18:3)	(t18:1)	(18:3)			C42 H78 O10 N2 P1	801.54	8.928	0.198607	0.910822	0.720591	0.198158
NEG1306		phSM(t18:1_22:4)+HCOO	phSM(t40:5)+HCOO	phSM	(t18:1_22:4)	(t18:1)	(22:4)			C46 H84 O10 N2 P1	855.587	9.29876	0.0405007	0.514256	0.000471492	0.235486
NEG131		CL(81:3)-2H	CL(81:3)-2H	CL	(81:3)	(81:3)				C90 H168 O17 P2	791.588	9.37911	0.0472503	1.07327	0.623933	0.405129
NEG132		CL(81:4)-H	CL(81:4)-H	CL	(81:4)	(81:4)				C90 H167 O17 P2	1582.17	9.483	0.938722	0.89915	0.833966	0.0499338
NEG133		CL(81:5)-H	CL(81:5)-H	CL	(81:5)	(81:5)				C90 H165 O17 P2	1580.15	9.22551	0.0731602	0.915213	0.642931	0.147591
NEG134		CL(81:6)-H	CL(81:6)-H	CL	(81:6)	(81:6)				C90 H163 O17 P2	1578.14	9.13905	0.403177	0.718029	0.37164	0.08372
NEG135		CL(81:7)-H	CL(81:7)-H	CL	(81:7)	(81:7)				C90 H161 O17 P2	1576.12	8.98404	0.0446824	0.600263	0.100987	0.137295
NEG136		CL(82:11)-2H	CL(82:11)-2H	CL	(82:11)	(82:11)				C91 H154 O17 P2	790.534	8.271	0.0404808	0.848167	0.509575	0.0768937
NEG137		CL(82:2)-2H	CL(82:2)-2H	CL	(82:2)	(82:2)				C91 H172 O17 P2	799.604	12.1283	0.349888	0.415529	0.00289592	0.100469
NEG138		CL(22:6_22:2_20:0_18:0)-H	CL(82:8)-H	CL	(22:6_22:2_20:0_18:0)	(22:6)	(22:2)	(20:0)	(18:0)	C91 H161 O17 P2	1588.12	8.31185	0.291837	0.746796	0.0905461	0.0635706
NEG139		CL(83:13)-H	CL(83:13)-H	CL	(83:13)	(83:13)				C92 H153 O17 P2	1592.06	10.537	0.13918	0.963905	0.850733	0.0631482
NEG14		CL(70:3)-2H	CL(70:3)-2H	CL	(70:3)	(70:3)				C79 H146 O17 P2	714.502	8.96055	0.0591914	0.66703	0.0324002	0.943886
NEG140		CL(83:4)-2H	CL(83:4)-2H	CL	(83:4)	(83:4)				C92 H170 O17 P2	804.596	11.6177	0.0642487	0.610057	0.0161249	0.192901
NEG141		CL(83:6)-H	CL(83:6)-H	CL	(83:6)	(83:6)				C92 H167 O17 P2	1606.17	9.24479	0.333335	0.963896	0.866057	0.0580027
NEG142		CL(83:8)-H	CL(83:8)-H	CL	(83:8)	(83:8)				C92 H163 O17 P2	1602.14	9.05083	0.165857	0.629183	0.206929	0.0650649
NEG143		CL(22:3_24:1_18:0_20:4)-2H	CL(84:8)-2H	CL	(22:3_24:1_18:0_20:4)	(22:3)	(24:1)	(18:0)	(20:4)	C93 H164 O17 P2	807.573	8.63366	0.450804	0.498854	0.0963466	0.1136
NEG144		CL(84:9)-H	CL(84:9)-H	CL	(84:9)	(84:9)				C93 H163 O17 P2	1614.14	8.38183	0.174461	1.1105	0.652552	0.0614705
NEG145		CL(85:10)-2H	CL(85:10)-2H	CL	(85:10)	(85:10)				C94 H162 O17 P2	812.565	8.547	0.0610329	1.20128	0.257413	0.340186
NEG146		CL(85:5)-2H	CL(85:5)-2H	CL	(85:5)	(85:5)				C94 H172 O17 P2	817.604	9.71528	0.539341	1.34825	0.32613	0.1232
NEG147		CL(86:1)-2H	CL(86:1)-2H	CL	(86:1)	(86:1)				C95 H182 O17 P2	828.643	14.1665	0.0555591	0.393812	0.0246881	0.131677
NEG148		Cer(d15:0_17:1)+HCOO	Cer(d32:1)+HCOO	Cer	(d15:0_17:1)	(d15:0)	(17:1)			C33 H64 O5 N1	554.479	8.41369	0.160563	0.851762	0.526789	0.0107024
NEG149		Cer(d33:1)+HCOO	Cer(d33:1)+HCOO	Cer	(d33:1)	(d33:1)				C34 H66 O5 N1	568.495	9.033	0.127456	0.693743	0.166855	0.0423202
NEG15		CL(18:1_16:0_18:1_18:1)-H	CL(70:3)-H	CL	(18:1_16:0_18:1_18:1)	(18:1)	(16:0)	(18:1)	(18:1)	C79 H147 O17 P2	1430.01	16.1834	0.0751968	0.558786	0.0815175	0.0833039
NEG150		Cer(d15:0_19:0)+HCOO	Cer(d34:0)+HCOO	Cer	(d15:0_19:0)	(d15:0)	(19:0)			C35 H70 O5 N1	584.526	10.0777	0.023879	0.712995	0.228829	0.11564
NEG151		Cer(d18:1_16:0)+HCOO	Cer(d34:1)+HCOO	Cer	(d18:1_16:0)	(d18:1)	(16:0)			C35 H68 O5 N1	582.51	9.65327	0.0281523	0.810959	0.284736	0.155252
NEG152		Cer(d34:1+O)+HCOO	Cer(d34:1+O)+HCOO	Cer	(d34:1+O)	(d34:1+O)				C35 H68 O6 N1	598.505	9.11608	0.0963733	0.907422	0.66663	0.00618819
NEG153		Cer(d13:0_21:2)+HCOO	Cer(d34:2)+HCOO	Cer	(d13:0_21:2)	(d13:0)	(21:2)			C35 H66 O5 N1	580.495	8.58	0.0859017	0.913923	0.790217	0.0156662
NEG154		Cer(d17:1_18:0)+HCOO	Cer(d35:1)+HCOO	Cer	(d17:1_18:0)	(d17:1)	(18:0)			C36 H70 O5 N1	596.526	10.2686	0.0729405	1.02158	0.887673	0.180066
NEG155		Cer(d15:0_21:0)+HCOO	Cer(d36:0)+HCOO	Cer	(d15:0_21:0)	(d15:0)	(21:0)			C37 H74 O5 N1	612.557	11.3811	0.0281758	0.630107	0.0395292	0.328603
NEG157		Cer(d18:1_18:0)+HCOO	Cer(d36:1)+HCOO	Cer	(d18:1_18:0)	(d18:1)	(18:0)			C37 H72 O5 N1	610.542	10.8647	0.024063	1.0034	0.979327	1.51746
NEG158		Cer(d18:2_18:0)+HCOO	Cer(d36:2)+HCOO	Cer	(d18:2_18:0)	(d18:2)	(18:0)			C37 H70 O5 N1	608.526	9.82357	0.0426001	1.19866	0.335506	0.478111
NEG159		Cer(d18:1_19:0)+HCOO	Cer(d37:1)+HCOO	Cer	(d18:1_19:0)	(d18:1)	(19:0)			C38 H74 O5 N1	624.557	11.4602	0.0247496	0.739172	0.227921	0.137849
NEG16		CL(18:2_18:1_16:0_18:1)-H	CL(70:4)-H	CL	(18:2_18:1_16:0_18:1)	(18:2)	(18:1)	(16:0)	(18:1)	C79 H145 O17 P2	1428	15.9131	0.0735081	0.495993	0.0312313	0.137947
NEG160		Cer(d24:0_14:0)+HCOO	Cer(d38:0)+HCOO	Cer	(d24:0_14:0)	(d24:0)	(14:0)			C39 H78 O5 N1	640.589	12.4262	0.0544786	0.48535	0.0117363	0.136678
NEG161		Cer(d18:1_20:0)+HCOO	Cer(d38:1)+HCOO	Cer	(d18:1_20:0)	(d18:1)	(20:0)			C39 H76 O5 N1	638.573	12.0357	0.016515	0.596942	0.0168529	0.43889
NEG163		Cer(d18:2_20:0)+HCOO	Cer(d38:2)+HCOO	Cer	(d18:2_20:0)	(d18:2)	(20:0)			C39 H74 O5 N1	636.557	11.0362	0.093727	0.762455	0.125776	0.102495
NEG165		Cer(d15:0_24:1)+HCOO	Cer(d39:1)+HCOO	Cer	(d15:0_24:1)	(d15:0)	(24:1)			C40 H78 O5 N1	652.589	12.5998	0.0321922	0.641884	0.032171	0.103063
NEG166		Cer(d18:0_22:0)+HCOO	Cer(d40:0)+HCOO	Cer	(d18:0_22:0)	(d18:0)	(22:0)			C41 H82 O5 N1	668.62	13.5022	0.0528555	0.565476	0.00781136	0.14357
NEG167		Cer(d40:0+O)+HCOO	Cer(d40:0+O)+HCOO	Cer	(d40:0+O)	(d40:0+O)				C41 H82 O6 N1	684.615	12.5428	0.0362594	0.692541	0.00213159	0.0795237
NEG168		Cer(d40:1)+HCOO	Cer(d40:1)+HCOO	Cer	(d40:1)	(d40:1)				C41 H80 O5 N1	666.604	12.408	0.68691	0.811252	0.509417	0.0348236
NEG169		Cer(d18:1_22:0)+HCOO	Cer(d40:1)+HCOO	Cer	(d18:1_22:0)	(d18:1)	(22:0)			C41 H80 O5 N1	666.604	13.1327	0.0314759	0.641593	0.00199633	0.645954
NEG17		CL(70:5)-2H	CL(70:5)-2H	CL	(70:5)	(70:5)				C79 H142 O17 P2	712.487	7.92619	0.0549407	0.478955	0.0247995	0.196015
NEG171		Cer(d18:2_22:0)+HCOO	Cer(d40:2)+HCOO	Cer	(d18:2_22:0)	(d18:2)	(22:0)			C41 H78 O5 N1	664.589	12.0524	0.063383	0.67675	0.0565092	0.0988607
NEG172		Cer(d20:0_21:0)+HCOO	Cer(d41:0)+HCOO	Cer	(d20:0_21:0)	(d20:0)	(21:0)			C42 H84 O5 N1	682.635	14.0095	0.0263375	0.560883	0.0139239	0.085364
NEG174		Cer(d18:1_23:0)+HCOO	Cer(d41:1)+HCOO	Cer	(d18:1_23:0)	(d18:1)	(23:0)			C42 H82 O5 N1	680.62	13.6558	0.0275954	0.650964	0.0152789	0.471068
NEG176		Cer(d18:2_23:0)+HCOO	Cer(d41:2)+HCOO	Cer	(d18:2_23:0)	(d18:2)	(23:0)			C42 H80 O5 N1	678.604	12.5775	0.0516222	0.630913	0.00691798	0.115742
NEG177		Cer(d18:0_24:0)+HCOO	Cer(d42:0)+HCOO	Cer	(d18:0_24:0)	(d18:0)	(24:0)			C43 H86 O5 N1	696.651	14.502	0.0378021	0.548787	0.00292568	0.148607
NEG179		Cer(d18:0_24:1)+HCOO	Cer(d42:1)+HCOO	Cer	(d18:0_24:1)	(d18:0)	(24:1)			C43 H84 O5 N1	694.635	13.3153	0.0504913	0.721845	0.0644021	0.0498519
NEG18		CL(70:5)-2H	CL(70:5)-2H	CL	(70:5)	(70:5)				C79 H142 O17 P2	712.487	8.35	0.132147	0.584316	0.0579834	0.174174
NEG180		Cer(d18:1_24:0)+HCOO	Cer(d42:1)+HCOO	Cer	(d18:1_24:0)	(d18:1)	(24:0)			C43 H84 O5 N1	694.635	14.159	0.0287825	0.641252	0.00316496	0.844146
NEG183		Cer(d42:1+O)+HCOO	Cer(d42:1+O)+HCOO	Cer	(d42:1+O)	(d42:1+O)				C43 H84 O6 N1	710.63	13.674	0.049647	0.751005	0.0188368	0.0377004
NEG184		Cer(d42:2)+HCOO	Cer(d42:2)+HCOO	Cer	(d42:2)	(d42:2)				C43 H82 O5 N1	692.62	12.5446	0.0339458	0.380079	0.00103907	0.0939292
NEG185		Cer(d18:1_24:1)+HCOO	Cer(d42:2)+HCOO	Cer	(d18:1_24:1)	(d18:1)	(24:1)			C43 H82 O5 N1	692.62	13.0705	0.0203006	0.607542	0.00152182	0.867044
NEG187		Cer(d18:1_24:2)+HCOO	Cer(d42:3)+HCOO	Cer	(d18:1_24:2)	(d18:1)	(24:2)			C43 H80 O5 N1	690.604	12.1353	0.0241066	0.546878	0.000970296	0.433785
NEG188		Cer(d20:0_22:4)+HCOO	Cer(d42:4)+HCOO	Cer	(d20:0_22:4)	(d20:0)	(22:4)			C43 H78 O5 N1	688.589	11.1661	0.0308119	0.618711	0.00584484	0.0872514
NEG189		Cer(d43:0+O)-H	Cer(d43:0+O)-H	Cer	(d43:0+O)	(d43:0+O)				C43 H86 O4 N1	680.656	14.935	0.041181	0.576936	0.00590064	0.1038
NEG19		CL(18:2_18:1_16:1_18:1)-H	CL(70:5)-H	CL	(18:2_18:1_16:1_18:1)	(18:2)	(18:1)	(16:1)	(18:1)	C79 H143 O17 P2	1425.98	15.6411	0.0464818	0.62265	0.101469	0.10982
NEG190		Cer(d18:1_25:0)+HCOO	Cer(d43:1)+HCOO	Cer	(d18:1_25:0)	(d18:1)	(25:0)			C44 H86 O5 N1	708.651	14.6318	0.0199217	0.603241	0.00148294	0.170917
NEG191		Cer(d18:1_25:1)+HCOO	Cer(d43:2)+HCOO	Cer	(d18:1_25:1)	(d18:1)	(25:1)			C44 H84 O5 N1	706.635	13.5784	0.0575848	0.562534	0.00651254	0.114851
NEG192		Cer(d19:0_25:1)+HCOO	Cer(d44:1)+HCOO	Cer	(d19:0_25:1)	(d19:0)	(25:1)			C45 H88 O5 N1	722.667	15.0081	0.0688928	0.613323	8.79485e-06	0.0693176
NEG193		Cer(d21:1_23:1)+HCOO	Cer(d44:2)+HCOO	Cer	(d21:1_23:1)	(d21:1)	(23:1)			C45 H86 O5 N1	720.651	14.0713	0.0701596	0.522674	0.000122914	0.100631
NEG194		Cer(d44:3)+HCOO	Cer(d44:3)+HCOO	Cer	(d44:3)	(d44:3)				C45 H84 O5 N1	718.635	13.1891	0.181198	0.597196	0.025516	0.069194
NEG195		Cer(m18:1_14:0+O)+HCOO	Cer(m32:1+O)+HCOO	Cer	(m18:1_14:0+O)	(m18:1)	(14:0+O)			C33 H64 O5 N1	554.479	8.43	0.162007	0.855006	0.534795	0.0102223
NEG196		Cer(m34:0+O)+HCOO	Cer(m34:0+O)+HCOO	Cer	(m34:0+O)	(m34:0+O)				C35 H70 O5 N1	584.526	10.0756	0.024949	0.716382	0.232812	0.114083
NEG197		Cer(m35:1+O)+HCOO	Cer(m35:1+O)+HCOO	Cer	(m35:1+O)	(m35:1+O)				C36 H70 O5 N1	596.526	10.2701	0.072949	1.02233	0.883766	0.180076
NEG198		Cer(m19:0_17:0+O)+HCOO	Cer(m36:0+O)+HCOO	Cer	(m19:0_17:0+O)	(m19:0)	(17:0+O)			C37 H74 O5 N1	612.557	11.379	0.0562729	0.501805	0.00397511	0.345495
NEG199		Cer(m17:1_19:0+O)+HCOO	Cer(m36:1+O)+HCOO	Cer	(m17:1_19:0+O)	(m17:1)	(19:0+O)			C37 H72 O5 N1	610.542	10.858	0.0112349	1.00755	0.954401	1.51757
NEG2		CL(52:2)-2H	CL(52:2)-2H	CL	(52:2)	(52:2)				C61 H112 O17 P2	589.369	3.411	0.0901227	0.396896	0.087893	0.0442429
NEG20		CL(18:2_16:1_18:1_18:2)-H	CL(70:6)-H	CL	(18:2_16:1_18:1_18:2)	(18:2)	(16:1)	(18:1)	(18:2)	C79 H141 O17 P2	1423.96	15.3071	0.0644368	0.51665	0.0186011	0.174401
NEG201		Cer(m38:0+O)+HCOO	Cer(m38:0+O)+HCOO	Cer	(m38:0+O)	(m38:0+O)				C39 H78 O5 N1	640.589	12.4241	0.0700013	0.486792	0.0110793	0.137334
NEG202		Cer(m38:1+O)+HCOO	Cer(m38:1+O)+HCOO	Cer	(m38:1+O)	(m38:1+O)				C39 H76 O5 N1	638.573	12.034	0.0177897	0.600806	0.0184885	0.435147
NEG203		Cer(m38:2+O)+HCOO	Cer(m38:2+O)+HCOO	Cer	(m38:2+O)	(m38:2+O)				C39 H74 O5 N1	636.557	11.0345	0.0995171	0.383947	0.212827	0.233488
NEG205		Cer(m17:0_23:0+O)+HCOO	Cer(m40:0+O)+HCOO	Cer	(m17:0_23:0+O)	(m17:0)	(23:0+O)			C41 H82 O5 N1	668.62	13.5021	0.0503336	0.560283	0.00805027	0.143774
NEG206		Cer(m40:1+O)+HCOO	Cer(m40:1+O)+HCOO	Cer	(m40:1+O)	(m40:1+O)				C41 H80 O5 N1	666.604	13.139	0.0323598	0.641776	0.00200686	0.639809
NEG207		Cer(m40:2+O)+HCOO	Cer(m40:2+O)+HCOO	Cer	(m40:2+O)	(m40:2+O)				C41 H78 O5 N1	664.589	12.011	0.0363024	0.639322	0.0327144	0.121357
NEG21		CL(18:2_16:1_18:2_18:2)-H	CL(70:7)-H	CL	(18:2_16:1_18:2_18:2)	(18:2)	(16:1)	(18:2)	(18:2)	C79 H139 O17 P2	1421.95	14.9119	0.0889958	0.326816	0.000396904	0.377119
NEG210		Cer(m42:0+O)+HCOO	Cer(m42:0+O)+HCOO	Cer	(m42:0+O)	(m42:0+O)				C43 H86 O5 N1	696.651	14.5016	0.0384692	0.544601	0.00239672	0.150551
NEG211		Cer(m18:1_24:0+O)+HCOO	Cer(m42:1+O)+HCOO	Cer	(m18:1_24:0+O)	(m18:1)	(24:0+O)			C43 H84 O5 N1	694.635	14.173	0.0289073	0.641043	0.00317896	0.837838
NEG212		Cer(m22:1_20:1+O)+HCOO	Cer(m42:2+O)+HCOO	Cer	(m22:1_20:1+O)	(m22:1)	(20:1+O)			C43 H82 O5 N1	692.62	13.274	0.0299101	0.695586	0.0063988	0.203446
NEG213		Cer(m44:0+O)+HCOO	Cer(m44:0+O)+HCOO	Cer	(m44:0+O)	(m44:0+O)				C45 H90 O5 N1	724.682	15.225	0.149002	0.669758	0.0624529	0.036388
NEG214		Cer(m22:1_22:0+O)+HCOO	Cer(m44:1+O)+HCOO	Cer	(m22:1_22:0+O)	(m22:1)	(22:0+O)			C45 H88 O5 N1	722.667	15.0039	0.0527064	0.628649	1.68809e-05	0.0660051
NEG215		Cer(t18:0_16:0)+HCOO	Cer(t34:0)+HCOO	Cer	(t18:0_16:0)	(t18:0)	(16:0)			C35 H70 O6 N1	600.521	9.07126	0.110007	0.757357	0.279914	0.0375747
NEG216		Cer(t18:0_18:0)+HCOO	Cer(t36:0)+HCOO	Cer	(t18:0_18:0)	(t18:0)	(18:0)			C37 H74 O6 N1	628.552	10.3095	0.0578304	1.01452	0.918209	0.23372
NEG217		Cer(t18:0_20:0)+HCOO	Cer(t38:0)+HCOO	Cer	(t18:0_20:0)	(t18:0)	(20:0)			C39 H78 O6 N1	656.583	11.4995	0.0956698	0.656137	0.0872692	0.0930778
NEG218		Cer(t17:0_22:0)+HCOO	Cer(t39:0)+HCOO	Cer	(t17:0_22:0)	(t17:0)	(22:0)			C40 H80 O6 N1	670.599	12.168	0.0532185	0.718466	0.0936605	0.041813
NEG219		Cer(t17:0_23:0)+HCOO	Cer(t40:0)+HCOO	Cer	(t17:0_23:0)	(t17:0)	(23:0)			C41 H82 O6 N1	684.615	12.6187	0.0355842	0.684432	0.00193495	0.080402
NEG22		CL(18:2_18:2_18:2_16:1)-H	CL(70:7)-H	CL	(18:2_18:2_18:2_16:1)	(18:2)	(18:2)	(18:2)	(16:1)	C79 H139 O17 P2	1421.95	15.345	0.358378	0.275153	0.0554525	0.322441
NEG220		Cer(t17:0_24:0)+HCOO	Cer(t41:0)+HCOO	Cer	(t17:0_24:0)	(t17:0)	(24:0)			C42 H84 O6 N1	698.63	13.2627	0.286702	0.542242	0.00929017	0.0833757
NEG221		Cer(t17:0_25:0)+HCOO	Cer(t42:0)+HCOO	Cer	(t17:0_25:0)	(t17:0)	(25:0)			C43 H86 O6 N1	712.646	13.6084	0.0346367	0.675436	0.0105674	0.112595
NEG222		Cer(t18:0_24:0+O)+HCOO	Cer(t42:0+O)+HCOO	Cer	(t18:0_24:0+O)	(t18:0)	(24:0+O)			C43 H86 O7 N1	728.641	12.889	0.0189392	0.951704	0.822604	0.0516681
NEG223		Cer(t17:0_25:1)+HCOO	Cer(t42:1)+HCOO	Cer	(t17:0_25:1)	(t17:0)	(25:1)			C43 H84 O6 N1	710.63	12.4877	0.0231259	0.648442	0.000885333	0.106071
NEG224		Cer(t18:1_24:0+O)+HCOO	Cer(t42:1+O)+HCOO	Cer	(t18:1_24:0+O)	(t18:1)	(24:0+O)			C43 H84 O7 N1	726.625	11.978	0.0535269	0.826844	0.112241	0.0452079
NEG225		Cer(t46:0)+HCOO	Cer(t46:0)+HCOO	Cer	(t46:0)	(t46:0)				C47 H94 O6 N1	768.709	15.285	0.114779	0.756451	0.238562	0.0478262
NEG226		CerG2GNAc1(d36:3)-2H	CerG2GNAc1(d36:3)-2H	CerG2GNAc1	(d36:3)	(d36:3)				C56 H98 O18 N2	543.341	1.82911	0.0467731	0.389715	0.0356471	0.063028
NEG227		CerG2GNAc1(d40:0)-H	CerG2GNAc1(d40:0)-H	CerG2GNAc1	(d40:0)	(d40:0)				C60 H113 O18 N2	1149.8	13.365	0.0274327	0.872447	0.540799	0.0672386
NEG228		CerG2GNAc1(d41:2)-2H	CerG2GNAc1(d41:2)-2H	CerG2GNAc1	(d41:2)	(d41:2)				C61 H110 O18 N2	579.388	5.742	0.0319599	0.801147	0.167453	0.0747501
NEG229		CerG2GNAc1(d45:2)-2H	CerG2GNAc1(d45:2)-2H	CerG2GNAc1	(d45:2)	(d45:2)				C65 H118 O18 N2	607.42	7.01564	0.0286018	0.747121	0.0913035	0.0481825
NEG23		CL(70:8)-H	CL(70:8)-H	CL	(70:8)	(70:8)				C79 H137 O17 P2	1419.93	14.517	0.148326	0.157954	0.00116049	0.0863508
NEG230		CerG2GNAc1(m30:0)-H	CerG2GNAc1(m30:0)-H	CerG2GNAc1	(m30:0)	(m30:0)				C50 H93 O17 N2	993.648	11.736	0.0251608	0.753316	0.000128653	0.245144
NEG231		CerG2GNAc1(m44:7)-2H	CerG2GNAc1(m44:7)-2H	CerG2GNAc1	(m44:7)	(m44:7)				C64 H106 O17 N2	587.375	3.46096	0.0944281	0.411949	0.0687244	0.185447
NEG232		CerG2GNAc1(t33:2)-H	CerG2GNAc1(t33:2)-H	CerG2GNAc1	(t33:2)	(t33:2)				C53 H95 O19 N2	1063.65	12.9229	0.0281716	0.731579	0.000765242	0.224108
NEG233		CerG2GNAc1(t34:5)+HCOO	CerG2GNAc1(t34:5)+HCOO	CerG2GNAc1	(t34:5)	(t34:5)				C55 H93 O21 N2	1117.63	12.382	0.0211109	0.670566	0.000733857	0.125729
NEG235		CerG3GNAc1(d34:5)-2H	CerG3GNAc1(d34:5)-2H	CerG3GNAc1	(d34:5)	(d34:5)				C60 H100 O23 N2	608.336	2.552	0.108633	0.610895	0.196183	0.0683927
NEG237		CerG3GNAc1(d40:1)+HCOO	CerG3GNAc1(d40:1)+HCOO	CerG3GNAc1	(d40:1)	(d40:1)				C67 H123 O25 N2	1355.84	11.031	0.0239517	0.55474	0.00111629	0.138998
NEG239		CerG3GNAc2(d42:2)-H	CerG3GNAc2(d42:2)-H	CerG3GNAc2	(d42:2)	(d42:2)				C76 H136 O28 N3	1538.93	14.9765	0.0752018	0.648323	0.0802455	0.287027
NEG240		CerG3GNAc2(d42:2)-H	CerG3GNAc2(d42:2)-H	CerG3GNAc2	(d42:2)	(d42:2)				C76 H136 O28 N3	1538.93	15.4562	0.601244	0.924909	0.919356	0.0666043
NEG241		CerP(t40:2)-H	CerP(t40:2)-H	CerP	(t40:2)	(t40:2)				C40 H77 O7 N1 P1	714.544	13.663	0.051301	0.671744	0.140764	0.118567
NEG242		CerP(t41:3)-H	CerP(t41:3)-H	CerP	(t41:3)	(t41:3)				C41 H77 O7 N1 P1	726.544	13.0748	0.431112	0.828721	0.568157	0.300343
NEG243		CerP(t41:4)-H	CerP(t41:4)-H	CerP	(t41:4)	(t41:4)				C41 H75 O7 N1 P1	724.529	10.878	0.719876	0.772109	0.595555	0.0948101
NEG244		CerP(t41:4)-H	CerP(t41:4)-H	CerP	(t41:4)	(t41:4)				C41 H75 O7 N1 P1	724.529	12.145	0.441521	1.72229	0.16849	0.164143
NEG245		FA(16:1)-H	FA(16:1)-H	FA	(16:1)	(16:1)				O2 H29 C16	253.217	1.429	0.0512311	0.547608	0.27788	0.150435
NEG246		FA(18:0)-H	FA(18:0)-H	FA	(18:0)	(18:0)				O2 H35 C18	283.264	2.55944	0.0808192	0.527836	0.0408266	0.263931
NEG249		FA(18:1)-H	FA(18:1)-H	FA	(18:1)	(18:1)				O2 H33 C18	281.249	16.704	0.117177	0.48656	0.386764	0.325439
NEG25		CL(71:6)-H	CL(71:6)-H	CL	(71:6)	(71:6)				C80 H143 O17 P2	1437.98	15.488	0.305797	0.301041	0.0736209	0.0809925
NEG250		FA(20:1)-H	FA(20:1)-H	FA	(20:1)	(20:1)				O2 H37 C20	309.28	2.65659	0.0247926	0.521829	0.0410726	0.15803
NEG252		FA(20:4)-H	FA(20:4)-H	FA	(20:4)	(20:4)				O2 H31 C20	303.233	1.44042	0.0568502	0.747599	0.501802	0.0403015
NEG253		FA(20:4)-H	FA(20:4)-H	FA	(20:4)	(20:4)				O2 H31 C20	303.233	2.87184	0.132847	0.790711	0.182095	0.491541
NEG254		FA(22:1)-H	FA(22:1)-H	FA	(22:1)	(22:1)				O2 H41 C22	337.311	3.799	0.051381	0.293953	0.0219151	0.102183
NEG255		FA(22:4)-H	FA(22:4)-H	FA	(22:4)	(22:4)				O2 H35 C22	331.264	3.93374	0.0928461	0.592241	0.0722282	0.126052
NEG256		FA(22:5)-H	FA(22:5)-H	FA	(22:5)	(22:5)				O2 H33 C22	329.249	2.98916	0.140041	0.631614	0.0959746	0.1383
NEG257		GD1a(m38:2)-2H	GD1a(m38:2)-2H	GD1a	(m38:2)	(m38:2)				C86 H148 O38 N4	922.489	11.614	0.0816984	0.936077	0.412377	0.0789215
NEG258		GD1a(m42:3)-2H	GD1a(m42:3)-2H	GD1a	(m42:3)	(m42:3)				C90 H154 O38 N4	949.513	7.156	0.0984985	0.561696	0.011826	0.0621114
NEG259		GD2(d47:0+O)-2H	GD2(d47:0+O)-2H	GD2	(d47:0+O)	(d47:0+O)				C89 H160 O35 N4	922.544	9.16202	0.0449676	1.2781	0.205476	0.13973
NEG26		CL(17:1_18:2_18:2_18:2)-H	CL(71:7)-H	CL	(17:1_18:2_18:2_18:2)	(17:1)	(18:2)	(18:2)	(18:2)	C80 H141 O17 P2	1435.96	15.1441	0.043578	0.254115	0.0121237	0.107923
NEG260		GM1(t28:0)-2H	GM1(t28:0)-2H	GM1	(t28:0)	(t28:0)				C65 H115 O32 N3	724.874	6.334	0.466368	0.739334	0.581401	0.0315733
NEG262		GM3(d31:4)-H	GM3(d31:4)-H	GM3	(d31:4)	(d31:4)				C54 H91 O21 N2	1103.61	11.889	0.0466667	0.931902	0.330503	0.102092
NEG263		GM3(d32:4)-H	GM3(d32:4)-H	GM3	(d32:4)	(d32:4)				C55 H93 O21 N2	1117.63	12.399	0.0212172	0.670654	0.000783525	0.125273
NEG264		GM3(d33:5)-H	GM3(d33:5)-H	GM3	(d33:5)	(d33:5)				C56 H93 O21 N2	1129.63	11.772	0.335652	1.21727	0.277946	0.1459
NEG265		GM3(d34:1)-H	GM3(d34:1)-H	GM3	(d34:1)	(d34:1)				C57 H103 O21 N2	1151.71	6.7997	0.0675065	0.50075	0.0771894	0.0474027
NEG266		GM3(d36:1)-H	GM3(d36:1)-H	GM3	(d36:1)	(d36:1)				C59 H107 O21 N2	1179.74	7.94508	0.0307748	0.667297	0.375662	0.118945
NEG267		GM3(d38:1)+HCOO	GM3(d38:1)+HCOO	GM3	(d38:1)	(d38:1)				C62 H113 O23 N2	1253.77	8.847	0.0917284	0.712842	0.137339	0.0777216
NEG269		GM3(d39:4+2O)-H	GM3(d39:4+2O)-H	GM3	(d39:4+2O)	(d39:4+2O)				C62 H107 O23 N2	1247.73	7.95242	0.0701119	0.698871	0.408419	0.0486769
NEG27		CL(15:0_20:4_18:2_18:2)-H	CL(71:8)-H	CL	(15:0_20:4_18:2_18:2)	(15:0)	(20:4)	(18:2)	(18:2)	C80 H139 O17 P2	1433.95	14.758	0.0653418	0.245367	0.00869976	0.0776286
NEG270		GM3(d40:1)-H	GM3(d40:1)-H	GM3	(d40:1)	(d40:1)				C63 H115 O21 N2	1235.8	10.0901	0.0355236	0.569654	0.25809	0.054286
NEG271		GM3(d41:1)-H	GM3(d41:1)-H	GM3	(d41:1)	(d41:1)				C64 H117 O21 N2	1249.82	10.6186	0.140737	0.551402	0.135731	0.0475328
NEG272		GM3(d42:1)-H	GM3(d42:1)-H	GM3	(d42:1)	(d42:1)				C65 H119 O21 N2	1263.83	11.1241	0.0328106	0.53142	0.173941	0.0835363
NEG273		GM3(m37:1)-2H	GM3(m37:1)-2H	GM3	(m37:1)	(m37:1)				C60 H108 O20 N2	588.375	3.407	0.0239881	0.388691	0.0680338	0.111603
NEG274		GM3(t36:4)-2H	GM3(t36:4)-2H	GM3	(t36:4)	(t36:4)				C59 H100 O22 N2	594.339	2.126	0.0741482	0.813847	0.39919	0.0980401
NEG276		Hex1Cer(d36:0)+HCOO	Hex1Cer(d36:0)+HCOO	Hex1Cer	(d36:0)	(d36:0)				C43 H84 O10 N1	774.61	10.225	0.663868	0.716904	0.571243	0.00754327
NEG277		Hex1Cer(d18:0_18:1)+HCOO	Hex1Cer(d36:1)+HCOO	Hex1Cer	(d18:0_18:1)	(d18:0)	(18:1)			C43 H82 O10 N1	772.594	9.78867	0.0385593	0.851887	0.607803	0.0340551
NEG278		Hex1Cer(d36:2)+HCOO	Hex1Cer(d36:2)+HCOO	Hex1Cer	(d36:2)	(d36:2)				C43 H80 O10 N1	770.579	9.815	0.115992	0.59593	0.00535816	0.243051
NEG279		Hex1Cer(d17:0_20:4)+HCOO	Hex1Cer(d37:4)+HCOO	Hex1Cer	(d17:0_20:4)	(d17:0)	(20:4)			C44 H78 O10 N1	780.563	10.1807	0.203041	0.876298	0.684041	0.0971669
NEG28		CL(20:5_18:2_16:1_18:2)-H	CL(72:10)-H	CL	(20:5_18:2_16:1_18:2)	(20:5)	(18:2)	(16:1)	(18:2)	C81 H137 O17 P2	1443.93	14.8896	0.073866	0.409232	0.00213904	0.140506
NEG280		Hex1Cer(d38:0)+HCOO	Hex1Cer(d38:0)+HCOO	Hex1Cer	(d38:0)	(d38:0)				C45 H88 O10 N1	802.641	11.3689	0.0983277	0.84149	0.820642	0.0223984
NEG281		Hex1Cer(d38:1)+HCOO	Hex1Cer(d38:1)+HCOO	Hex1Cer	(d38:1)	(d38:1)				C45 H86 O10 N1	800.626	10.9549	0.0192995	0.515424	0.176023	0.0754737
NEG282		Hex1Cer(d20:2_18:0)+HCOO	Hex1Cer(d38:2)+HCOO	Hex1Cer	(d20:2_18:0)	(d20:2)	(18:0)			C45 H84 O10 N1	798.61	11.712	0.0540872	0.547672	0.0200649	0.0701062
NEG284		Hex1Cer(d16:0_22:6)+HCOO	Hex1Cer(d38:6)+HCOO	Hex1Cer	(d16:0_22:6)	(d16:0)	(22:6)			C45 H76 O10 N1	790.547	9.62446	0.031387	0.749426	0.0192788	0.222167
NEG285		Hex1Cer(d16:2_22:5)+HCOO	Hex1Cer(d38:7)+HCOO	Hex1Cer	(d16:2_22:5)	(d16:2)	(22:5)			C45 H74 O10 N1	788.532	8.749	0.0588634	0.721561	0.0604646	0.401121
NEG286		Hex1Cer(d39:1)+HCOO	Hex1Cer(d39:1)+HCOO	Hex1Cer	(d39:1)	(d39:1)				C46 H88 O10 N1	814.641	11.546	0.0642784	1.07399	0.895792	0.0150548
NEG287		Hex1Cer(d39:1+O)+HCOO	Hex1Cer(d39:1+O)+HCOO	Hex1Cer	(d39:1+O)	(d39:1+O)				C46 H88 O11 N1	830.636	11.263	0.0838515	0.830163	0.322577	0.0396381
NEG288		Hex1Cer(d39:5)+HCOO	Hex1Cer(d39:5)+HCOO	Hex1Cer	(d39:5)	(d39:5)				C46 H80 O10 N1	806.579	9.599	0.0087115	0.737099	0.00490885	0.915106
NEG289		Hex1Cer(d40:0)+HCOO	Hex1Cer(d40:0)+HCOO	Hex1Cer	(d40:0)	(d40:0)				C47 H92 O10 N1	830.673	12.4543	0.0176864	0.324696	0.311718	0.109276
NEG29		CL(72:3)-2H	CL(72:3)-2H	CL	(72:3)	(72:3)				C81 H150 O17 P2	728.518	9.55216	0.0594529	0.475594	0.013865	0.382449
NEG293		Hex1Cer(d18:1_22:0)-H	Hex1Cer(d40:1)-H	Hex1Cer	(d18:1_22:0)	(d18:1)	(22:0)			C46 H88 O8 N1	782.652	12.0766	0.0304729	0.447429	0.289065	0.220569
NEG294		Hex1Cer(d40:1+O)+HCOO	Hex1Cer(d40:1+O)+HCOO	Hex1Cer	(d40:1+O)	(d40:1+O)				C47 H90 O11 N1	844.652	11.2803	0.426786	0.499166	0.151158	0.088605
NEG295		Hex1Cer(d40:2)+HCOO	Hex1Cer(d40:2)+HCOO	Hex1Cer	(d40:2)	(d40:2)				C47 H88 O10 N1	826.641	10.9294	0.0882355	0.358424	0.332831	0.0426649
NEG296		Hex1Cer(d18:2_22:6)+HCOO	Hex1Cer(d40:8)+HCOO	Hex1Cer	(d18:2_22:6)	(d18:2)	(22:6)			C47 H76 O10 N1	814.547	9.063	0.147966	0.780398	0.214831	0.094199
NEG297		Hex1Cer(d41:0)+HCOO	Hex1Cer(d41:0)+HCOO	Hex1Cer	(d41:0)	(d41:0)				C48 H94 O10 N1	844.688	12.978	0.0574255	0.890928	0.875539	0.0213674
NEG298		Hex1Cer(d41:1)+HCOO	Hex1Cer(d41:1)+HCOO	Hex1Cer	(d41:1)	(d41:1)				C48 H92 O10 N1	842.673	12.6134	0.0207735	0.497342	0.18831	0.118452
NEG299		Hex1Cer(d41:1+O)+HCOO	Hex1Cer(d41:1+O)+HCOO	Hex1Cer	(d41:1+O)	(d41:1+O)				C48 H92 O11 N1	858.668	12.3452	0.0720082	0.613533	0.106432	0.187249
NEG3		CL(59:5)-2H	CL(59:5)-2H	CL	(59:5)	(59:5)				C68 H120 O17 P2	635.401	6.309	0.0859564	0.534613	0.137842	0.0241047
NEG30		CL(72:5)-2H	CL(72:5)-2H	CL	(72:5)	(72:5)				C81 H146 O17 P2	726.502	8.49054	0.150984	0.579814	0.0873135	0.0765025
NEG300		Hex1Cer(d41:2)+HCOO	Hex1Cer(d41:2)+HCOO	Hex1Cer	(d41:2)	(d41:2)				C48 H90 O10 N1	840.657	11.48	0.110183	0.904261	0.853914	0.00171729
NEG303		Hex1Cer(d42:1)+HCOO	Hex1Cer(d42:1)+HCOO	Hex1Cer	(d42:1)	(d42:1)				C49 H94 O10 N1	856.688	12.4069	0.0463825	0.43559	0.376869	0.0701084
NEG305		Hex1Cer(d18:1_24:0)-H	Hex1Cer(d42:1)-H	Hex1Cer	(d18:1_24:0)	(d18:1)	(24:0)			C48 H92 O8 N1	810.683	13.131	0.0132261	0.433985	0.355781	0.311706
NEG307		Hex1Cer(d42:1+O)+HCOO	Hex1Cer(d42:1+O)+HCOO	Hex1Cer	(d42:1+O)	(d42:1+O)				C49 H94 O11 N1	872.683	12.3974	0.130322	0.518923	0.0149445	0.127198
NEG31		CL(18:2_18:1_18:1_18:1)-H	CL(72:5)-H	CL	(18:2_18:1_18:1_18:1)	(18:2)	(18:1)	(18:1)	(18:1)	C81 H147 O17 P2	1454.01	15.9258	0.075421	0.510813	0.00765206	0.216679
NEG311		Hex1Cer(d18:1_24:1)-H	Hex1Cer(d42:2)-H	Hex1Cer	(d18:1_24:1)	(d18:1)	(24:1)			C48 H90 O8 N1	808.667	12.0145	0.0231279	0.495244	0.399693	0.202982
NEG312		Hex1Cer(d42:2)+HCOO	Hex1Cer(d42:2)+HCOO	Hex1Cer	(d42:2)	(d42:2)				C49 H92 O10 N1	854.673	12.475	0.754934	0.312644	0.128186	0.170123
NEG313		Hex1Cer(d42:3)+HCOO	Hex1Cer(d42:3)+HCOO	Hex1Cer	(d42:3)	(d42:3)				C49 H90 O10 N1	852.657	11.0674	0.0628866	0.551355	0.373112	0.0475491
NEG315		Hex1Cer(d43:1)+HCOO	Hex1Cer(d43:1)+HCOO	Hex1Cer	(d43:1)	(d43:1)				C50 H96 O10 N1	870.704	13.6304	0.0511317	0.860063	0.815298	0.0232509
NEG316		Hex1Cer(d43:1+O)+HCOO	Hex1Cer(d43:1+O)+HCOO	Hex1Cer	(d43:1+O)	(d43:1+O)				C50 H96 O11 N1	886.699	13.3789	0.013732	0.475106	0.221249	0.0870373
NEG317		Hex1Cer(d43:2)+HCOO	Hex1Cer(d43:2)+HCOO	Hex1Cer	(d43:2)	(d43:2)				C50 H94 O10 N1	868.688	12.5399	0.126443	0.943407	0.922218	0.0127893
NEG318		Hex1Cer(d44:0+O)+HCOO	Hex1Cer(d44:0+O)+HCOO	Hex1Cer	(d44:0+O)	(d44:0+O)				C51 H100 O11 N1	902.73	14.2337	0.0783457	0.318073	0.339244	0.0493546
NEG320		Hex1Cer(d44:1)+HCOO	Hex1Cer(d44:1)+HCOO	Hex1Cer	(d44:1)	(d44:1)				C51 H98 O10 N1	884.72	14.1013	0.0586662	0.356355	0.3958	0.0682835
NEG322		Hex1Cer(d44:1+O)+HCOO	Hex1Cer(d44:1+O)+HCOO	Hex1Cer	(d44:1+O)	(d44:1+O)				C51 H98 O11 N1	900.715	13.8509	0.0152495	0.388788	0.346861	0.124677
NEG323		Hex1Cer(d44:2)+HCOO	Hex1Cer(d44:2)+HCOO	Hex1Cer	(d44:2)	(d44:2)				C51 H96 O10 N1	882.704	13.0442	0.0747156	0.469612	0.462905	0.0744106
NEG324		Hex1Cer(d44:3)+HCOO	Hex1Cer(d44:3)+HCOO	Hex1Cer	(d44:3)	(d44:3)				C51 H94 O10 N1	880.688	12.137	0.068116	0.415649	0.32355	0.0445152
NEG325		Hex1Cer(d46:2)+HCOO	Hex1Cer(d46:2)+HCOO	Hex1Cer	(d46:2)	(d46:2)				C53 H100 O10 N1	910.735	13.991	0.170755	1.4355	0.2587	0.0674183
NEG326		Hex1Cer(d48:1+O)+HCOO	Hex1Cer(d48:1+O)+HCOO	Hex1Cer	(d48:1+O)	(d48:1+O)				C55 H106 O11 N1	956.777	15.343	0.144406	0.938476	0.834849	0.00765212
NEG327		Hex1Cer(d48:2+O)+HCOO	Hex1Cer(d48:2+O)+HCOO	Hex1Cer	(d48:2+O)	(d48:2+O)				C55 H104 O11 N1	954.761	14.676	0.580823	1.64733	0.11698	0.0606707
NEG328		Hex1Cer(m39:0)+HCOO	Hex1Cer(m39:0)+HCOO	Hex1Cer	(m39:0)	(m39:0)				C46 H90 O9 N1	800.662	12.226	0.0349876	0.851815	0.846262	0.029277
NEG329		Hex1Cer(m21:0_18:1)+HCOO	Hex1Cer(m39:1)+HCOO	Hex1Cer	(m21:0_18:1)	(m21:0)	(18:1)			C46 H88 O9 N1	798.646	11.8042	0.0487644	0.50747	0.09274	0.159372
NEG33		CL(18:2_18:1_18:1_18:2)-H	CL(72:6)-H	CL	(18:2_18:1_18:1_18:2)	(18:2)	(18:1)	(18:1)	(18:2)	C81 H145 O17 P2	1452	15.6553	0.0244787	0.46922	0.00738853	0.504839
NEG330		Hex1Cer(m40:0+O)+HCOO	Hex1Cer(m40:0+O)+HCOO	Hex1Cer	(m40:0+O)	(m40:0+O)				C47 H92 O10 N1	830.673	12.4541	0.0175833	0.323934	0.311899	0.109407
NEG331		Hex1Cer(m40:1)+HCOO	Hex1Cer(m40:1)+HCOO	Hex1Cer	(m40:1)	(m40:1)				C47 H90 O9 N1	812.662	12.3432	0.0858179	0.507351	0.167336	0.0524692
NEG332		Hex1Cer(m41:0)+HCOO	Hex1Cer(m41:0)+HCOO	Hex1Cer	(m41:0)	(m41:0)				C48 H94 O9 N1	828.693	13.269	0.106148	1.12231	0.893324	0.0151435
NEG333		Hex1Cer(m41:0+O)+HCOO	Hex1Cer(m41:0+O)+HCOO	Hex1Cer	(m41:0+O)	(m41:0+O)				C48 H94 O10 N1	844.688	12.979	0.0497034	0.873656	0.854203	0.0211137
NEG334		Hex1Cer(m21:0_20:1)+HCOO	Hex1Cer(m41:1)+HCOO	Hex1Cer	(m21:0_20:1)	(m21:0)	(20:1)			C48 H92 O9 N1	826.678	12.8682	0.0265303	0.52932	0.415537	0.0915289
NEG335		Hex1Cer(m21:1_20:1)+HCOO	Hex1Cer(m41:2)+HCOO	Hex1Cer	(m21:1_20:1)	(m21:1)	(20:1)			C48 H90 O9 N1	824.662	11.7903	0.0731722	0.703241	0.649614	0.0175349
NEG336		Hex1Cer(m21:1_20:4)+HCOO	Hex1Cer(m41:5)+HCOO	Hex1Cer	(m21:1_20:4)	(m21:1)	(20:4)			C48 H84 O9 N1	818.615	10.3855	0.0841856	1.20719	0.49258	0.143972
NEG337		Hex1Cer(m42:0+O)+HCOO	Hex1Cer(m42:0+O)+HCOO	Hex1Cer	(m42:0+O)	(m42:0+O)				C49 H96 O10 N1	858.704	13.4836	0.0368708	0.319696	0.364477	0.112103
NEG338		Hex1Cer(m42:1)+HCOO	Hex1Cer(m42:1)+HCOO	Hex1Cer	(m42:1)	(m42:1)				C49 H94 O9 N1	840.693	13.378	0.11707	0.918247	0.886578	0.0100772
NEG341		Hex1Cer(t34:3)+HCOO	Hex1Cer(t34:3)+HCOO	Hex1Cer	(t34:3)	(t34:3)				C41 H74 O11 N1	756.527	11.833	0.0974369	1.09789	0.624923	0.0157106
NEG342		Hex1Cer(t35:2)-H	Hex1Cer(t35:2)-H	Hex1Cer	(t35:2)	(t35:2)				C41 H76 O9 N1	726.553	9.18595	0.0547487	0.771333	0.167769	0.264355
NEG343		Hex1Cer(t37:3)-H	Hex1Cer(t37:3)-H	Hex1Cer	(t37:3)	(t37:3)				C43 H78 O9 N1	752.568	9.163	0.10561	0.880729	0.43475	0.129818
NEG344		Hex1Cer(t17:1_20:4)+HCOO	Hex1Cer(t37:5)+HCOO	Hex1Cer	(t17:1_20:4)	(t17:1)	(20:4)			C44 H76 O11 N1	794.542	9.562	0.0927167	0.836749	0.27797	0.0853343
NEG345		Hex1Cer(t38:0)+HCOO	Hex1Cer(t38:0)+HCOO	Hex1Cer	(t38:0)	(t38:0)				C45 H88 O11 N1	818.636	11.1358	0.261949	0.143858	0.0242705	0.112337
NEG346		Hex1Cer(t38:3)+HCOO	Hex1Cer(t38:3)+HCOO	Hex1Cer	(t38:3)	(t38:3)				C45 H82 O11 N1	812.589	8.568	0.0585516	1.17904	0.323657	0.390768
NEG347		Hex1Cer(t38:5)+HCOO	Hex1Cer(t38:5)+HCOO	Hex1Cer	(t38:5)	(t38:5)				C45 H78 O11 N1	808.558	8.415	0.0570521	0.710557	0.255364	0.142185
NEG348		Hex1Cer(t39:1)+HCOO	Hex1Cer(t39:1)+HCOO	Hex1Cer	(t39:1)	(t39:1)				C46 H88 O11 N1	830.636	11.2612	0.102793	0.813119	0.255505	0.0372978
NEG35		CL(18:2_18:1_18:2_18:2)-H	CL(72:7)-H	CL	(18:2_18:1_18:2_18:2)	(18:2)	(18:1)	(18:2)	(18:2)	C81 H143 O17 P2	1449.98	15.3503	0.0265126	0.365439	0.00721489	0.979144
NEG350		Hex1Cer(t17:0_22:6)+HCOO	Hex1Cer(t39:6)+HCOO	Hex1Cer	(t17:0_22:6)	(t17:0)	(22:6)			C46 H78 O11 N1	820.558	9.8	0.0258692	0.854632	0.107029	0.121686
NEG352		Hex1Cer(t40:0)+HCOO	Hex1Cer(t40:0)+HCOO	Hex1Cer	(t40:0)	(t40:0)				C47 H92 O11 N1	846.668	12.3011	0.0417833	0.581457	0.000356028	0.463805
NEG353		Hex1Cer(t20:0_20:1)+HCOO	Hex1Cer(t40:1)+HCOO	Hex1Cer	(t20:0_20:1)	(t20:0)	(20:1)			C47 H90 O11 N1	844.652	11.8069	0.00977546	0.566131	0.2753	0.278352
NEG354		Hex1Cer(t20:1_20:4)-H	Hex1Cer(t40:5)-H	Hex1Cer	(t20:1_20:4)	(t20:1)	(20:4)			C46 H80 O9 N1	790.584	9.368	0.0198838	1.07187	0.609802	0.969893
NEG355		Hex1Cer(t40:6)+HCOO	Hex1Cer(t40:6)+HCOO	Hex1Cer	(t40:6)	(t40:6)				C47 H80 O11 N1	834.574	9.118	0.260711	0.369886	0.270158	0.0614734
NEG356		Hex1Cer(t41:0)+HCOO	Hex1Cer(t41:0)+HCOO	Hex1Cer	(t41:0)	(t41:0)				C48 H94 O11 N1	860.683	12.889	0.0948973	0.632992	0.000147554	0.79816
NEG357		Hex1Cer(t41:1)+HCOO	Hex1Cer(t41:1)+HCOO	Hex1Cer	(t41:1)	(t41:1)				C48 H92 O11 N1	858.668	12.3434	0.0538884	0.76053	0.307915	0.11612
NEG358		Hex1Cer(t41:2)+HCOO	Hex1Cer(t41:2)+HCOO	Hex1Cer	(t41:2)	(t41:2)				C48 H90 O11 N1	856.652	11.396	0.769287	0.0201033	0.23595	0.162505
NEG360		Hex1Cer(t42:0)+HCOO	Hex1Cer(t42:0)+HCOO	Hex1Cer	(t42:0)	(t42:0)				C49 H96 O11 N1	874.699	13.265	0.0155722	0.40888	0.349805	0.119798
NEG362		Hex1Cer(t42:1)+HCOO	Hex1Cer(t42:1)+HCOO	Hex1Cer	(t42:1)	(t42:1)				C49 H94 O11 N1	872.683	12.8684	0.029345	0.472689	0.357344	0.33029
NEG363		Hex1Cer(t18:1_24:1)+HCOO	Hex1Cer(t42:2)+HCOO	Hex1Cer	(t18:1_24:1)	(t18:1)	(24:1)			C49 H92 O11 N1	870.668	11.7465	0.0254262	0.513592	0.298164	0.125196
NEG364		Hex1Cer(t42:2)+HCOO	Hex1Cer(t42:2)+HCOO	Hex1Cer	(t42:2)	(t42:2)				C49 H92 O11 N1	870.668	12.22	0.291098	0.349915	0.278614	0.193898
NEG365		Hex1Cer(t42:3)+HCOO	Hex1Cer(t42:3)+HCOO	Hex1Cer	(t42:3)	(t42:3)				C49 H90 O11 N1	868.652	10.812	0.624469	1.86866	0.486806	0.0271664
NEG366		Hex1Cer(t42:5)+HCOO	Hex1Cer(t42:5)+HCOO	Hex1Cer	(t42:5)	(t42:5)				C49 H86 O11 N1	864.621	10.5117	0.0522731	0.557443	0.254046	0.0938642
NEG367		Hex1Cer(t43:1)+HCOO	Hex1Cer(t43:1)+HCOO	Hex1Cer	(t43:1)	(t43:1)				C50 H96 O11 N1	886.699	13.38	0.0137026	0.481643	0.225378	0.0855481
NEG368		Hex1Cer(t43:2)+HCOO	Hex1Cer(t43:2)+HCOO	Hex1Cer	(t43:2)	(t43:2)				C50 H94 O11 N1	884.683	12.282	0.106915	0.371605	0.130066	0.0458035
NEG369		Hex1Cer(t44:1)+HCOO	Hex1Cer(t44:1)+HCOO	Hex1Cer	(t44:1)	(t44:1)				C51 H98 O11 N1	900.715	13.851	0.0152468	0.389783	0.347662	0.124492
NEG37		CL(18:2_18:1_18:2_18:2)-H	CL(72:7)-H	CL	(18:2_18:1_18:2_18:2)	(18:2)	(18:1)	(18:2)	(18:2)	C81 H143 O17 P2	1449.98	15.8365	0.0517959	0.498202	0.141018	0.720906
NEG370		Hex1Cer(t44:2)+HCOO	Hex1Cer(t44:2)+HCOO	Hex1Cer	(t44:2)	(t44:2)				C51 H96 O11 N1	898.699	12.7885	0.0889904	0.517494	0.412837	0.0590534
NEG371		Hex1Cer(t44:3)+HCOO	Hex1Cer(t44:3)+HCOO	Hex1Cer	(t44:3)	(t44:3)				C51 H94 O11 N1	896.683	11.874	0.101809	0.51909	0.35069	0.0238507
NEG372		Hex1Cer(t45:1)+HCOO	Hex1Cer(t45:1)+HCOO	Hex1Cer	(t45:1)	(t45:1)				C52 H100 O11 N1	914.73	14.328	0.140335	0.715423	0.503364	0.0132302
NEG374		Hex1Cer(t46:1)+HCOO	Hex1Cer(t46:1)+HCOO	Hex1Cer	(t46:1)	(t46:1)				C53 H102 O11 N1	928.746	14.7271	0.0971455	0.625381	0.566492	0.0302247
NEG375		Hex1Cer(t46:2)+HCOO	Hex1Cer(t46:2)+HCOO	Hex1Cer	(t46:2)	(t46:2)				C53 H100 O11 N1	926.73	13.7868	0.111443	0.68681	0.524113	0.0395519
NEG376		Hex2Cer(d26:0)-H	Hex2Cer(d26:0)-H	Hex2Cer	(d26:0)	(d26:0)				C38 H72 O13 N1	750.501	8.23581	0.0725737	0.332747	0.000217486	0.173493
NEG377		Hex2Cer(d28:1+2O)+HCOO	Hex2Cer(d28:1+2O)+HCOO	Hex2Cer	(d28:1+2O)	(d28:1+2O)				C41 H76 O17 N1	854.512	8.78029	0.090779	1.13329	0.297835	0.0891608
NEG378		Hex2Cer(d29:1+2O)+HCOO	Hex2Cer(d29:1+2O)+HCOO	Hex2Cer	(d29:1+2O)	(d29:1+2O)				C42 H78 O17 N1	868.528	8.07	0.311486	0.543937	0.128605	0.331541
NEG379		Hex2Cer(d31:2)+HCOO	Hex2Cer(d31:2)+HCOO	Hex2Cer	(d31:2)	(d31:2)				C44 H80 O15 N1	862.553	10.7666	0.0326661	0.546487	0.000131505	0.14872
NEG380		Hex2Cer(d34:1)+HCOO	Hex2Cer(d34:1)+HCOO	Hex2Cer	(d34:1)	(d34:1)				C47 H88 O15 N1	906.616	8.17908	0.013834	0.948146	0.78919	0.0792248
NEG382		Hex2Cer(d36:1)-H	Hex2Cer(d36:1)-H	Hex2Cer	(d18:1_18:0)	(d18:1)	(18:0)			C48 H90 O13 N1	888.642	9.38533	0.022928	0.997281	0.985495	0.273482
NEG383		Hex2Cer(d38:1)+HCOO	Hex2Cer(d38:1)+HCOO	Hex2Cer	(d38:1)	(d38:1)				C51 H96 O15 N1	962.679	10.5486	0.0125786	0.737175	0.0902094	0.112901
NEG384		Hex2Cer(d39:3)-H	Hex2Cer(d39:3)-H	Hex2Cer	(d39:3)	(d39:3)				C51 H92 O13 N1	926.657	12.348	0.0274984	0.523395	0.026306	0.118838
NEG386		Hex2Cer(d40:1)-H	Hex2Cer(d40:1)-H	Hex2Cer	(d18:1_22:0)	(d18:1)	(22:0)			C52 H98 O13 N1	944.704	11.6562	0.0294187	0.727016	0.0747464	0.19938
NEG387		Hex2Cer(d40:3)-H	Hex2Cer(d40:3)-H	Hex2Cer	(d40:3)	(d40:3)				C52 H94 O13 N1	940.673	12.8615	0.0451773	0.503072	0.375474	0.141573
NEG388		Hex2Cer(d41:1)+HCOO	Hex2Cer(d41:1)+HCOO	Hex2Cer	(d41:1)	(d41:1)				C54 H102 O15 N1	1004.73	12.1907	0.0259763	0.70316	0.0492638	0.134986
NEG390		Hex2Cer(d42:1)-H	Hex2Cer(d42:1)-H	Hex2Cer	(d42:1)	(d42:1)				C54 H102 O13 N1	972.736	12.7143	0.0119093	0.753789	0.0795633	0.197861
NEG391		Hex2Cer(d42:2)+HCOO	Hex2Cer(d42:2)+HCOO	Hex2Cer	(d42:2)	(d42:2)				C55 H102 O15 N1	1016.73	11.5998	0.0311024	0.704982	0.0645463	0.157479
NEG392		Hex2Cer(m38:3)-H	Hex2Cer(m38:3)-H	Hex2Cer	(m38:3)	(m38:3)				C50 H90 O12 N1	896.647	12.065	0.0273116	0.442599	0.299211	0.0956006
NEG393		Hex2Cer(m39:4)-H	Hex2Cer(m39:4)-H	Hex2Cer	(m39:4)	(m39:4)				C51 H90 O12 N1	908.647	10.777	1.01364	1.77847	0.366632	0.0568873
NEG394		Hex2Cer(m39:4)-H	Hex2Cer(m39:4)-H	Hex2Cer	(m39:4)	(m39:4)				C51 H90 O12 N1	908.647	11.3629	0.088878	0.94641	0.938756	0.0249031
NEG395		Hex2Cer(t29:1)+HCOO	Hex2Cer(t29:1)+HCOO	Hex2Cer	(t29:1)	(t29:1)				C42 H78 O16 N1	852.533	8.422	0.261922	1.19464	0.316823	0.0997821
NEG396		Hex2Cer(t30:0)+HCOO	Hex2Cer(t30:0)+HCOO	Hex2Cer	(t30:0)	(t30:0)				C43 H82 O16 N1	868.564	9.775	0.075255	1.30234	0.30189	0.137645
NEG397		Hex2Cer(t30:0+O)+HCOO	Hex2Cer(t30:0+O)+HCOO	Hex2Cer	(t30:0+O)	(t30:0+O)				C43 H82 O17 N1	884.559	9.24735	0.0801224	1.11195	0.636308	0.0302581
NEG4		CL(62:5)-2H	CL(62:5)-2H	CL	(62:5)	(62:5)				C71 H126 O17 P2	656.424	2.183	0.0700156	1.04884	0.779833	0.204115
NEG400		Hex2Cer(t31:2)+HCOO	Hex2Cer(t31:2)+HCOO	Hex2Cer	(t31:2)	(t31:2)				C44 H80 O16 N1	878.548	8.454	0.118051	1.58898	0.00430295	0.164576
NEG401		Hex2Cer(t33:1)+HCOO	Hex2Cer(t33:1)+HCOO	Hex2Cer	(t33:1)	(t33:1)				C46 H86 O16 N1	908.595	10.0491	0.039748	1.2878	0.0514639	0.172808
NEG402		Hex2Cer(t33:2)+HCOO	Hex2Cer(t33:2)+HCOO	Hex2Cer	(t33:2)	(t33:2)				C46 H84 O16 N1	906.58	9.254	0.109427	1.18776	0.254451	0.106826
NEG403		Hex2Cer(t33:2)+HCOO	Hex2Cer(t33:2)+HCOO	Hex2Cer	(t33:2)	(t33:2)				C46 H84 O16 N1	906.58	9.835	0.0824023	1.19757	0.127489	0.116539
NEG404		Hex2Cer(t34:1+2O)+HCOO	Hex2Cer(t34:1+2O)+HCOO	Hex2Cer	(t34:1+2O)	(t34:1+2O)				C47 H88 O18 N1	954.601	11.5522	0.0645507	1.17696	0.220468	0.130984
NEG405		Hex2Cer(t35:2)-H	Hex2Cer(t35:2)-H	Hex2Cer	(t35:2)	(t35:2)				C47 H86 O14 N1	888.605	10.262	0.053211	0.485074	0.387054	0.156899
NEG406		Hex2Cer(t42:0)+HCOO	Hex2Cer(t42:0)+HCOO	Hex2Cer	(t42:0)	(t42:0)				C55 H106 O16 N1	1036.75	12.218	0.0371643	0.818537	0.285131	0.0414321
NEG407		Hex3Cer(d27:0)-H	Hex3Cer(d27:0)-H	Hex3Cer	(d27:0)	(d27:0)				C45 H84 O18 N1	926.569	10.3316	0.0392216	1.28881	0.0152437	0.223018
NEG408		Hex3Cer(d29:1)-H	Hex3Cer(d29:1)-H	Hex3Cer	(d29:1)	(d29:1)				C47 H86 O18 N1	952.585	10.6295	0.0345549	1.72651	2.18146e-05	0.218714
NEG409		Hex3Cer(d29:1)-H	Hex3Cer(d29:1)-H	Hex3Cer	(d29:1)	(d29:1)				C47 H86 O18 N1	952.585	11.3956	0.0894794	0.938536	0.665644	0.0996022
NEG410		Hex3Cer(d34:1)+HCOO	Hex3Cer(d34:1)+HCOO	Hex3Cer	(d34:1)	(d34:1)				C53 H98 O20 N1	1068.67	7.91679	0.0517797	0.581862	0.0018614	0.102247
NEG411		Hex3Cer(d40:1)+HCOO	Hex3Cer(d40:1)+HCOO	Hex3Cer	(d40:1)	(d40:1)				C59 H110 O20 N1	1152.76	11.368	0.0144186	0.531087	0.000514335	0.110578
NEG412		Hex3Cer(d42:1)+HCOO	Hex3Cer(d42:1)+HCOO	Hex3Cer	(d42:1)	(d42:1)				C61 H114 O20 N1	1180.79	12.4281	0.0494042	0.464685	0.000405323	0.158817
NEG413		Hex3Cer(d42:2)+HCOO	Hex3Cer(d42:2)+HCOO	Hex3Cer	(d42:2)	(d42:2)				C61 H112 O20 N1	1178.78	11.313	0.0901059	0.575629	0.00468362	0.069291
NEG414		Hex3Cer(m39:3)-H	Hex3Cer(m39:3)-H	Hex3Cer	(m39:3)	(m39:3)				C57 H102 O17 N1	1072.72	12.1914	0.0471501	0.727992	0.0777326	0.0705143
NEG415		Hex3Cer(m40:4)-H	Hex3Cer(m40:4)-H	Hex3Cer	(m40:4)	(m40:4)				C58 H102 O17 N1	1084.72	11.5968	0.0638235	0.764803	0.111955	0.06907
NEG416		Hex3Cer(t29:1)-H	Hex3Cer(t29:1)-H	Hex3Cer	(t29:1)	(t29:1)				C47 H86 O19 N1	968.58	10.8466	0.0373469	0.861036	0.451337	0.0527588
NEG417		LPC(14:0)+HCOO	LPC(14:0)+HCOO	LPC	(14:0)	(14:0)				C23 H47 O9 N1 P1	512.299	1.28717	0.0355906	1.09879	0.862376	0.0254778
NEG418		LPC(16:0)+HCOO	LPC(16:0)+HCOO	LPC	(16:0)	(16:0)				C25 H51 O9 N1 P1	540.331	1.81434	0.0571452	0.560804	0.0600223	0.620043
NEG420		LPC(16:0e)+HCOO	LPC(16:0e)+HCOO	LPC	(16:0e)	(16:0e)				C25 H53 O8 N1 P1	526.351	2.14699	0.0250571	0.750393	0.259967	0.419046
NEG422		LPC(16:1)+HCOO	LPC(16:1)+HCOO	LPC	(16:1)	(16:1)				C25 H49 O9 N1 P1	538.315	1.36673	0.0775175	1.22167	0.611227	0.0788941
NEG423		LPC(16:1e)+HCOO	LPC(16:1e)+HCOO	LPC	(16:1e)	(16:1e)				C25 H51 O8 N1 P1	524.336	2.05793	0.0520104	0.546571	0.0520046	0.454623
NEG425		LPC(17:0)+HCOO	LPC(17:0)+HCOO	LPC	(17:0)	(17:0)				C26 H53 O9 N1 P1	554.346	2.16369	0.0635318	0.375521	0.0574944	0.0734041
NEG426		LPC(18:0)+HCOO	LPC(18:0)+HCOO	LPC	(18:0)	(18:0)				C27 H55 O9 N1 P1	568.362	2.5726	0.0459836	0.418256	0.0155756	0.353465
NEG428		LPC(18:0e)+HCOO	LPC(18:0e)+HCOO	LPC	(18:0e)	(18:0e)				C27 H57 O8 N1 P1	554.383	3.11698	0.0588451	0.948776	0.820086	0.0923977
NEG429		LPC(18:1)+HCOO	LPC(18:1)+HCOO	LPC	(18:1)	(18:1)				C27 H53 O9 N1 P1	566.346	1.78385	0.0393899	0.88682	0.783978	0.0797126
NEG431		LPC(18:1e)+HCOO	LPC(18:1e)+HCOO	LPC	(18:1e)	(18:1e)				C27 H55 O8 N1 P1	552.367	2.24096	0.0217618	0.707934	0.168964	0.200465
NEG432		LPC(18:1e)+HCOO	LPC(18:1e)+HCOO	LPC	(18:1e)	(18:1e)				C27 H55 O8 N1 P1	552.367	2.95373	0.0325522	0.668367	0.188833	0.116306
NEG433		LPC(18:2)+HCOO	LPC(18:2)+HCOO	LPC	(18:2)	(18:2)				C27 H51 O9 N1 P1	564.331	1.44137	0.0311964	1.0633	0.86029	0.698661
NEG437		LPC(18:2e)+HCOO	LPC(18:2e)+HCOO	LPC	(18:2e)	(18:2e)				C27 H53 O8 N1 P1	550.351	2.1573	0.0403416	0.598306	0.110021	0.154116
NEG438		LPC(18:3)+HCOO	LPC(18:3)+HCOO	LPC	(18:3)	(18:3)				C27 H49 O9 N1 P1	562.315	1.23929	0.0337001	1.25429	0.576859	0.11789
NEG439		LPC(18:3e)+HCOO	LPC(18:3e)+HCOO	LPC	(18:3e)	(18:3e)				C27 H51 O8 N1 P1	548.336	1.6839	0.0505775	0.298323	0.0150513	0.0635809
NEG440		LPC(19:1)+HCOO	LPC(19:1)+HCOO	LPC	(19:1)	(19:1)				C28 H55 O9 N1 P1	580.362	2.069	0.339213	0.798318	0.776155	0.00939566
NEG441		LPC(20:1)+HCOO	LPC(20:1)+HCOO	LPC	(20:1)	(20:1)				C29 H57 O9 N1 P1	594.378	2.46544	0.0976048	0.632103	0.370389	0.0263597
NEG442		LPC(20:2)+HCOO	LPC(20:2)+HCOO	LPC	(20:2)	(20:2)				C29 H55 O9 N1 P1	592.362	1.89703	0.0204974	1.02691	0.954546	0.0476142
NEG443		LPC(20:3)+HCOO	LPC(20:3)+HCOO	LPC	(20:3)	(20:3)				C29 H53 O9 N1 P1	590.346	1.56779	0.0547508	1.00338	0.992575	0.0728708
NEG445		LPC(20:4)+HCOO	LPC(20:4)+HCOO	LPC	(20:4)	(20:4)				C29 H51 O9 N1 P1	588.331	1.39654	0.0214024	0.926135	0.857289	0.15242
NEG447		LPC(20:5)+HCOO	LPC(20:5)+HCOO	LPC	(20:5)	(20:5)				C29 H49 O9 N1 P1	586.315	1.1998	0.0401438	0.970641	0.941219	0.02145
NEG448		LPC(22:4)+HCOO	LPC(22:4)+HCOO	LPC	(22:4)	(22:4)				C31 H55 O9 N1 P1	616.362	1.74501	0.0343252	1.04287	0.928804	0.0737071
NEG449		LPC(22:5)+HCOO	LPC(22:5)+HCOO	LPC	(22:5)	(22:5)				C31 H53 O9 N1 P1	614.346	1.44288	0.0385864	0.952088	0.895369	0.0524641
NEG450		LPC(22:6)+HCOO	LPC(22:6)+HCOO	LPC	(22:6)	(22:6)				C31 H51 O9 N1 P1	612.331	1.342	0.0620161	0.945418	0.89126	0.0237983
NEG451		LPE(14:0)-H	LPE(14:0)-H	LPE	(14:0)	(14:0)				C19 H39 O7 N1 P1	424.247	1.332	0.162313	0.823122	0.667737	0.017055
NEG452		LPE(16:0)-H	LPE(16:0)-H	LPE	(16:0)	(16:0)				C21 H43 O7 N1 P1	452.278	1.81231	0.0219499	0.526905	0.146745	0.147051
NEG453		LPE(16:0e)-H	LPE(16:0e)-H	LPE	(16:0e)	(16:0e)				C21 H45 O6 N1 P1	438.299	2.20386	0.0800939	0.539067	0.0728717	0.202359
NEG454		LPE(16:1)-H	LPE(16:1)-H	LPE	(16:1)	(16:1)				C21 H41 O7 N1 P1	450.263	1.4039	0.102285	1.10849	0.812129	0.0653907
NEG455		LPE(16:1e)-H	LPE(16:1e)-H	LPE	(16:1e)	(16:1e)				C21 H43 O6 N1 P1	436.283	2.16781	0.0417425	0.500688	0.05627	0.882437
NEG456		LPE(16:1e)-H	LPE(16:1e)-H	LPE	(16:1e)	(16:1e)				C21 H43 O6 N1 P1	436.283	2.65828	0.439451	1.78674	0.274125	0.228879
NEG457		LPE(17:0)-H	LPE(17:0)-H	LPE	(17:0)	(17:0)				C22 H45 O7 N1 P1	466.294	2.22834	0.0516985	0.138594	0.0138678	0.109301
NEG458		LPE(17:1)-H	LPE(17:1)-H	LPE	(17:1)	(17:1)				C22 H43 O7 N1 P1	464.278	1.62255	0.178529	0.955023	0.941843	0.0132369
NEG460		LPE(18:0e)-H	LPE(18:0e)-H	LPE	(18:0e)	(18:0e)				C23 H49 O6 N1 P1	466.33	3.27558	0.205027	0.662112	0.131185	0.087898
NEG461		LPE(18:1)-H	LPE(18:1)-H	LPE	(18:1)	(18:1)				C23 H45 O7 N1 P1	478.294	1.86819	0.0344223	0.958593	0.932387	0.125225
NEG462		LPE(18:1)-H	LPE(18:1)-H	LPE	(18:1)	(18:1)				C23 H45 O7 N1 P1	478.294	2.48105	0.770214	0.0637885	0.332035	0.224453
NEG463		LPE(18:1e)-H	LPE(18:1e)-H	LPE	(18:1e)	(18:1e)				C23 H47 O6 N1 P1	464.315	2.35863	0.0361351	0.46664	0.0530258	0.144709
NEG464		LPE(18:1e)-H	LPE(18:1e)-H	LPE	(18:1e)	(18:1e)				C23 H47 O6 N1 P1	464.315	3.12628	0.0387105	0.555649	0.0717981	0.579089
NEG465		LPE(18:2)-H	LPE(18:2)-H	LPE	(18:2)	(18:2)				C23 H43 O7 N1 P1	476.278	1.49792	0.0341107	1.16639	0.764446	0.714154
NEG466		LPE(18:2e)-H	LPE(18:2e)-H	LPE	(18:2e)	(18:2e)				C23 H45 O6 N1 P1	462.299	2.26749	0.0270058	0.415836	0.0465217	0.605689
NEG467		LPE(18:3)-H	LPE(18:3)-H	LPE	(18:3)	(18:3)				C23 H41 O7 N1 P1	474.263	1.28168	0.012595	1.20141	0.687742	0.100654
NEG468		LPE(18:3e)-H	LPE(18:3e)-H	LPE	(18:3e)	(18:3e)				C23 H43 O6 N1 P1	460.283	1.78942	0.0407247	0.362149	0.0452695	0.147032
NEG469		LPE(19:0)-H	LPE(19:0)-H	LPE	(19:0)	(19:0)				C24 H49 O7 N1 P1	494.325	2.22618	0.181857	1.28058	0.632112	0.0411577
NEG47		CL(18:3_18:2_18:2_18:2)-H	CL(72:9)-H	CL	(18:3_18:2_18:2_18:2)	(18:3)	(18:2)	(18:2)	(18:2)	C81 H139 O17 P2	1445.95	14.61	0.0844259	0.279709	0.0030714	0.336767
NEG471		LPE(20:1)-H	LPE(20:1)-H	LPE	(20:1)	(20:1)				C25 H49 O7 N1 P1	506.325	2.60405	0.087817	0.666025	0.464555	0.0427848
NEG472		LPE(20:2)-H	LPE(20:2)-H	LPE	(20:2)	(20:2)				C25 H47 O7 N1 P1	504.31	1.99766	0.0402503	1.00305	0.995712	0.0440403
NEG473		LPE(20:3)-H	LPE(20:3)-H	LPE	(20:3)	(20:3)				C25 H45 O7 N1 P1	502.294	1.64792	0.0379276	1.09659	0.834098	0.171436
NEG474		LPE(20:4)-H	LPE(20:4)-H	LPE	(20:4)	(20:4)				C25 H43 O7 N1 P1	500.278	1.45083	0.0289005	0.912528	0.846897	0.244303
NEG475		LPE(20:4)-H	LPE(20:4)-H	LPE	(20:4)	(20:4)				C25 H43 O7 N1 P1	500.278	2.0409	0.0162504	0.916074	0.859719	0.0172359
NEG476		LPE(20:5)-H	LPE(20:5)-H	LPE	(20:5)	(20:5)				C25 H41 O7 N1 P1	498.263	1.24201	0.0407452	0.93383	0.859337	0.0302733
NEG479		LPE(22:2)-H	LPE(22:2)-H	LPE	(22:2)	(22:2)				C27 H51 O7 N1 P1	532.341	2.84162	0.267016	0.703433	0.589258	0.0305971
NEG48		CL(18:3_18:2_18:2_18:2)-H	CL(72:9)-H	CL	(18:3_18:2_18:2_18:2)	(18:3)	(18:2)	(18:2)	(18:2)	C81 H139 O17 P2	1445.95	15.2374	0.103278	0.491267	0.0222744	0.109188
NEG480		LPE(22:3)-H	LPE(22:3)-H	LPE	(22:3)	(22:3)				C27 H49 O7 N1 P1	530.325	2.18796	0.0570998	0.801285	0.661031	0.0269765
NEG481		LPE(22:4)-H	LPE(22:4)-H	LPE	(22:4)	(22:4)				C27 H47 O7 N1 P1	528.31	1.82423	0.0197337	1.04239	0.935484	0.160943
NEG482		LPE(22:5)-H	LPE(22:5)-H	LPE	(22:5)	(22:5)				C27 H45 O7 N1 P1	526.294	1.50405	0.0269732	1.02799	0.953973	0.143434
NEG483		LPE(22:6)-H	LPE(22:6)-H	LPE	(22:6)	(22:6)				C27 H43 O7 N1 P1	524.278	1.39344	0.0521044	0.884219	0.767767	0.0231837
NEG485		LPG(16:0)-H	LPG(16:0)-H	LPG	(16:0)	(16:0)				C22 H44 O9 N0 P1	483.273	1.48182	0.231645	0.472422	0.0151012	0.117511
NEG486		LPG(18:0)-H	LPG(18:0)-H	LPG	(18:0)	(18:0)				C24 H48 O9 N0 P1	511.304	2.11771	0.0668212	0.644986	0.114032	0.0667424
NEG487		LPG(18:1)-H	LPG(18:1)-H	LPG	(18:1)	(18:1)				C24 H46 O9 N0 P1	509.288	1.49818	0.0246516	0.628812	0.0653932	0.163952
NEG488		LPG(18:2)-H	LPG(18:2)-H	LPG	(18:2)	(18:2)				C24 H44 O9 N0 P1	507.273	1.25445	0.0211642	0.501807	0.00964677	0.137024
NEG489		LPI(18:0)-H	LPI(18:0)-H	LPI	(18:0)	(18:0)				C27 H52 O12 N0 P1	599.32	1.94718	0.0600045	0.580609	0.0549958	0.337921
NEG49		CL(73:3)-H	CL(73:3)-H	CL	(73:3)	(73:3)				C82 H153 O17 P2	1472.06	9.394	0.108115	0.423847	7.26827e-05	0.193427
NEG490		LPI(18:1)-H	LPI(18:1)-H	LPI	(18:1)	(18:1)				C27 H50 O12 N0 P1	597.305	1.4172	0.12935	0.757149	0.459158	0.0437084
NEG491		LPI(18:2)-H	LPI(18:2)-H	LPI	(18:2)	(18:2)				C27 H48 O12 N0 P1	595.289	1.19184	0.0927414	0.589644	0.290451	0.0825281
NEG492		LPI(20:3)-H	LPI(20:3)-H	LPI	(20:3)	(20:3)				C29 H50 O12 N0 P1	621.305	1.30079	0.0315177	0.775621	0.637443	0.0278657
NEG493		LPI(20:4)-H	LPI(20:4)-H	LPI	(20:4)	(20:4)				C29 H48 O12 N0 P1	619.289	1.16921	0.0349939	0.919826	0.861035	0.0740725
NEG494		LPS(18:0)-H	LPS(18:0)-H	LPS	(18:0)	(18:0)				C24 H47 O9 N1 P1	524.299	2.01884	0.103168	0.829093	0.706664	0.0239367
NEG495		LPS(18:1)-H	LPS(18:1)-H	LPS	(18:1)	(18:1)				C24 H45 O9 N1 P1	522.284	1.46367	0.0418174	1.6805	0.431946	0.175715
NEG496		LPS(18:2)-H	LPS(18:2)-H	LPS	(18:2)	(18:2)				C24 H43 O9 N1 P1	520.268	1.22705	0.0259013	1.64375	0.388835	0.15553
NEG497		LPS(20:3)-H	LPS(20:3)-H	LPS	(20:3)	(20:3)				C26 H45 O9 N1 P1	546.284	1.31522	0.211837	1.83223	0.419241	0.0655407
NEG498		LPS(20:4)-H	LPS(20:4)-H	LPS	(20:4)	(20:4)				C26 H43 O9 N1 P1	544.268	1.19977	0.0847836	1.39411	0.558461	0.0946052
NEG499		LPS(22:4)-H	LPS(22:4)-H	LPS	(22:4)	(22:4)				C28 H47 O9 N1 P1	572.299	1.42188	0.154975	1.25848	0.66201	0.0435597
NEG5		CL(66:1)-2H	CL(66:1)-2H	CL	(66:1)	(66:1)				C75 H142 O17 P2	688.487	8.71658	0.150123	0.735526	0.195883	0.0624407
NEG50		CL(19:1_18:2_18:1_18:2)-H	CL(73:6)-H	CL	(19:1_18:2_18:1_18:2)	(19:1)	(18:2)	(18:1)	(18:2)	C82 H147 O17 P2	1466.01	15.8133	0.0978987	0.426098	0.0611519	0.0590005
NEG500		LPS(22:5)-H	LPS(22:5)-H	LPS	(22:5)	(22:5)				C28 H45 O9 N1 P1	570.284	1.23031	0.068114	0.828365	0.755328	0.0172464
NEG501		LPS(22:6)-H	LPS(22:6)-H	LPS	(22:6)	(22:6)				C28 H43 O9 N1 P1	568.268	1.133	0.388807	0.516446	0.579243	0.140293
NEG504		OAHFA(40:7)-H	OAHFA(40:7)-H	OAHFA	(40:7)	(40:7)				C40 H63 O4	607.473	2.85833	0.129493	0.621876	0.171606	0.0421453
NEG505		OAHFA(42:8)-H	OAHFA(42:8)-H	OAHFA	(42:8)	(42:8)				C42 H65 O4	633.489	2.23572	0.176211	0.630543	0.154621	0.0380626
NEG506		PA(10:0_18:3)-H	PA(28:3)-H	PA	(10:0_18:3)	(10:0)	(18:3)			C31 H54 O8 N0 P1	585.356	2.60036	0.0574608	0.189075	0.00930573	0.470831
NEG507		PA(18:1e_10:4)-2H	PA(28:5e)-2H	PA	(18:1e_10:4)	(18:1e)	(10:4)			C31 H51 O7 N0 P1	283.169	17.861	0.513058	5.70784	0.343638	0.171861
NEG51		CL(19:1_18:2_18:2_18:2)-H	CL(73:7)-H	CL	(19:1_18:2_18:2_18:2)	(19:1)	(18:2)	(18:2)	(18:2)	C82 H145 O17 P2	1464	15.5421	0.0644845	0.332668	0.0357664	0.0976583
NEG510		PA(30:3)-H	PA(30:3)-H	PA	(30:3)	(30:3)				C33 H58 O8 N0 P1	613.387	3.704	0.126196	0.329835	0.00736475	0.0420461
NEG511		PA(30:5)-H	PA(30:5)-H	PA	(30:5)	(30:5)				C33 H54 O8 N0 P1	609.356	2.308	0.12445	0.178831	0.00291471	0.0956395
NEG514		PA(18:0_18:2)-H	PA(36:2)-H	PA	(18:0_18:2)	(18:0)	(18:2)			C39 H72 O8 N0 P1	699.497	15.1666	0.76681	0.512295	0.335073	0.273181
NEG515		PA(18:0_20:4)-H	PA(38:4)-H	PA	(18:0_20:4)	(18:0)	(20:4)			C41 H72 O8 N0 P1	723.497	14.1848	0.355738	0.392805	0.426237	1.06261
NEG516		PA(18:0_20:4)-H	PA(38:4)-H	PA	(18:0_20:4)	(18:0)	(20:4)			C41 H72 O8 N0 P1	723.497	14.9255	0.466959	1.24645	0.744212	0.06786
NEG518		PA(20:4_23:1)-H	PA(43:5)-H	PA	(20:4_23:1)	(20:4)	(23:1)			C46 H80 O8 N0 P1	791.56	9.028	0.0416466	0.734893	0.173987	0.144817
NEG519		PA(22:6_21:0)-H	PA(43:6)-H	PA	(22:6_21:0)	(22:6)	(21:0)			C46 H78 O8 N0 P1	789.544	9.6185	0.0446489	0.768126	0.062896	0.347153
NEG52		CL(74:0)-2H	CL(74:0)-2H	CL	(74:0)	(74:0)				C83 H160 O17 P2	745.557	9.566	0.0849604	0.729066	0.00611489	0.192878
NEG520		PA(22:6_21:0)-H	PA(43:6)-H	PA	(22:6_21:0)	(22:6)	(21:0)			C46 H78 O8 N0 P1	789.544	10.18	0.538499	1.35763	0.547418	0.105212
NEG521		PA(22:6_21:1)-H	PA(43:7)-H	PA	(22:6_21:1)	(22:6)	(21:1)			C46 H76 O8 N0 P1	787.528	8.75314	0.048869	0.734549	0.0944568	0.662937
NEG522		PA(44:4)-H	PA(44:4)-H	PA	(44:4)	(44:4)				C47 H84 O8 N0 P1	807.591	10.6576	0.0493426	0.762864	0.0259042	0.190882
NEG523		PA(44:5)-H	PA(44:5)-H	PA	(44:5)	(44:5)				C47 H82 O8 N0 P1	805.575	10.2428	0.896476	0.354083	0.350576	1.81053
NEG524		PA(20:4e_24:2)-H	PA(44:6e)-H	PA	(20:4e_24:2)	(20:4e)	(24:2)			C47 H82 O7 N0 P1	789.58	9.385	0.0414869	1.06658	0.62794	1.73008
NEG525		PA(22:1_22:6)-H	PA(44:7)-H	PA	(22:1_22:6)	(22:1)	(22:6)			C47 H78 O8 N0 P1	801.544	8.69957	0.191353	1.19964	0.242387	0.231215
NEG526		PA(45:5)-H	PA(45:5)-H	PA	(45:5)	(45:5)				C48 H84 O8 N0 P1	819.591	10.173	0.0170739	0.64792	0.035489	0.240362
NEG527		PA(22:6_23:1)-H	PA(45:7)-H	PA	(22:6_23:1)	(22:6)	(23:1)			C48 H80 O8 N0 P1	815.56	9.9	0.238678	0.607126	0.0932693	0.0987049
NEG528		PA(46:5)-H	PA(46:5)-H	PA	(46:5)	(46:5)				C49 H86 O8 N0 P1	833.607	10.7612	0.0205527	0.634327	0.0114007	0.941306
NEG529		PA(25:0_22:6)-H	PA(47:6)-H	PA	(25:0_22:6)	(25:0)	(22:6)			C50 H86 O8 N0 P1	845.607	11.8699	0.0291878	0.634859	0.0125711	0.122909
NEG53		CL(74:1)-2H	CL(74:1)-2H	CL	(74:1)	(74:1)				C83 H158 O17 P2	744.549	9.55697	0.0690052	0.74288	0.00238888	0.265224
NEG530		PA(53:2)-H	PA(53:2)-H	PA	(53:2)	(53:2)				C56 H106 O8 N0 P1	937.763	14.847	0.0856211	1.05328	0.903228	0.0521083
NEG531		PA(58:5)-2H	PA(58:5)-2H	PA	(58:5)	(58:5)				C61 H109 O8 N0 P1	500.394	3.748	0.0474452	0.418963	0.0240607	0.179329
NEG532		PC(9:0_10:1)+HCOO	PC(19:1)+HCOO	PC	(9:0_10:1)	(9:0)	(10:1)			C28 H53 O10 N1 P1	594.341	1.858	0.0544424	0.643827	0.233237	0.0792558
NEG533		PC(8:0_11:2)+HCOO	PC(19:2)+HCOO	PC	(8:0_11:2)	(8:0)	(11:2)			C28 H51 O10 N1 P1	592.326	1.50845	0.0181664	1.01998	0.901038	0.242937
NEG534		PC(15:0_6:0)+HCOO	PC(21:0)+HCOO	PC	(15:0_6:0)	(15:0)	(6:0)			C30 H59 O10 N1 P1	624.388	2.257	0.177329	0.873825	0.847669	0.0386003
NEG535		PC(21:4)+HCOO	PC(21:4)+HCOO	PC	(21:4)	(21:4)				C30 H51 O10 N1 P1	616.326	1.429	0.0613905	0.755255	0.178058	0.104345
NEG538		PC(16:0_12:0)+HCOO	PC(28:0)+HCOO	PC	(16:0_12:0)	(16:0)	(12:0)			C37 H73 O10 N1 P1	722.498	7.12633	0.086799	0.609188	0.0869818	0.0526439
NEG539		PC(16:0_14:0)+HCOO	PC(30:0)+HCOO	PC	(16:0_14:0)	(16:0)	(14:0)			C39 H77 O10 N1 P1	750.529	8.29358	0.0908481	0.968823	0.889419	0.0938918
NEG540		PC(16:0_14:0)-CH3	PC(30:0)-CH3	PC	(16:0_14:0)	(16:0)	(14:0)			C37 H73 O8 N1 P1	690.508	9.77	0.0371083	0.650192	0.03776	0.0511575
NEG541		PC(16:0e_14:0)+HCOO	PC(30:0e)+HCOO	PC	(16:0e_14:0)	(16:0e)	(14:0)			C39 H79 O9 N1 P1	736.55	9.0278	0.0550137	1.2029	0.358129	0.157097
NEG542		PC(14:0e_16:0)-CH3	PC(30:0e)-CH3	PC	(14:0e_16:0)	(14:0e)	(16:0)			C37 H75 O7 N1 P1	676.529	10.533	0.0994783	0.9699	0.899628	0.0434734
NEG543		PC(16:1_14:0)+HCOO	PC(30:1)+HCOO	PC	(16:1_14:0)	(16:1)	(14:0)			C39 H75 O10 N1 P1	748.513	7.2955	0.225346	0.939748	0.843254	0.0133355
NEG544		PC(16:1e_14:0)+HCOO	PC(30:1e)+HCOO	PC	(16:1e_14:0)	(16:1e)	(14:0)			C39 H77 O9 N1 P1	734.534	8.83694	0.168785	1.47975	0.108087	0.137793
NEG545		PC(16:0_14:2)+HCOO	PC(30:2)+HCOO	PC	(16:0_14:2)	(16:0)	(14:2)			C39 H73 O10 N1 P1	746.498	6.77291	0.160879	0.688006	0.14047	0.0432416
NEG546		PC(30:3e)+HCOO	PC(30:3e)+HCOO	PC	(30:3e)	(30:3e)				C39 H73 O9 N1 P1	730.503	6.218	0.280428	0.313684	0.267338	0.046561
NEG547		PC(30:3e)-CH3	PC(30:3e)-CH3	PC	(30:3e)	(30:3e)				C37 H69 O7 N1 P1	670.482	8.385	0.136521	0.636113	0.219578	0.0543622
NEG548		PC(10:1e_20:3)+HCOO	PC(30:4e)+HCOO	PC	(10:1e_20:3)	(10:1e)	(20:3)			C39 H71 O9 N1 P1	728.487	5.443	0.0680935	0.755668	0.661848	0.0439052
NEG549		PC(15:0_16:1)+HCOO	PC(31:1)+HCOO	PC	(15:0_16:1)	(15:0)	(16:1)			C40 H77 O10 N1 P1	762.529	7.878	0.604335	0.407059	0.0845969	0.0960971
NEG55		CL(18:2_18:2_18:2_20:4)-H	CL(74:10)-H	CL	(18:2_18:2_18:2_20:4)	(18:2)	(18:2)	(18:2)	(20:4)	C83 H141 O17 P2	1471.96	14.9776	0.0544533	0.402288	0.0064759	0.483834
NEG550		PC(16:0_16:0)+HCOO	PC(32:0)+HCOO	PC	(16:0_16:0)	(16:0)	(16:0)			C41 H81 O10 N1 P1	778.56	9.44855	0.0224207	0.769862	0.0121768	0.518258
NEG552		PC(16:0_16:0)-CH3	PC(32:0)-CH3	PC	(16:0_16:0)	(16:0)	(16:0)			C39 H77 O8 N1 P1	718.539	10.911	0.0532556	0.484639	0.000559351	0.163968
NEG553		PC(16:0e_16:0)+HCOO	PC(32:0e)+HCOO	PC	(16:0e_16:0)	(16:0e)	(16:0)			C41 H83 O9 N1 P1	764.581	10.2559	0.0482848	1.31232	0.0702951	0.696705
NEG555		PC(16:0_16:1)+HCOO	PC(32:1)+HCOO	PC	(16:0_16:1)	(16:0)	(16:1)			C41 H79 O10 N1 P1	776.545	8.44793	0.0168637	1.03781	0.873107	0.178996
NEG557		PC(16:0_16:1)+HCOO	PC(32:1)+HCOO	PC	(16:0_16:1)	(16:0)	(16:1)			C41 H79 O10 N1 P1	776.545	8.86192	0.378108	0.982975	0.969378	0.064682
NEG558		PC(16:0_16:1)-CH3	PC(32:1)-CH3	PC	(16:0_16:1)	(16:0)	(16:1)			C39 H75 O8 N1 P1	716.524	9.878	0.0696062	0.741919	0.00413467	0.420499
NEG559		PC(16:0e_16:1)+HCOO	PC(32:1e)+HCOO	PC	(16:0e_16:1)	(16:0e)	(16:1)			C41 H81 O9 N1 P1	762.565	9.14193	0.0309463	1.2514	0.386112	0.262771
NEG56		CL(20:5_18:1_18:2_18:2)-H	CL(74:10)-H	CL	(20:5_18:1_18:2_18:2)	(20:5)	(18:1)	(18:2)	(18:2)	C83 H141 O17 P2	1471.96	15.38	0.0303439	0.451488	0.00750103	0.416912
NEG560		PC(16:1e_16:0)+HCOO	PC(32:1e)+HCOO	PC	(16:1e_16:0)	(16:1e)	(16:0)			C41 H81 O9 N1 P1	762.565	10.0571	0.0157923	1.04655	0.766988	0.296954
NEG562		PC(18:0_14:2)+HCOO	PC(32:2)+HCOO	PC	(18:0_14:2)	(18:0)	(14:2)			C41 H77 O10 N1 P1	774.529	6.818	0.148403	0.197445	0.0827994	0.0829578
NEG563		PC(14:0_18:2)+HCOO	PC(32:2)+HCOO	PC	(14:0_18:2)	(14:0)	(18:2)			C41 H77 O10 N1 P1	774.529	7.53151	0.0114667	0.60227	0.0156326	0.512174
NEG564		PC(14:0_18:2)+HCOO	PC(32:2)+HCOO	PC	(14:0_18:2)	(14:0)	(18:2)			C41 H77 O10 N1 P1	774.529	7.94399	0.133989	0.908237	0.573318	0.0867053
NEG565		PC(18:1_14:1)+HCOO	PC(32:2)+HCOO	PC	(18:1_14:1)	(18:1)	(14:1)			C41 H77 O10 N1 P1	774.529	8.86686	0.231431	0.361837	0.00263855	0.394729
NEG566		PC(14:0e_18:2)+HCOO	PC(32:2e)+HCOO	PC	(14:0e_18:2)	(14:0e)	(18:2)			C41 H79 O9 N1 P1	760.55	8.25727	0.0447352	0.941079	0.693235	0.148386
NEG567		PC(16:1e_16:1)+HCOO	PC(32:2e)+HCOO	PC	(16:1e_16:1)	(16:1e)	(16:1)			C41 H79 O9 N1 P1	760.55	8.97889	0.0261127	1.2257	0.443936	0.190897
NEG568		PC(32:3)+HCOO	PC(32:3)+HCOO	PC	(32:3)	(32:3)				C41 H75 O10 N1 P1	772.513	5.91526	0.101945	0.523783	0.135923	0.0544751
NEG569		PC(14:0_18:3)+HCOO	PC(32:3)+HCOO	PC	(14:0_18:3)	(14:0)	(18:3)			C41 H75 O10 N1 P1	772.513	6.81586	0.133906	0.906699	0.740585	0.0355147
NEG570		PC(32:3e)+HCOO	PC(32:3e)+HCOO	PC	(32:3e)	(32:3e)				C41 H77 O9 N1 P1	758.534	6.36	0.055048	0.458073	0.0772602	0.054509
NEG571		PC(14:1e_18:2)+HCOO	PC(32:3e)+HCOO	PC	(14:1e_18:2)	(14:1e)	(18:2)			C41 H77 O9 N1 P1	758.534	8.06407	0.0421065	0.871202	0.494444	0.107014
NEG572		PC(10:1e_22:3)+HCOO	PC(32:4e)+HCOO	PC	(10:1e_22:3)	(10:1e)	(22:3)			C41 H75 O9 N1 P1	756.518	6.4299	0.26949	0.829286	0.640204	0.0318215
NEG573		PC(32:4e)+HCOO	PC(32:4e)+HCOO	PC	(32:4e)	(32:4e)				C41 H75 O9 N1 P1	756.518	6.95965	0.253404	0.716661	0.38205	0.0272087
NEG574		PC(32:4e)+HCOO	PC(32:4e)+HCOO	PC	(32:4e)	(32:4e)				C41 H75 O9 N1 P1	756.518	7.363	0.232812	0.490848	0.0358381	0.0849627
NEG575		PC(10:1e_22:4)+HCOO	PC(32:5e)+HCOO	PC	(10:1e_22:4)	(10:1e)	(22:4)			C41 H73 O9 N1 P1	754.503	5.464	0.275457	0.493442	0.24594	0.052975
NEG576		PC(17:1_16:0)+HCOO	PC(33:1)+HCOO	PC	(17:1_16:0)	(17:1)	(16:0)			C42 H81 O10 N1 P1	790.56	9.00743	0.00866694	0.740451	0.174759	0.213564
NEG577		PC(15:0_18:2)+HCOO	PC(33:2)+HCOO	PC	(15:0_18:2)	(15:0)	(18:2)			C42 H79 O10 N1 P1	788.545	8.12237	0.0192161	0.592916	0.0394506	0.412226
NEG580		PC(16:1e_17:1)+HCOO	PC(33:2e)+HCOO	PC	(16:1e_17:1)	(16:1e)	(17:1)			C42 H81 O9 N1 P1	774.565	8.80823	0.00828303	1.01112	0.961698	0.264514
NEG582		PC(20:3e_13:0)+HCOO	PC(33:3e)+HCOO	PC	(20:3e_13:0)	(20:3e)	(13:0)			C42 H79 O9 N1 P1	772.55	8.589	0.128903	1.13201	0.624532	0.133246
NEG583		PC(20:4_13:0)+HCOO	PC(33:4)+HCOO	PC	(20:4_13:0)	(20:4)	(13:0)			C42 H75 O10 N1 P1	784.513	8.01708	0.757178	1.61453	0.263931	0.102271
NEG584		PC(18:0_16:0)+HCOO	PC(34:0)+HCOO	PC	(18:0_16:0)	(18:0)	(16:0)			C43 H85 O10 N1 P1	806.592	10.6558	0.0832441	0.807326	0.151255	0.167646
NEG585		PC(18:0e_16:0)+HCOO	PC(34:0e)+HCOO	PC	(18:0e_16:0)	(18:0e)	(16:0)			C43 H87 O9 N1 P1	792.612	11.5263	0.0773271	1.32622	0.0911798	0.381886
NEG586		PC(19:1_15:0)+HCOO	PC(34:1)+HCOO	PC	(19:1_15:0)	(19:1)	(15:0)			C43 H83 O10 N1 P1	804.576	6.2816	0.122002	0.987292	0.96642	0.0117697
NEG59		CL(74:11)-H	CL(74:11)-H	CL	(74:11)	(74:11)				C83 H139 O17 P2	1469.95	15.827	1.088	3.74884	0.238729	0.830139
NEG593		PC(16:0e_18:1)+HCOO	PC(34:1e)+HCOO	PC	(16:0e_18:1)	(16:0e)	(18:1)			C43 H85 O9 N1 P1	790.597	10.3336	0.0200261	0.890321	0.420763	0.921195
NEG595		PC(16:0e_18:1)+HCOO	PC(34:1e)+HCOO	PC	(16:0e_18:1)	(16:0e)	(18:1)			C43 H85 O9 N1 P1	790.597	11.2415	0.704998	0.894534	0.762263	0.852029
NEG6		CL(18:1_16:0_16:0_18:1)-H	CL(68:2)-H	CL	(18:1_16:0_16:0_18:1)	(18:1)	(16:0)	(16:0)	(18:1)	C77 H145 O17 P2	1404	16.1652	0.0383677	0.630118	0.199816	0.0821551
NEG60		CL(18:4_20:4_18:2_18:2)-H	CL(74:12)-H	CL	(18:4_20:4_18:2_18:2)	(18:4)	(20:4)	(18:2)	(18:2)	C83 H137 O17 P2	1467.93	14.6097	0.0579653	0.238885	0.00310318	0.18526
NEG602		PC(16:1_18:1)+HCOO	PC(34:2)+HCOO	PC	(16:1_18:1)	(16:1)	(18:1)			C43 H81 O10 N1 P1	802.56	8.65975	0.091946	0.772308	0.0707396	4.10414
NEG61		CL(74:3)-2H	CL(74:3)-2H	CL	(74:3)	(74:3)				C83 H154 O17 P2	742.534	8.65225	0.057325	0.741443	0.0235239	0.451405
NEG634		PC(16:0e_18:2)+HCOO	PC(34:2e)+HCOO	PC	(16:0e_18:2)	(16:0e)	(18:2)			C43 H83 O9 N1 P1	788.581	9.38669	0.112856	1.05066	0.713211	2.47813
NEG636		PC(16:1e_18:1)+HCOO	PC(34:2e)+HCOO	PC	(16:1e_18:1)	(16:1e)	(18:1)			C43 H83 O9 N1 P1	788.581	10.1563	0.0393202	0.785697	0.125614	0.949386
NEG645		PC(20:2_14:1)+HCOO	PC(34:3)+HCOO	PC	(20:2_14:1)	(20:2)	(14:1)			C43 H79 O10 N1 P1	800.545	6.06258	0.0726931	0.880023	0.665034	0.0183598
NEG646		PC(16:1_18:2)+HCOO	PC(34:3)+HCOO	PC	(16:1_18:2)	(16:1)	(18:2)			C43 H79 O10 N1 P1	800.545	7.69705	0.0210746	0.8525	0.508906	0.244762
NEG648		PC(16:0_18:3)+HCOO	PC(34:3)+HCOO	PC	(16:0_18:3)	(16:0)	(18:3)			C43 H79 O10 N1 P1	800.545	8.07387	0.0192011	0.670747	0.0235896	0.69485
NEG650		PC(16:1_18:2)+HCOO	PC(34:3)+HCOO	PC	(16:1_18:2)	(16:1)	(18:2)			C43 H79 O10 N1 P1	800.545	8.90738	0.114532	0.853857	0.332225	0.231415
NEG655		PC(16:1e_18:2)+HCOO	PC(34:3e)+HCOO	PC	(16:1e_18:2)	(16:1e)	(18:2)			C43 H81 O9 N1 P1	786.565	10.3449	0.464824	0.0478898	0.0549728	3.12377
NEG66		CL(74:4)-2H	CL(74:4)-2H	CL	(74:4)	(74:4)				C83 H152 O17 P2	741.526	7.924	0.643138	0.630824	0.205618	0.063204
NEG660		PC(16:1_18:3)+HCOO	PC(34:4)+HCOO	PC	(16:1_18:3)	(16:1)	(18:3)			C43 H77 O10 N1 P1	798.529	6.99358	0.110394	1.00381	0.987711	0.0274462
NEG661		PC(14:0_20:4)+HCOO	PC(34:4)+HCOO	PC	(14:0_20:4)	(14:0)	(20:4)			C43 H77 O10 N1 P1	798.529	8.655	0.842121	2.5909	0.191985	0.0965421
NEG662		PC(16:1e_18:3)+HCOO	PC(34:4e)+HCOO	PC	(16:1e_18:3)	(16:1e)	(18:3)			C43 H79 O9 N1 P1	784.55	8.44336	0.256327	0.895175	0.493869	0.364263
NEG663		PC(16:2e_18:2)+HCOO	PC(34:4e)+HCOO	PC	(16:2e_18:2)	(16:2e)	(18:2)			C43 H79 O9 N1 P1	784.55	9.022	0.314865	1.27261	0.381978	0.0957421
NEG664		PC(14:1e_20:4)+HCOO	PC(34:5e)+HCOO	PC	(14:1e_20:4)	(14:1e)	(20:4)			C43 H77 O9 N1 P1	782.534	7.84062	0.0448231	0.717157	0.130732	0.0824417
NEG665		PC(16:2e_18:3)-CH3	PC(34:5e)-CH3	PC	(16:2e_18:3)	(16:2e)	(18:3)			C41 H73 O7 N1 P1	722.513	9	1.25403	0.400437	0.249185	1.89244
NEG666		PC(18:0_17:0)+HCOO	PC(35:0)+HCOO	PC	(18:0_17:0)	(18:0)	(17:0)			C44 H87 O10 N1 P1	820.607	10.005	0.031043	0.954421	0.906945	0.0319039
NEG667		PC(17:0_18:1)+HCOO	PC(35:1)+HCOO	PC	(17:0_18:1)	(17:0)	(18:1)			C44 H85 O10 N1 P1	818.592	9.09799	0.777068	1.70257	0.543465	0.161248
NEG668		PC(17:0_18:1)+HCOO	PC(35:1)+HCOO	PC	(17:0_18:1)	(17:0)	(18:1)			C44 H85 O10 N1 P1	818.592	10.1731	0.0181958	0.816907	0.452083	0.135652
NEG67		CL(74:4)-2H	CL(74:4)-2H	CL	(74:4)	(74:4)				C83 H152 O17 P2	741.526	9.0764	0.0735923	0.405413	2.4967e-05	0.987141
NEG670		PC(16:0e_19:1)+HCOO	PC(35:1e)+HCOO	PC	(16:0e_19:1)	(16:0e)	(19:1)			C44 H87 O9 N1 P1	804.612	10.9672	0.0232376	0.912241	0.762105	0.105707
NEG671		PC(17:0_18:2)+HCOO	PC(35:2)+HCOO	PC	(17:0_18:2)	(17:0)	(18:2)			C44 H83 O10 N1 P1	816.576	9.22524	0.0287282	0.555924	0.0311556	0.551922
NEG672		PC(35:2)-CH3	PC(35:2)-CH3	PC	(35:2)	(35:2)				C42 H79 O8 N1 P1	756.555	9.695	0.607511	4.70006	0.352269	0.0972903
NEG673		PC(17:0_18:2)+HCOO	PC(35:2)+HCOO	PC	(17:0_18:2)	(17:0)	(18:2)			C44 H83 O10 N1 P1	816.576	10.7532	0.141451	0.665394	0.0364086	0.190616
NEG674		PC(16:2e_19:0)+HCOO	PC(35:2e)+HCOO	PC	(16:2e_19:0)	(16:2e)	(19:0)			C44 H85 O9 N1 P1	802.597	10.0265	0.0198594	1.10477	0.681788	0.404964
NEG675		PC(16:1e_19:1)+HCOO	PC(35:2e)+HCOO	PC	(16:1e_19:1)	(16:1e)	(19:1)			C44 H85 O9 N1 P1	802.597	10.7442	0.0464743	0.75229	0.249778	0.183118
NEG676		PC(17:1_18:2)+HCOO	PC(35:3)+HCOO	PC	(17:1_18:2)	(17:1)	(18:2)			C44 H81 O10 N1 P1	814.56	8.26311	0.0268296	0.755733	0.257624	0.104577
NEG678		PC(15:0_20:3)+HCOO	PC(35:3)+HCOO	PC	(15:0_20:3)	(15:0)	(20:3)			C44 H81 O10 N1 P1	814.56	9.82293	0.142333	0.772205	0.209049	0.0853523
NEG679		PC(18:2e_17:1)+HCOO	PC(35:3e)+HCOO	PC	(18:2e_17:1)	(18:2e)	(17:1)			C44 H83 O9 N1 P1	800.581	8.91211	0.0314075	0.9657	0.900432	0.155177
NEG68		CL(74:5)-2H	CL(74:5)-2H	CL	(74:5)	(74:5)				C83 H150 O17 P2	740.518	7.9245	0.268602	0.646499	0.262266	0.0885468
NEG680		PC(18:2e_17:1)+HCOO	PC(35:3e)+HCOO	PC	(18:2e_17:1)	(18:2e)	(17:1)			C44 H83 O9 N1 P1	800.581	9.79863	0.0162178	0.890938	0.621702	0.485875
NEG681		PC(35:4)-CH3	PC(35:4)-CH3	PC	(35:4)	(35:4)				C42 H75 O8 N1 P1	752.524	8.22376	0.380199	0.686288	0.449515	0.0661389
NEG683		PC(20:4e_15:0)+HCOO	PC(35:4e)+HCOO	PC	(20:4e_15:0)	(20:4e)	(15:0)			C44 H81 O9 N1 P1	798.565	8.5886	0.109256	0.913997	0.676832	0.075533
NEG684		PC(35:4e)+HCOO	PC(35:4e)+HCOO	PC	(35:4e)	(35:4e)				C44 H81 O9 N1 P1	798.565	9.003	0.193875	0.635538	0.105432	0.126731
NEG685		PC(18:0_18:0)+HCOO	PC(36:0)+HCOO	PC	(18:0_18:0)	(18:0)	(18:0)			C45 H89 O10 N1 P1	834.623	11.8142	0.0353258	0.649458	0.10551	0.100289
NEG686		PC(20:0e_16:0)+HCOO	PC(36:0e)+HCOO	PC	(20:0e_16:0)	(20:0e)	(16:0)			C45 H91 O9 N1 P1	820.644	12.679	0.252452	0.662076	0.114253	0.0438321
NEG692		PC(18:0e_18:1)+HCOO	PC(36:1e)+HCOO	PC	(18:0e_18:1)	(18:0e)	(18:1)			C45 H89 O9 N1 P1	818.628	11.5789	0.00937285	1.00715	0.966635	0.30946
NEG693		PC(18:0e_18:1)+HCOO	PC(36:1e)+HCOO	PC	(18:0e_18:1)	(18:0e)	(18:1)			C45 H89 O9 N1 P1	818.628	12.0726	0.0636478	0.868043	0.562553	0.0786379
NEG697		PC(18:0_18:2)+HCOO	PC(36:2)+HCOO	PC	(18:0_18:2)	(18:0)	(18:2)			C45 H85 O10 N1 P1	830.592	11.1421	0.0184348	0.801129	0.575578	0.723107
NEG7		CL(18:2_16:0_16:0_18:1)-H	CL(68:3)-H	CL	(18:2_16:0_16:0_18:1)	(18:2)	(16:0)	(16:0)	(18:1)	C77 H143 O17 P2	1401.98	15.9113	0.0194657	0.538732	0.107917	0.0543175
NEG701		PC(18:0e_18:2)+HCOO	PC(36:2e)+HCOO	PC	(18:0e_18:2)	(18:0e)	(18:2)			C45 H87 O9 N1 P1	816.612	10.457	0.0635581	0.869118	0.376063	0.452298
NEG703		PC(18:1e_18:1)+HCOO	PC(36:2e)+HCOO	PC	(18:1e_18:1)	(18:1e)	(18:1)			C45 H87 O9 N1 P1	816.612	11.3628	0.0459516	0.837686	0.332766	0.375795
NEG704		PC(18:0e_18:2)+HCOO	PC(36:2e)+HCOO	PC	(18:0e_18:2)	(18:0e)	(18:2)			C45 H87 O9 N1 P1	816.612	12.188	0.072983	0.920311	0.66752	0.111395
NEG706		PC(18:1_18:2)+HCOO	PC(36:3)+HCOO	PC	(18:1_18:2)	(18:1)	(18:2)			C45 H83 O10 N1 P1	828.576	8.78469	0.193592	0.889679	0.326992	0.695236
NEG710		PC(18:1e_18:2)+HCOO	PC(36:3e)+HCOO	PC	(18:1e_18:2)	(18:1e)	(18:2)			C45 H85 O9 N1 P1	814.597	9.46157	0.168345	1.04704	0.821348	1.19864
NEG712		PC(18:2e_18:1)+HCOO	PC(36:3e)+HCOO	PC	(18:2e_18:1)	(18:2e)	(18:1)			C45 H85 O9 N1 P1	814.597	10.4042	0.0251934	0.961648	0.833225	1.14706
NEG713		PC(18:1e_18:2)+HCOO	PC(36:3e)+HCOO	PC	(18:1e_18:2)	(18:1e)	(18:2)			C45 H85 O9 N1 P1	814.597	11.3884	0.216739	1.02871	0.85684	0.151566
NEG715		PC(18:2_18:2)+HCOO	PC(36:4)+HCOO	PC	(18:2_18:2)	(18:2)	(18:2)			C45 H81 O10 N1 P1	826.56	7.908	0.0360259	0.785936	0.137018	0.627074
NEG718		PC(16:0_20:4)+HCOO	PC(36:4)+HCOO	PC	(16:0_20:4)	(16:0)	(20:4)			C45 H81 O10 N1 P1	826.56	9.081	0.515491	0.261486	0.195463	0.719328
NEG72		CL(18:2_20:1_18:2_18:1)-H	CL(74:6)-H	CL	(18:2_20:1_18:2_18:1)	(18:2)	(20:1)	(18:2)	(18:1)	C83 H149 O17 P2	1480.03	15.9533	0.0635221	0.408967	0.00596571	0.160863
NEG721		PC(18:2e_18:2)+HCOO	PC(36:4e)+HCOO	PC	(18:2e_18:2)	(18:2e)	(18:2)			C45 H83 O9 N1 P1	812.581	8.55932	0.0842246	1.1569	0.379885	0.382267
NEG723		PC(18:2e_18:2)+HCOO	PC(36:4e)+HCOO	PC	(18:2e_18:2)	(18:2e)	(18:2)			C45 H83 O9 N1 P1	812.581	9.18401	0.0577597	0.979987	0.89788	2.55689
NEG726		PC(16:1_20:4)+HCOO	PC(36:5)+HCOO	PC	(16:1_20:4)	(16:1)	(20:4)			C45 H79 O10 N1 P1	824.545	7.20251	0.0552737	0.819161	0.291515	0.0520697
NEG727		PC(16:0_20:5)+HCOO	PC(36:5)+HCOO	PC	(16:0_20:5)	(16:0)	(20:5)			C45 H79 O10 N1 P1	824.545	7.7393	0.0900327	0.522254	0.000868322	0.244439
NEG728		PC(16:1_20:4)-CH3	PC(36:5)-CH3	PC	(16:1_20:4)	(16:1)	(20:4)			C43 H75 O8 N1 P1	764.524	8.241	0.302632	3.19295	0.0510527	0.206081
NEG729		PC(16:1_20:4)+HCOO	PC(36:5)+HCOO	PC	(16:1_20:4)	(16:1)	(20:4)			C45 H79 O10 N1 P1	824.545	8.71158	0.142784	0.462367	0.0195025	0.228627
NEG73		CL(74:7)-2H	CL(74:7)-2H	CL	(74:7)	(74:7)				C83 H146 O17 P2	738.502	8.17515	0.0215427	0.301906	0.000445653	0.711457
NEG730		PC(16:0_20:5)-CH3	PC(36:5)-CH3	PC	(16:0_20:5)	(16:0)	(20:5)			C43 H75 O8 N1 P1	764.524	9.16705	0.0399024	0.285312	2.17198e-05	0.467678
NEG732		PC(16:0e_20:5)+HCOO	PC(36:5e)+HCOO	PC	(16:0e_20:5)	(16:0e)	(20:5)			C45 H81 O9 N1 P1	810.565	8.44038	0.0625746	1.02895	0.844974	0.45601
NEG733		PC(16:1e_20:4)+HCOO	PC(36:5e)+HCOO	PC	(16:1e_20:4)	(16:1e)	(20:4)			C45 H81 O9 N1 P1	810.565	8.98736	0.0191866	0.708984	0.0646017	1.50392
NEG735		PC(16:1e_20:4)-CH3	PC(36:5e)-CH3	PC	(16:1e_20:4)	(16:1e)	(20:4)			C43 H77 O7 N1 P1	750.544	11.213	0.0881845	0.690283	0.0210459	0.18711
NEG736		PC(16:2e_20:4)+HCOO	PC(36:6e)+HCOO	PC	(16:2e_20:4)	(16:2e)	(20:4)			C45 H79 O9 N1 P1	808.55	7.67273	0.0245582	0.748718	0.200644	0.115177
NEG737		PC(16:1e_20:5)+HCOO	PC(36:6e)+HCOO	PC	(16:1e_20:5)	(16:1e)	(20:5)			C45 H79 O9 N1 P1	808.55	8.24099	0.099328	0.743426	0.15518	0.241154
NEG738		PC(26:0_11:0)+HCOO	PC(37:0)+HCOO	PC	(26:0_11:0)	(26:0)	(11:0)			C46 H91 O10 N1 P1	848.639	12.3386	0.0168999	0.585623	0.202293	0.0562024
NEG739		PC(19:0_18:1)+HCOO	PC(37:1)+HCOO	PC	(19:0_18:1)	(19:0)	(18:1)			C46 H89 O10 N1 P1	846.623	10.268	0.281283	2.72085	0.431559	0.0731112
NEG74		CL(74:7)-2H	CL(74:7)-2H	CL	(74:7)	(74:7)				C83 H146 O17 P2	738.502	8.76526	0.0376994	0.456896	0.000392521	0.496204
NEG740		PC(19:0_18:1)+HCOO	PC(37:1)+HCOO	PC	(19:0_18:1)	(19:0)	(18:1)			C46 H89 O10 N1 P1	846.623	11.3583	0.0573154	0.313673	0.00428221	0.145249
NEG741		PC(14:1e_23:0)+HCOO	PC(37:1e)+HCOO	PC	(14:1e_23:0)	(14:1e)	(23:0)			C46 H91 O9 N1 P1	832.644	11.793	0.0481999	0.641434	0.00220118	0.562197
NEG742		PC(37:1e)+HCOO	PC(37:1e)+HCOO	PC	(37:1e)	(37:1e)				C46 H91 O9 N1 P1	832.644	12.6105	0.216265	0.555234	0.0834191	0.0938869
NEG743		PC(19:0_18:2)+HCOO	PC(37:2)+HCOO	PC	(19:0_18:2)	(19:0)	(18:2)			C46 H87 O10 N1 P1	844.607	9.177	0.224184	1.35306	0.574217	0.0892589
NEG744		PC(19:0_18:2)+HCOO	PC(37:2)+HCOO	PC	(19:0_18:2)	(19:0)	(18:2)			C46 H87 O10 N1 P1	844.607	10.437	0.0871838	0.456714	0.0313385	0.162648
NEG745		PC(19:1_18:2)+HCOO	PC(37:3)+HCOO	PC	(19:1_18:2)	(19:1)	(18:2)			C46 H85 O10 N1 P1	842.592	8.89735	0.371036	3.07507	0.477529	0.126441
NEG746		PC(17:0_20:3)-CH3	PC(37:3)-CH3	PC	(17:0_20:3)	(17:0)	(20:3)			C44 H81 O8 N1 P1	782.571	9.794	0.130049	0.549128	0.160347	0.056315
NEG747		PC(17:0_20:4)+HCOO	PC(37:4)+HCOO	PC	(17:0_20:4)	(17:0)	(20:4)			C46 H83 O10 N1 P1	840.576	9.12912	0.370079	1.73885	0.286949	0.210151
NEG75		CL(20:2_18:2_18:1_18:2)-H	CL(74:7)-H	CL	(20:2_18:2_18:1_18:2)	(20:2)	(18:2)	(18:1)	(18:2)	C83 H147 O17 P2	1478.01	15.6976	0.0655335	0.413634	0.0110331	0.367771
NEG750		PC(20:4e_17:0)+HCOO	PC(37:4e)+HCOO	PC	(20:4e_17:0)	(20:4e)	(17:0)			C46 H85 O9 N1 P1	826.597	9.78592	0.0692979	1.0192	0.915273	0.150346
NEG752		PC(15:0_22:5)+HCOO	PC(37:5)+HCOO	PC	(15:0_22:5)	(15:0)	(22:5)			C46 H81 O10 N1 P1	838.56	9.84114	0.300823	0.70287	0.292578	0.0393094
NEG754		PC(32:0_6:0)+HCOO	PC(38:0)+HCOO	PC	(32:0_6:0)	(32:0)	(6:0)			C47 H93 O10 N1 P1	862.654	12.396	0.0423392	0.422623	0.0234789	0.0489808
NEG755		PC(16:0_22:0)+HCOO	PC(38:0)+HCOO	PC	(16:0_22:0)	(16:0)	(22:0)			C47 H93 O10 N1 P1	862.654	12.8619	0.0694669	0.597978	0.430808	0.076914
NEG756		PC(18:0_20:1)+HCOO	PC(38:1)+HCOO	PC	(18:0_20:1)	(18:0)	(20:1)			C47 H91 O10 N1 P1	860.639	11.88	0.0186205	0.479158	0.00615992	0.222895
NEG757		PC(18:0e_20:1)+HCOO	PC(38:1e)+HCOO	PC	(18:0e_20:1)	(18:0e)	(20:1)			C47 H93 O9 N1 P1	846.659	13.1386	0.0596504	0.520411	0.384757	0.0968901
NEG758		PC(20:1_18:1)+HCOO	PC(38:2)+HCOO	PC	(20:1_18:1)	(20:1)	(18:1)			C47 H89 O10 N1 P1	858.623	10.9168	0.0261945	0.548656	0.00110182	0.430127
NEG759		PC(16:0_22:2)+HCOO	PC(38:2)+HCOO	PC	(16:0_22:2)	(16:0)	(22:2)			C47 H89 O10 N1 P1	858.623	12.464	0.0736829	0.486612	0.00175769	0.0640794
NEG76		CL(20:2_18:2_18:2_18:2)-H	CL(74:8)-H	CL	(20:2_18:2_18:2_18:2)	(20:2)	(18:2)	(18:2)	(18:2)	C83 H145 O17 P2	1476	15.3916	0.0416497	0.36557	0.011894	0.478357
NEG762		PC(16:2e_22:0)+HCOO	PC(38:2e)+HCOO	PC	(16:2e_22:0)	(16:2e)	(22:0)			C47 H91 O9 N1 P1	844.644	12.219	0.105469	0.743256	0.395198	0.0193903
NEG763		PC(18:1_20:2)+HCOO	PC(38:3)+HCOO	PC	(18:1_20:2)	(18:1)	(20:2)			C47 H87 O10 N1 P1	856.607	9.66304	0.0473804	0.452568	0.00310457	0.236844
NEG764		PC(18:0_20:3)+HCOO	PC(38:3)+HCOO	PC	(18:0_20:3)	(18:0)	(20:3)			C47 H87 O10 N1 P1	856.607	10.1607	0.108779	0.537356	0.000431948	0.446771
NEG765		PC(38:3e)+HCOO	PC(38:3e)+HCOO	PC	(38:3e)	(38:3e)				C47 H89 O9 N1 P1	842.628	10.218	0.0540008	0.893624	0.519328	0.0870135
NEG766		PC(18:0e_20:3)+HCOO	PC(38:3e)+HCOO	PC	(18:0e_20:3)	(18:0e)	(20:3)			C47 H89 O9 N1 P1	842.628	10.8523	0.0145885	1.16556	0.220382	0.223203
NEG767		PC(18:1e_20:2)+HCOO	PC(38:3e)+HCOO	PC	(18:1e_20:2)	(18:1e)	(20:2)			C47 H89 O9 N1 P1	842.628	11.52	0.0525567	0.877384	0.48404	0.141031
NEG769		PC(18:1_20:3)+HCOO	PC(38:4)+HCOO	PC	(18:1_20:3)	(18:1)	(20:3)			C47 H85 O10 N1 P1	854.592	9.00359	0.20902	0.802335	0.217587	0.184706
NEG77		CL(18:2_18:1_20:4_18:1)-H	CL(74:8)-H	CL	(18:2_18:1_20:4_18:1)	(18:2)	(18:1)	(20:4)	(18:1)	C83 H145 O17 P2	1476	15.9172	0.105743	1.17647	0.807086	0.0602103
NEG770		PC(18:0_20:4)+HCOO	PC(38:4)+HCOO	PC	(18:0_20:4)	(18:0)	(20:4)			C47 H85 O10 N1 P1	854.592	9.64405	0.0325617	0.50588	0.000539017	0.714535
NEG772		PC(16:0e_22:4)+HCOO	PC(38:4e)+HCOO	PC	(16:0e_22:4)	(16:0e)	(22:4)			C47 H87 O9 N1 P1	840.612	10.0466	0.0332764	0.894976	0.521533	0.18139
NEG773		PC(18:1e_20:3)+HCOO	PC(38:4e)+HCOO	PC	(18:1e_20:3)	(18:1e)	(20:3)			C47 H87 O9 N1 P1	840.612	10.692	0.0374697	0.952401	0.821098	0.241104
NEG774		PC(38:4e)-CH3	PC(38:4e)-CH3	PC	(38:4e)	(38:4e)				C45 H83 O7 N1 P1	780.591	12.074	0.326308	0.507031	0.0896081	0.246841
NEG775		PC(16:0_22:5)+HCOO	PC(38:5)+HCOO	PC	(16:0_22:5)	(16:0)	(22:5)			C47 H83 O10 N1 P1	852.576	8.56895	0.0399618	0.593282	9.32369e-05	0.441915
NEG776		PC(18:1_20:4)-CH3	PC(38:5)-CH3	PC	(18:1_20:4)	(18:1)	(20:4)			C45 H79 O8 N1 P1	792.555	9.32685	0.995352	3.17993	0.185337	0.099527
NEG777		PC(18:1e_20:4)+HCOO	PC(38:5e)+HCOO	PC	(18:1e_20:4)	(18:1e)	(20:4)			C47 H85 O9 N1 P1	838.597	9.24744	0.0236668	0.87151	0.253829	0.699575
NEG78		CL(74:9)-2H	CL(74:9)-2H	CL	(74:9)	(74:9)				C83 H142 O17 P2	736.487	7.77853	0.0257545	0.304793	0.000111994	0.12477
NEG780		PC(18:2_20:4)+HCOO	PC(38:6)+HCOO	PC	(18:2_20:4)	(18:2)	(20:4)			C47 H81 O10 N1 P1	850.56	7.70735	0.032025	0.560998	0.00254563	0.249094
NEG781		PC(16:0_22:6)+HCOO	PC(38:6)+HCOO	PC	(16:0_22:6)	(16:0)	(22:6)			C47 H81 O10 N1 P1	850.56	8.17607	0.0440066	0.485402	0.000703127	0.193574
NEG782		PC(18:2_20:4)+HCOO	PC(38:6)+HCOO	PC	(18:2_20:4)	(18:2)	(20:4)			C47 H81 O10 N1 P1	850.56	8.931	0.0560443	0.406467	0.0374481	0.130821
NEG783		PC(18:2e_20:4)+HCOO	PC(38:6e)+HCOO	PC	(18:2e_20:4)	(18:2e)	(20:4)			C47 H83 O9 N1 P1	836.581	8.44922	0.0707166	0.960124	0.788653	0.189781
NEG784		PC(18:2e_20:4)+HCOO	PC(38:6e)+HCOO	PC	(18:2e_20:4)	(18:2e)	(20:4)			C47 H83 O9 N1 P1	836.581	9.06823	0.0586737	1.40067	0.548062	0.571767
NEG786		PC(16:1e_22:6)+HCOO	PC(38:7e)+HCOO	PC	(16:1e_22:6)	(16:1e)	(22:6)			C47 H81 O9 N1 P1	834.565	8.29252	0.087267	0.721134	0.254511	0.207969
NEG787		PC(16:1e_22:6)+HCOO	PC(38:7e)+HCOO	PC	(16:1e_22:6)	(16:1e)	(22:6)			C47 H81 O9 N1 P1	834.565	8.74281	0.699141	1.00171	0.993394	0.0438043
NEG788		PC(39:3)-CH3	PC(39:3)-CH3	PC	(39:3)	(39:3)				C46 H85 O8 N1 P1	810.602	11.1154	0.0556794	0.933926	0.895053	0.0257755
NEG79		CL(18:2_18:1_20:4_18:2)-H	CL(74:9)-H	CL	(18:2_18:1_20:4_18:2)	(18:2)	(18:1)	(20:4)	(18:2)	C83 H143 O17 P2	1473.98	15.6601	0.0553806	0.490005	0.0135903	0.24625
[truncated: 1,633 more rows]

## Sheet: LDM vs FM
name	DIFF	LipidIon	LipidGroup	Class	FattyAcid	FA1	FA2	FA3	FA4	IonFormula	CalMz	RT-(min)	QCRSD	Fold Change	P-value	VIP
[truncated: 2,512 more rows]

[truncated: 7 more sheets: LDM vsPM, BM_vs LM, BM vs FM, BM vs PM, LM vsFM, LM vs PM, FM vs PM]
