# Supplementary material for: Integrative analysis of proteomics and lipidomic profiles reveal the fat deposition and meat quality in Duroc × Guangdong small spotted pig
Source: Front Vet Sci. 2024 Apr 10;11:1361441. doi: 10.3389/fvets.2024.1361441 (PMC11041638; doi:10.3389/fvets.2024.1361441)
Supplement: Supplementary file 9 [file Table_2.xlsx]

## Sheet: S2 DiffPPI Degree
LDMvsBM		LDMvsLM		LDMvsFM		LDMvsPM		BMvsLM		BMvsFM		BMvsPM		LMvsFM		LMvsPM		FMvsPM
#Name	Degree	#Name	Degree	#Name	Degree	#Name	Degree	#Name	Degree	#Name	Degree	#Name	Degree	#Name	Degree	#Name	Degree	#Name	Degree
ACADM	16	ACADM	20	ACO2	10	ACADM	10	ACADM	2	PSMA5	2	ALDH1B1	2	ACO2	4	CNDP2	2	CHORDC1	2
ACO2	38	ACO2	38	CAMK2A	2	ACO1	2	NDUFA9	10	RPS11	2	MRPL38	2	CSRP1	2			COPB2	2
ACTN2	16	ATP5ME	8	CDC42	2	ACTN2	16	NDUFB11	2	USP2	2	RPL35A	2	DPP3	2			COPS4	2
ALDH2	2	ATP6V1H	2	CHCHD3	2	ANXA11	2	NDUFB9	4			SBDS	4					ETF1	2
ATP5ME	4	AUH	6	COX6B	12	ATP5ME	2	PFDN4	2			SKIC8	2					FHL3	2
ATP6V1H	4	CAVIN3	2	CS	2	ATP6V1H	4	RPL26	4									H2AC20	2
AUH	4	CDC42	2	DPP3	2	CACNG1	2	SBDS	2									LMNB2	2
CARD19	2	CFL2	4	ETF1	2	CAV1	4	SERPINA1	4									LOC100738684	2
CAV1	2	COPB2	2	FHL3	2	CFL2	10	SPRYD4	2									PDCD5	2
CFL2	10	COX2	10	LOC100522678	2	CHCHD3	2											RPS11	10
CHCHD3	4	COX5A	12	MYOT	2	CISD2	2											SF3B2	2
CISD2	4	COX5B	32	NDUFA2	2	CNDP2	2											YWHAG	2
COPA	2	COX6B	42	NDUFA3	10	COX2	6
COX2	12	COX7A1	10	NDUFB7	8	CS	6
COX5A	12	CS	4	NDUFV1	10	CYC1	6
COX5B	28	CSRP1	2	NOP2	2	DMAC2L	2
COX6B	36	CYC1	8	RPS21	10	DNAJB5	2
COX7A1	10	CYCS	18	SNRPA	2	DOHH	2
CS	6	DMAC2L	2	SPRYD4	2	DPYSL2	2
CYC1	8	ECHS1	8	TCAP	2	EIF3A	2
CYCS	16	EIF3A	2	TUFM	12	ENDOG	2
DMAC2L	2	ENDOG	2	UQCRQ	4	FHL3	2
EIF3A	2	FGG	2	YWHAG	2	GFM1	2
ENDOG	2	GHITM	2			GOPC	2
FHL3	2	GOT1	4			GOT1	6
GOT1	4	GOT2	10			GOT2	16
GOT2	12	HADH	14			HADH	4
GPI	12	HADHA	12			HADHA	6
HADH	10	HSD17B10	2			HNRNPF	6
HADHA	6	LOC100524873	46			ITGB1	2
LMOD2	2	MRPS7	8			KPNB1	2
LOC100522678	8	MYH7	4			LMOD2	2
LOC100524873	34	MYOZ2	6			LOC100522678	6
MOGS	2	ND1	14			LOC100524873	22
MRPL3	6	ND2	12			MRPS7	6
MRPS7	4	NDUFA10	20			MYOT	6
MYH7	10	NDUFA11	4			ND2	8
MYOT	6	NDUFA12	44			NDUFA12	24
MYOZ2	10	NDUFA2	20			NDUFA3	22
ND2	12	NDUFA3	36			NDUFA6	56
NDUFA12	36	NDUFA6	96			NDUFA9	40
NDUFA2	14	NDUFA9	60			NDUFB7	20
NDUFA3	28	NDUFB5	32			NDUFS5	20
NDUFA6	76	NDUFB7	32			NDUFS6	12
NDUFA9	48	NDUFB9	36			NDUFV1	20
NDUFB5	24	NDUFS5	38			PDLIM3	4
NDUFB7	22	NDUFS6	18			PGM2	4
NDUFB9	28	NDUFS7	4			PPIL3	2
NDUFS5	30	NDUFV1	32			PPP3CC	4
NDUFS7	4	PRDX3	12			PTGES2	6
NDUFV1	24	PTGES2	6			PUS1	2
PRDX3	6	RPL26	4			RANBP1	2
PREB	2	SLC25A20	2			SKIC8	2
PTGES2	6	SLC25A4	6			SLC25A4	6
SLC25A4	4	TUFM	28			TCAP	4
SNX5	2	UQCC1	2			TUFM	20
SRI	2	UQCRQ	30			UQCRQ	14
TCAP	2	USP2	2			VDAC1	8
THBS1	2	VDAC1	8			VDAC2	16
TIMM8A	6	VDAC2	16
TNNC1	6
TUFM	28
TXN	12
VCL	6
VDAC2	16
