# Supplementary material for: Integrative analysis of proteomics and lipidomic profiles reveal the fat deposition and meat quality in Duroc × Guangdong small spotted pig
Source: Front Vet Sci. 2024 Apr 10;11:1361441. doi: 10.3389/fvets.2024.1361441 (PMC11041638; doi:10.3389/fvets.2024.1361441)
Supplement: Supplementary file 10 [file Table_3.xlsx]

## Sheet: S3.DiffPPI
LDMvsBM			LDMvsLM			LDMvsFM			LDMvsPM			BMvsLM			BMvsFM			BMvsPM			LMvsFM			LMvsPM			FMvsPM
source	target	score	source	target	score	source	target	score	source	target	score	source	target	score	source	target	score	source	target	score	source	target	score	source	target	score	source	target	score
NDUFA6	NDUFA9	876	NDUFA6	NDUFA9	876	RPS21	COX6B	503	NDUFA6	NDUFA9	876	SERPINA1	THBS1	909	RPS11	PSMA5	421	ALDH1B1	ALDH2	809	ACO2	AASDHPPT	602	CNDP2	CARNMT1	941	FHL3	FHL3	800
NDUFA6	NDUFA9	876	NDUFA6	NDUFA9	876	RPS21	COX6B	503	NDUFA6	NDUFA9	876	SERPINA1	THBS1	909	RPS11	PSMA5	421	ALDH1B1	ALDH2	809	ACO2	AASDHPPT	602	CNDP2	CARNMT1	941	FHL3	FHL3	800
NDUFA6	NDUFA9	974	NDUFA6	NDUFA9	974	COX6B	NDUFA3	432	NDUFA6	NDUFA9	974	NDUFA9	NDUFB9	999	PSMA5	PDCD5	430	SKIC8	RPL35A	400	ACO2	NDUFA10	872				RPS11	AK4	405
NDUFA6	NDUFA9	974	NDUFA6	NDUFA9	974	COX6B	NDUFA3	432	NDUFA6	NDUFA9	974	NDUFA9	NDUFB9	999	PSMA5	PDCD5	430	SKIC8	RPL35A	400	ACO2	NDUFA10	872				RPS11	AK4	405
ACO2	NDUFA9	560	ACO2	NDUFA9	560	FHL3	FHL3	800	NDUFA6	NDUFA12	954	NDUFA9	PGAM1	456	USP2	VPS4A	525	SBDS	RPL35A	478	DPP3	GFM1	426				RPS11	LOC100738684	758
ACO2	NDUFA9	560	ACO2	NDUFA9	560	FHL3	FHL3	800	NDUFA6	NDUFA12	954	NDUFA9	PGAM1	456	USP2	VPS4A	525	SBDS	RPL35A	478	DPP3	GFM1	426				RPS11	LOC100738684	758
NDUFA6	NDUFA12	954	NDUFA6	NDUFA12	954	ACO2	TUFM	559	NDUFA6	NDUFA12	989	ACADM	SLC25A20	444				SBDS	GFM1	552	CSRP1	MYL9	678				RPS11	ETF1	969
NDUFA6	NDUFA12	954	NDUFA6	NDUFA12	954	ACO2	TUFM	559	NDUFA6	NDUFA12	989	ACADM	SLC25A20	444				SBDS	GFM1	552	CSRP1	MYL9	678				RPS11	ETF1	969
NDUFA6	NDUFA12	989	NDUFA6	NDUFA12	989	ACO2	NDUFV1	630	NDUFA9	NDUFA12	999	NDUFA9	NDUFB11	994				MRPL38	GFM1	917							RPS11	PPIA	481
NDUFA6	NDUFA12	989	NDUFA6	NDUFA12	989	ACO2	NDUFV1	630	NDUFA9	NDUFA12	999	NDUFA9	NDUFB11	994				MRPL38	GFM1	917							RPS11	PPIA	481
NDUFA9	NDUFA12	999	NDUFA9	NDUFA12	999	COX6B	NDUFV1	516	NDUFA6	NDUFA3	912	NDUFB9	NDUFB11	998				RPL35A	GFM1	468							H2AC20	PPIA	609
NDUFA9	NDUFA12	999	NDUFA9	NDUFA12	999	COX6B	NDUFV1	516	NDUFA6	NDUFA3	912	NDUFB9	NDUFB11	998				RPL35A	GFM1	468							H2AC20	PPIA	609
ACO2	MYH7	420	ACO2	MYH7	420	NDUFA3	NDUFV1	996	NDUFA6	NDUFA3	981	SERPINA1	APOC3	515													COPB2	COG1	903
ACO2	MYH7	420	ACO2	MYH7	420	NDUFA3	NDUFV1	996	NDUFA6	NDUFA3	981	SERPINA1	APOC3	515													COPB2	COG1	903
ACO2	GOT2	659	ACO2	GOT2	659	TUFM	NDUFV1	877	NDUFA9	NDUFA3	994	NDUFA9	ND1	934													YWHAG	PDCD5	430
ACO2	GOT2	659	ACO2	GOT2	659	TUFM	NDUFV1	877	NDUFA9	NDUFA3	994	NDUFA9	ND1	934													YWHAG	PDCD5	430
ACO2	GPI	692	NDUFA6	COX6B	554	COX6B	NDUFB7	672	NDUFA12	NDUFA3	992	NDUFB9	ND1	952													COPS4	PSMA2	630
ACO2	GPI	692	NDUFA6	COX6B	554	COX6B	NDUFB7	672	NDUFA12	NDUFA3	992	NDUFB9	ND1	952													COPS4	PSMA2	630
GOT2	GPI	737	NDUFA6	COX6B	554	NDUFA3	NDUFB7	996	FHL3	FHL3	800	NDUFB11	ND1	947													LOC100738684	PSMA2	641
GOT2	GPI	737	NDUFA6	COX6B	554	NDUFA3	NDUFB7	996	FHL3	FHL3	800	NDUFB11	ND1	947													LOC100738684	PSMA2	641
NDUFA6	COX6B	554	NDUFA9	COX6B	584	NDUFV1	NDUFB7	999	NDUFA6	NDUFS5	945	PFDN4	PDCD5	472													SF3B2	PSMA2	594
NDUFA6	COX6B	554	NDUFA9	COX6B	584	NDUFV1	NDUFB7	999	NDUFA6	NDUFS5	945	PFDN4	PDCD5	472													SF3B2	PSMA2	594
NDUFA6	COX6B	554	NDUFA12	COX6B	680	COX6B	UQCRQ	957	NDUFA6	NDUFS5	988	NDUFA9	UQCC1	476													PDCD5	PSMA2	503
NDUFA6	COX6B	554	NDUFA12	COX6B	680	COX6B	UQCRQ	957	NDUFA6	NDUFS5	988	NDUFA9	UQCC1	476													PDCD5	PSMA2	503
NDUFA9	COX6B	584	NDUFA6	NDUFA3	912	NDUFA3	UQCRQ	938	NDUFA9	NDUFS5	998	SBDS	GFM1	552													RPS11	RPL23	999
NDUFA9	COX6B	584	NDUFA6	NDUFA3	912	NDUFA3	UQCRQ	938	NDUFA9	NDUFS5	998	SBDS	GFM1	552													RPS11	RPL23	999
NDUFA12	COX6B	680	NDUFA6	NDUFA3	981	NDUFV1	UQCRQ	954	NDUFA12	NDUFS5	999	RPL26	GFM1	581													ETF1	RPL23	969
NDUFA12	COX6B	680	NDUFA6	NDUFA3	981	NDUFV1	UQCRQ	954	NDUFA12	NDUFS5	999	RPL26	GFM1	581													ETF1	RPL23	969
NDUFA6	NDUFA3	912	NDUFA9	NDUFA3	994	NDUFB7	UQCRQ	982	NDUFA3	NDUFS5	998	RPL26	ISG15	514													CHORDC1	SYNC	503
NDUFA6	NDUFA3	912	NDUFA9	NDUFA3	994	NDUFB7	UQCRQ	982	NDUFA3	NDUFS5	998	RPL26	ISG15	514													CHORDC1	SYNC	503
NDUFA6	NDUFA3	981	NDUFA12	NDUFA3	992	RPS21	ETF1	960	NDUFA6	LOC100524873	678	SPRYD4	ARMCX3	436													LMNB2	SYNC	461
NDUFA6	NDUFA3	981	NDUFA12	NDUFA3	992	RPS21	ETF1	960	NDUFA6	LOC100524873	678	SPRYD4	ARMCX3	436													LMNB2	SYNC	461
NDUFA9	NDUFA3	994	COX6B	NDUFA3	432	NDUFA3	NDUFA2	995	NDUFA6	LOC100524873	932
NDUFA9	NDUFA3	994	COX6B	NDUFA3	432	NDUFA3	NDUFA2	995	NDUFA6	LOC100524873	932
NDUFA12	NDUFA3	992	CFL2	CDC42	442	TUFM	NDUFA2	409	NDUFA9	LOC100524873	875
NDUFA12	NDUFA3	992	CFL2	CDC42	442	TUFM	NDUFA2	409	NDUFA9	LOC100524873	875
COX6B	NDUFA3	432	GOT2	FABP3	624	NDUFV1	NDUFA2	997	NDUFA12	LOC100524873	962
COX6B	NDUFA3	432	GOT2	FABP3	624	NDUFV1	NDUFA2	997	NDUFA12	LOC100524873	962
FHL3	FHL3	800	NDUFA6	NDUFS5	945	NDUFB7	NDUFA2	997	NDUFA3	LOC100524873	894
FHL3	FHL3	800	NDUFA6	NDUFS5	945	NDUFB7	NDUFA2	997	NDUFA3	LOC100524873	894
NDUFA6	NDUFS5	945	NDUFA6	NDUFS5	988	UQCRQ	NDUFA2	977	NDUFS5	LOC100524873	997
NDUFA6	NDUFS5	945	NDUFA6	NDUFS5	988	UQCRQ	NDUFA2	977	NDUFS5	LOC100524873	997
NDUFA6	NDUFS5	988	NDUFA9	NDUFS5	998	ACO2	CHCHD3	402	GOPC	CNDP2	548
NDUFA6	NDUFS5	988	NDUFA9	NDUFS5	998	ACO2	CHCHD3	402	GOPC	CNDP2	548
NDUFA9	NDUFS5	998	NDUFA12	NDUFS5	999	TUFM	CHCHD3	461	NDUFA9	PTGES2	402
NDUFA9	NDUFS5	998	NDUFA12	NDUFS5	999	TUFM	CHCHD3	461	NDUFA9	PTGES2	402
NDUFA12	NDUFS5	999	COX6B	NDUFS5	489	NDUFB7	CHCHD3	454	PTGES2	ENDOG	605
NDUFA12	NDUFS5	999	COX6B	NDUFS5	489	NDUFB7	CHCHD3	454	PTGES2	ENDOG	605
COX6B	NDUFS5	489	NDUFA3	NDUFS5	998	CDC42	CAV1	504	NDUFA9	TUFM	442
COX6B	NDUFS5	489	NDUFA3	NDUFS5	998	CDC42	CAV1	504	NDUFA9	TUFM	442
NDUFA3	NDUFS5	998	NDUFA6	LOC100524873	678	MYOT	TCAP	848	LOC100524873	TUFM	567
NDUFA3	NDUFS5	998	NDUFA6	LOC100524873	678	MYOT	TCAP	848	LOC100524873	TUFM	567
NDUFA6	LOC100524873	678	NDUFA6	LOC100524873	932	YWHAG	PDCD5	430	ACADM	HADHA	970
NDUFA6	LOC100524873	678	NDUFA6	LOC100524873	932	YWHAG	PDCD5	430	ACADM	HADHA	970
NDUFA6	LOC100524873	932	NDUFA9	LOC100524873	875	RPS21	RPS21	979	ACADM	HADH	954
NDUFA6	LOC100524873	932	NDUFA9	LOC100524873	875	RPS21	RPS21	979	ACADM	HADH	954
NDUFA9	LOC100524873	875	NDUFA12	LOC100524873	962	COX6B	RPS21	503	HADHA	HADH	929
NDUFA9	LOC100524873	875	NDUFA12	LOC100524873	962	COX6B	RPS21	503	HADHA	HADH	929
NDUFA12	LOC100524873	962	COX6B	LOC100524873	943	ETF1	RPS21	960	TUFM	PUS1	584
NDUFA12	LOC100524873	962	COX6B	LOC100524873	943	ETF1	RPS21	960	TUFM	PUS1	584
COX6B	LOC100524873	943	NDUFA3	LOC100524873	894	ACO2	CS	984	CFL2	ACTN2	433
COX6B	LOC100524873	943	NDUFA3	LOC100524873	894	ACO2	CS	984	CFL2	ACTN2	433
NDUFA3	LOC100524873	894	NDUFS5	LOC100524873	997	NDUFV1	CS	408	NDUFA9	VDAC2	417
NDUFA3	LOC100524873	894	NDUFS5	LOC100524873	997	NDUFV1	CS	408	NDUFA9	VDAC2	417
NDUFS5	LOC100524873	997	ACO2	DMAC2L	618	TUFM	CARHSP1	522	TUFM	VDAC2	422
NDUFS5	LOC100524873	997	ACO2	DMAC2L	618	TUFM	CARHSP1	522	TUFM	VDAC2	422
GPI	PGM3	680	NDUFA9	PTGES2	402	SPRYD4	CARHSP1	412	CISD2	VDAC2	416
GPI	PGM3	680	NDUFA9	PTGES2	402	SPRYD4	CARHSP1	412	CISD2	VDAC2	416
ACO2	DMAC2L	618	PTGES2	ENDOG	605	ACO2	LOC100522678	875	GOT2	GOT1	875
ACO2	DMAC2L	618	PTGES2	ENDOG	605	ACO2	LOC100522678	875	GOT2	GOT1	875
NDUFA9	PTGES2	402	NDUFA6	NDUFB9	977	COX6B	LOC100522678	954	PTGES2	EPHX1	503
NDUFA9	PTGES2	402	NDUFA6	NDUFB9	977	COX6B	LOC100522678	954	PTGES2	EPHX1	503
TXN	PTGES2	468	NDUFA6	NDUFB9	995	NDUFA3	LOC100522678	868	PPP3CC	PIP4K2A	417
TXN	PTGES2	468	NDUFA6	NDUFB9	995	NDUFA3	LOC100522678	868	PPP3CC	PIP4K2A	417
PTGES2	ENDOG	605	NDUFA9	NDUFB9	999	TUFM	LOC100522678	876	ACTN2	ITGB1	470
PTGES2	ENDOG	605	NDUFA9	NDUFB9	999	TUFM	LOC100522678	876	ACTN2	ITGB1	470
NDUFA6	NDUFB9	977	NDUFA12	NDUFB9	999	NDUFV1	LOC100522678	993	ACADM	SLC25A20	444
NDUFA6	NDUFB9	977	NDUFA12	NDUFB9	999	NDUFV1	LOC100522678	993	ACADM	SLC25A20	444
NDUFA6	NDUFB9	995	COX6B	NDUFB9	595	NDUFB7	LOC100522678	837	HADHA	SLC25A20	439
NDUFA6	NDUFB9	995	COX6B	NDUFB9	595	NDUFB7	LOC100522678	837	HADHA	SLC25A20	439
NDUFA9	NDUFB9	999	NDUFA3	NDUFB9	994	UQCRQ	LOC100522678	999	HADH	SLC25A20	648
NDUFA9	NDUFB9	999	NDUFA3	NDUFB9	994	UQCRQ	LOC100522678	999	HADH	SLC25A20	648
NDUFA12	NDUFB9	999	NDUFS5	NDUFB9	999	NDUFA2	LOC100522678	904	NDUFA6	NDUFV1	877
NDUFA12	NDUFB9	999	NDUFS5	NDUFB9	999	NDUFA2	LOC100522678	904	NDUFA6	NDUFV1	877
COX6B	NDUFB9	595	LOC100524873	NDUFB9	948	CHCHD3	LOC100522678	439	NDUFA6	NDUFV1	974
COX6B	NDUFB9	595	LOC100524873	NDUFB9	948	CHCHD3	LOC100522678	439	NDUFA6	NDUFV1	974
NDUFA3	NDUFB9	994	ACO2	TUFM	559	CS	LOC100522678	563	NDUFA9	NDUFV1	999
NDUFA3	NDUFB9	994	ACO2	TUFM	559	CS	LOC100522678	563	NDUFA9	NDUFV1	999
NDUFS5	NDUFB9	999	NDUFA9	TUFM	442	NOP2	GAMT	520	NDUFA12	NDUFV1	998
NDUFS5	NDUFB9	999	NDUFA9	TUFM	442	NOP2	GAMT	520	NDUFA12	NDUFV1	998
LOC100524873	NDUFB9	948	LOC100524873	TUFM	567	RPS21	GFM1	445	GOT2	NDUFV1	431
LOC100524873	NDUFB9	948	LOC100524873	TUFM	567	RPS21	GFM1	445	GOT2	NDUFV1	431
ACO2	TUFM	559	NDUFA6	COX5B	572	SNRPA	GFM1	402	NDUFA3	NDUFV1	996
ACO2	TUFM	559	NDUFA6	COX5B	572	SNRPA	GFM1	402	NDUFA3	NDUFV1	996
NDUFA9	TUFM	442	NDUFA6	COX5B	572	TUFM	GFM1	965	NDUFS5	NDUFV1	998
NDUFA9	TUFM	442	NDUFA6	COX5B	572	TUFM	GFM1	965	NDUFS5	NDUFV1	998
GPI	TUFM	480	NDUFA9	COX5B	721	DPP3	GFM1	426	ACADM	NDUFV1	527
GPI	TUFM	480	NDUFA9	COX5B	721	DPP3	GFM1	426	ACADM	NDUFV1	527
LOC100524873	TUFM	567	NDUFA12	COX5B	808	RPS21	GFM1	445	LOC100524873	NDUFV1	895
LOC100524873	TUFM	567	NDUFA12	COX5B	808	RPS21	GFM1	445	LOC100524873	NDUFV1	895
NDUFA6	COX5B	572	COX6B	COX5B	936	LOC100522678	GFM1	545	TUFM	NDUFV1	877
NDUFA6	COX5B	572	COX6B	COX5B	936	LOC100522678	GFM1	545	TUFM	NDUFV1	877
NDUFA6	COX5B	572	NDUFS5	COX5B	632	TCAP	CSRP1	417	HADHA	NDUFV1	559
NDUFA6	COX5B	572	NDUFS5	COX5B	632	TCAP	CSRP1	417	HADHA	NDUFV1	559
NDUFA9	COX5B	721	LOC100524873	COX5B	649	CAMK2A	CAMK2A	979	VDAC2	NDUFV1	564
NDUFA9	COX5B	721	LOC100524873	COX5B	649	CAMK2A	CAMK2A	979	VDAC2	NDUFV1	564
NDUFA12	COX5B	808	NDUFB9	COX5B	732				CNDP2	DOHH	420
NDUFA12	COX5B	808	NDUFB9	COX5B	732				CNDP2	DOHH	420
COX6B	COX5B	936	TUFM	COX5B	418				ENDOG	DNASE2	437
COX6B	COX5B	936	TUFM	COX5B	418				ENDOG	DNASE2	437
NDUFS5	COX5B	632	ACO2	HADHA	496				NDUFA6	NDUFB7	950
NDUFS5	COX5B	632	ACO2	HADHA	496				NDUFA6	NDUFB7	950
LOC100524873	COX5B	649	ACADM	HADHA	970				NDUFA6	NDUFB7	950
LOC100524873	COX5B	649	ACADM	HADHA	970				NDUFA6	NDUFB7	950
NDUFB9	COX5B	732	ACADM	HADH	954				NDUFA9	NDUFB7	996
NDUFB9	COX5B	732	ACADM	HADH	954				NDUFA9	NDUFB7	996
TUFM	COX5B	418	HADHA	HADH	929				NDUFA12	NDUFB7	996
TUFM	COX5B	418	HADHA	HADH	929				NDUFA12	NDUFB7	996
ACO2	HADHA	496	ACADM	AUH	416				NDUFA3	NDUFB7	996
ACO2	HADHA	496	ACADM	AUH	416				NDUFA3	NDUFB7	996
ACADM	HADHA	970	HADH	AUH	627				NDUFS5	NDUFB7	998
ACADM	HADHA	970	HADH	AUH	627				NDUFS5	NDUFB7	998
ACADM	HADH	954	ACO2	VDAC2	420				LOC100524873	NDUFB7	963
ACADM	HADH	954	ACO2	VDAC2	420				LOC100524873	NDUFB7	963
HADHA	HADH	929	NDUFA9	VDAC2	417				VDAC2	NDUFB7	526
HADHA	HADH	929	NDUFA9	VDAC2	417				VDAC2	NDUFB7	526
TXN	CISD2	438	TUFM	VDAC2	422				NDUFV1	NDUFB7	999
TXN	CISD2	438	TUFM	VDAC2	422				NDUFV1	NDUFB7	999
ACADM	AUH	416	ACO2	GOT1	596				NDUFA6	UQCRQ	884
ACADM	AUH	416	ACO2	GOT1	596				NDUFA6	UQCRQ	884
HADH	AUH	627	GOT2	GOT1	875				NDUFA6	UQCRQ	975
HADH	AUH	627	GOT2	GOT1	875				NDUFA6	UQCRQ	975
ACADM	ALDH2	834	ACADM	PRDX3	420				NDUFA9	UQCRQ	962
ACADM	ALDH2	834	ACADM	PRDX3	420				NDUFA9	UQCRQ	962
HADH	ALDH2	719	NDUFB9	PRDX3	450				NDUFA12	UQCRQ	977
HADH	ALDH2	719	NDUFB9	PRDX3	450				NDUFA12	UQCRQ	977
CFL2	ACTN2	433	TUFM	PRDX3	435				GOT2	UQCRQ	459
CFL2	ACTN2	433	TUFM	PRDX3	435				GOT2	UQCRQ	459
MYH7	ACTN2	986	ACADM	ECHS1	942				NDUFA3	UQCRQ	938
MYH7	ACTN2	986	ACADM	ECHS1	942				NDUFA3	UQCRQ	938
THBS1	ACTN2	904	HADHA	ECHS1	922				NDUFS5	UQCRQ	993
THBS1	ACTN2	904	HADHA	ECHS1	922				NDUFS5	UQCRQ	993
MYOZ2	ACTN2	744	HADH	ECHS1	997				LOC100524873	UQCRQ	999
MYOZ2	ACTN2	744	HADH	ECHS1	997				LOC100524873	UQCRQ	999
ACTN2	VCL	758	AUH	ECHS1	444				NDUFV1	UQCRQ	954
ACTN2	VCL	758	AUH	ECHS1	444				NDUFV1	UQCRQ	954
ACO2	VDAC2	420	PTGES2	EPHX1	503				NDUFB7	UQCRQ	982
ACO2	VDAC2	420	PTGES2	EPHX1	503				NDUFB7	UQCRQ	982
NDUFA9	VDAC2	417	ACADM	SLC25A20	444				NDUFA9	VDAC1	572
NDUFA9	VDAC2	417	ACADM	SLC25A20	444				NDUFA9	VDAC1	572
TUFM	VDAC2	422	HADHA	SLC25A20	439				VDAC2	VDAC1	808
TUFM	VDAC2	422	HADHA	SLC25A20	439				VDAC2	VDAC1	808
CISD2	VDAC2	416	HADH	SLC25A20	648				NDUFB7	VDAC1	507
CISD2	VDAC2	416	HADH	SLC25A20	648				NDUFB7	VDAC1	507
ACTN2	PDLIM1	447	MYH7	TNNC1	962				ACTN2	MYOT	502
ACTN2	PDLIM1	447	MYH7	TNNC1	962				ACTN2	MYOT	502
VCL	PDLIM1	514	MYOZ2	TNNC1	499				MYOT	CRYAB	517
VCL	PDLIM1	514	MYOZ2	TNNC1	499				MYOT	CRYAB	517
ACO2	GOT1	596	NDUFA6	NDUFB5	964				TUFM	NLRX1	693
ACO2	GOT1	596	NDUFA6	NDUFB5	964				TUFM	NLRX1	693
GOT2	GOT1	875	NDUFA6	NDUFB5	992				ANXA11	SRI	489
GOT2	GOT1	875	NDUFA6	NDUFB5	992				ANXA11	SRI	489
GPI	GOT1	659	ACO2	NDUFB5	493				VDAC2	SLC25A4	915
GPI	GOT1	659	ACO2	NDUFB5	493				VDAC2	SLC25A4	915
ACADM	PRDX3	420	NDUFA9	NDUFB5	997				VDAC1	SLC25A4	875
ACADM	PRDX3	420	NDUFA9	NDUFB5	997				VDAC1	SLC25A4	875
TXN	PRDX3	788	NDUFA12	NDUFB5	999				ACTN2	PDLIM3	653
TXN	PRDX3	788	NDUFA12	NDUFB5	999				ACTN2	PDLIM3	653
NDUFB9	PRDX3	450	COX6B	NDUFB5	700				HNRNPF	PPIL3	906
NDUFB9	PRDX3	450	COX6B	NDUFB5	700				HNRNPF	PPIL3	906
TUFM	PRDX3	435	NDUFA3	NDUFB5	996				GOT1	PPIL3	455
TUFM	PRDX3	435	NDUFA3	NDUFB5	996				GOT1	PPIL3	455
COPA	BROX	594	NDUFS5	NDUFB5	999				NDUFA9	CHCHD3	442
COPA	BROX	594	NDUFS5	NDUFB5	999				NDUFA9	CHCHD3	442
AUH	BROX	691	LOC100524873	NDUFB5	989				TUFM	CHCHD3	461
AUH	BROX	691	LOC100524873	NDUFB5	989				TUFM	CHCHD3	461
PTGES2	EPHX1	503	NDUFB9	NDUFB5	999				VDAC2	CHCHD3	445
PTGES2	EPHX1	503	NDUFB9	NDUFB5	999				VDAC2	CHCHD3	445
TUFM	MRPL3	902	COX5B	NDUFB5	734				NDUFB7	CHCHD3	454
TUFM	MRPL3	902	COX5B	NDUFB5	734				NDUFB7	CHCHD3	454
MYH7	TNNC1	962	PRDX3	NDUFB5	561				CFL2	LMOD2	523
MYH7	TNNC1	962	PRDX3	NDUFB5	561				CFL2	LMOD2	523
MYOZ2	TNNC1	499	ACADM	HSD17B10	441				ACTN2	LMOD2	453
MYOZ2	TNNC1	499	ACADM	HSD17B10	441				ACTN2	LMOD2	453
ACTN2	TNNC1	951	LOC100524873	HSD17B10	712				GOT2	CAV1	418
ACTN2	TNNC1	951	LOC100524873	HSD17B10	712				GOT2	CAV1	418
NDUFA6	NDUFB5	964	HADHA	HSD17B10	932				ITGB1	CAV1	705
NDUFA6	NDUFB5	964	HADHA	HSD17B10	932				ITGB1	CAV1	705
NDUFA6	NDUFB5	992	HADH	HSD17B10	917				CFL2	PPIA	411
NDUFA6	NDUFB5	992	HADH	HSD17B10	917				CFL2	PPIA	411
ACO2	NDUFB5	493	AUH	HSD17B10	420				PPP3CC	PPIA	674
ACO2	NDUFB5	493	AUH	HSD17B10	420				PPP3CC	PPIA	674
NDUFA9	NDUFB5	997	ECHS1	HSD17B10	977				NDUFA6	NDUFS6	952
NDUFA9	NDUFB5	997	ECHS1	HSD17B10	977				NDUFA6	NDUFS6	952
NDUFA12	NDUFB5	999	NDUFA6	NDUFV1	877				NDUFA6	NDUFS6	990
NDUFA12	NDUFB5	999	NDUFA6	NDUFV1	877				NDUFA6	NDUFS6	990
COX6B	NDUFB5	700	NDUFA6	NDUFV1	974				NDUFA9	NDUFS6	997
COX6B	NDUFB5	700	NDUFA6	NDUFV1	974				NDUFA9	NDUFS6	997
NDUFA3	NDUFB5	996	ACO2	NDUFV1	630				NDUFA12	NDUFS6	999
NDUFA3	NDUFB5	996	ACO2	NDUFV1	630				NDUFA12	NDUFS6	999
NDUFS5	NDUFB5	999	NDUFA9	NDUFV1	999				NDUFA3	NDUFS6	995
NDUFS5	NDUFB5	999	NDUFA9	NDUFV1	999				NDUFA3	NDUFS6	995
LOC100524873	NDUFB5	989	NDUFA12	NDUFV1	998				NDUFS5	NDUFS6	999
LOC100524873	NDUFB5	989	NDUFA12	NDUFV1	998				NDUFS5	NDUFS6	999
NDUFB9	NDUFB5	999	GOT2	NDUFV1	431				LOC100524873	NDUFS6	989
NDUFB9	NDUFB5	999	GOT2	NDUFV1	431				LOC100524873	NDUFS6	989
COX5B	NDUFB5	734	COX6B	NDUFV1	516				NDUFV1	NDUFS6	999
COX5B	NDUFB5	734	COX6B	NDUFV1	516				NDUFV1	NDUFS6	999
PRDX3	NDUFB5	561	NDUFA3	NDUFV1	996				NDUFB7	NDUFS6	999
PRDX3	NDUFB5	561	NDUFA3	NDUFV1	996				NDUFB7	NDUFS6	999
TUFM	TIMM8A	504	NDUFS5	NDUFV1	998				UQCRQ	NDUFS6	990
TUFM	TIMM8A	504	NDUFS5	NDUFV1	998				UQCRQ	NDUFS6	990
COX5B	TIMM8A	424	ACADM	NDUFV1	527				LOC100524873	MRPS7	405
COX5B	TIMM8A	424	ACADM	NDUFV1	527				LOC100524873	MRPS7	405
NDUFB5	TIMM8A	511	LOC100524873	NDUFV1	895				TUFM	MRPS7	918
NDUFB5	TIMM8A	511	LOC100524873	NDUFV1	895				TUFM	MRPS7	918
NDUFA6	NDUFV1	877	NDUFB9	NDUFV1	999				EIF3A	MRPS7	665
NDUFA6	NDUFV1	877	NDUFB9	NDUFV1	999				EIF3A	MRPS7	665
NDUFA6	NDUFV1	974	TUFM	NDUFV1	877				ACTN2	TCAP	958
NDUFA6	NDUFV1	974	TUFM	NDUFV1	877				ACTN2	TCAP	958
ACO2	NDUFV1	630	COX5B	NDUFV1	803				MYOT	TCAP	848
ACO2	NDUFV1	630	COX5B	NDUFV1	803				MYOT	TCAP	848
NDUFA9	NDUFV1	999	HADHA	NDUFV1	559				PDLIM3	TCAP	608
NDUFA9	NDUFV1	999	HADHA	NDUFV1	559				PDLIM3	TCAP	608
NDUFA12	NDUFV1	998	VDAC2	NDUFV1	564				ATP6V1H	KPNB1	542
NDUFA12	NDUFV1	998	VDAC2	NDUFV1	564				ATP6V1H	KPNB1	542
GOT2	NDUFV1	431	NDUFB5	NDUFV1	996				RANBP1	KPNB1	754
GOT2	NDUFV1	431	NDUFB5	NDUFV1	996				RANBP1	KPNB1	754
GPI	NDUFV1	404	NDUFA6	NDUFB7	950				HNRNPF	KPNB1	498
GPI	NDUFV1	404	NDUFA6	NDUFB7	950				HNRNPF	KPNB1	498
COX6B	NDUFV1	516	NDUFA6	NDUFB7	950				CFL2	NME2	555
COX6B	NDUFV1	516	NDUFA6	NDUFB7	950				CFL2	NME2	555
NDUFA3	NDUFV1	996	NDUFA9	NDUFB7	996				NDUFA6	ND2	776
NDUFA3	NDUFV1	996	NDUFA9	NDUFB7	996				NDUFA6	ND2	776
NDUFS5	NDUFV1	998	NDUFA12	NDUFB7	996				NDUFA6	ND2	953
NDUFS5	NDUFV1	998	NDUFA12	NDUFB7	996				NDUFA6	ND2	953
ACADM	NDUFV1	527	COX6B	NDUFB7	672				NDUFA9	ND2	993
ACADM	NDUFV1	527	COX6B	NDUFB7	672				NDUFA9	ND2	993
LOC100524873	NDUFV1	895	NDUFA3	NDUFB7	996				NDUFA12	ND2	993
LOC100524873	NDUFV1	895	NDUFA3	NDUFB7	996				NDUFA12	ND2	993
NDUFB9	NDUFV1	999	NDUFS5	NDUFB7	998				NDUFA3	ND2	992
NDUFB9	NDUFV1	999	NDUFS5	NDUFB7	998				NDUFA3	ND2	992
TUFM	NDUFV1	877	LOC100524873	NDUFB7	963				NDUFS5	ND2	993
TUFM	NDUFV1	877	LOC100524873	NDUFB7	963				NDUFS5	ND2	993
COX5B	NDUFV1	803	NDUFB9	NDUFB7	998				LOC100524873	ND2	873
COX5B	NDUFV1	803	NDUFB9	NDUFB7	998				LOC100524873	ND2	873
HADHA	NDUFV1	559	COX5B	NDUFB7	900				NDUFV1	ND2	997
HADHA	NDUFV1	559	COX5B	NDUFB7	900				NDUFV1	ND2	997
VDAC2	NDUFV1	564	VDAC2	NDUFB7	526				NDUFB7	ND2	982
VDAC2	NDUFV1	564	VDAC2	NDUFB7	526				NDUFB7	ND2	982
NDUFB5	NDUFV1	996	NDUFB5	NDUFB7	998				UQCRQ	ND2	839
NDUFB5	NDUFV1	996	NDUFB5	NDUFB7	998				UQCRQ	ND2	839
NDUFA6	NDUFB7	950	NDUFV1	NDUFB7	999				NDUFS6	ND2	988
NDUFA6	NDUFB7	950	NDUFV1	NDUFB7	999				NDUFS6	ND2	988
NDUFA6	NDUFB7	950	ACO2	CKMT2	421				NDUFA9	COX2	609
NDUFA6	NDUFB7	950	ACO2	CKMT2	421				NDUFA9	COX2	609
NDUFA9	NDUFB7	996	MYOZ2	CKMT2	426				VDAC2	COX2	438
NDUFA9	NDUFB7	996	MYOZ2	CKMT2	426				VDAC2	COX2	438
NDUFA12	NDUFB7	996	GOT1	CKMT2	418				NDUFV1	COX2	532
NDUFA12	NDUFB7	996	GOT1	CKMT2	418				NDUFV1	COX2	532
COX6B	NDUFB7	672	NDUFA6	UQCRQ	884				NDUFB7	COX2	689
COX6B	NDUFB7	672	NDUFA6	UQCRQ	884				NDUFB7	COX2	689
NDUFA3	NDUFB7	996	NDUFA6	UQCRQ	975				UQCRQ	COX2	822
NDUFA3	NDUFB7	996	NDUFA6	UQCRQ	975				UQCRQ	COX2	822
NDUFS5	NDUFB7	998	NDUFA9	UQCRQ	962				VDAC1	COX2	484
NDUFS5	NDUFB7	998	NDUFA9	UQCRQ	962				VDAC1	COX2	484
LOC100524873	NDUFB7	963	NDUFA12	UQCRQ	977				ND2	COX2	977
LOC100524873	NDUFB7	963	NDUFA12	UQCRQ	977				ND2	COX2	977
NDUFB9	NDUFB7	998	GOT2	UQCRQ	459				CFL2	PFN2	540
NDUFB9	NDUFB7	998	GOT2	UQCRQ	459				CFL2	PFN2	540
COX5B	NDUFB7	900	COX6B	UQCRQ	957				LMOD2	PFN2	521
COX5B	NDUFB7	900	COX6B	UQCRQ	957				LMOD2	PFN2	521
VDAC2	NDUFB7	526	NDUFA3	UQCRQ	938				HNRNPF	PPIL1	907
VDAC2	NDUFB7	526	NDUFA3	UQCRQ	938				HNRNPF	PPIL1	907
NDUFB5	NDUFB7	998	NDUFS5	UQCRQ	993				PPIL3	PPIL1	923
NDUFB5	NDUFB7	998	NDUFS5	UQCRQ	993				PPIL3	PPIL1	923
NDUFV1	NDUFB7	999	LOC100524873	UQCRQ	999				NDUFA9	CS	437
NDUFV1	NDUFB7	999	LOC100524873	UQCRQ	999				NDUFA9	CS	437
MYH7	MYOT	542	NDUFB9	UQCRQ	989				GOT2	CS	908
MYH7	MYOT	542	NDUFB9	UQCRQ	989				GOT2	CS	908
MYOZ2	MYOT	647	COX5B	UQCRQ	916				HADH	CS	664
MYOZ2	MYOT	647	COX5B	UQCRQ	916				HADH	CS	664
ACTN2	MYOT	502	PRDX3	UQCRQ	433				GOT1	CS	865
ACTN2	MYOT	502	PRDX3	UQCRQ	433				GOT1	CS	865
NDUFA6	NDUFA2	916	NDUFB5	UQCRQ	980				NDUFV1	CS	408
NDUFA6	NDUFA2	916	NDUFB5	UQCRQ	980				NDUFV1	CS	408
NDUFA6	NDUFA2	982	NDUFV1	UQCRQ	954				VDAC1	CS	431
NDUFA6	NDUFA2	982	NDUFV1	UQCRQ	954				VDAC1	CS	431
NDUFA9	NDUFA2	997	NDUFB7	UQCRQ	982				ACTN2	DES	930
NDUFA9	NDUFA2	997	NDUFB7	UQCRQ	982				ACTN2	DES	930
NDUFA12	NDUFA2	998	NDUFA9	VDAC1	572				TCAP	DES	926
NDUFA12	NDUFA2	998	NDUFA9	VDAC1	572				TCAP	DES	926
NDUFA3	NDUFA2	995	VDAC2	VDAC1	808				NDUFA6	CYC1	638
NDUFA3	NDUFA2	995	VDAC2	VDAC1	808				NDUFA6	CYC1	638
NDUFS5	NDUFA2	999	PRDX3	VDAC1	530				NDUFA6	CYC1	638
NDUFS5	NDUFA2	999	PRDX3	VDAC1	530				NDUFA6	CYC1	638
LOC100524873	NDUFA2	966	NDUFB7	VDAC1	507				NDUFA9	CYC1	935
LOC100524873	NDUFA2	966	NDUFB7	VDAC1	507				NDUFA9	CYC1	935
NDUFB9	NDUFA2	999	NDUFA6	NDUFA2	916				NDUFA12	CYC1	899
NDUFB9	NDUFA2	999	NDUFA6	NDUFA2	916				NDUFA12	CYC1	899
TUFM	NDUFA2	409	NDUFA6	NDUFA2	982				NDUFA3	CYC1	603
TUFM	NDUFA2	409	NDUFA6	NDUFA2	982				NDUFA3	CYC1	603
COX5B	NDUFA2	715	NDUFA9	NDUFA2	997				NDUFS5	CYC1	663
COX5B	NDUFA2	715	NDUFA9	NDUFA2	997				NDUFS5	CYC1	663
CISD2	NDUFA2	456	NDUFA12	NDUFA2	998				LOC100524873	CYC1	994
CISD2	NDUFA2	456	NDUFA12	NDUFA2	998				LOC100524873	CYC1	994
NDUFB5	NDUFA2	999	NDUFA3	NDUFA2	995				TUFM	CYC1	776
NDUFB5	NDUFA2	999	NDUFA3	NDUFA2	995				TUFM	CYC1	776
TIMM8A	NDUFA2	646	NDUFS5	NDUFA2	999				VDAC2	CYC1	438
TIMM8A	NDUFA2	646	NDUFS5	NDUFA2	999				VDAC2	CYC1	438
NDUFV1	NDUFA2	997	LOC100524873	NDUFA2	966				NDUFV1	CYC1	958
NDUFV1	NDUFA2	997	LOC100524873	NDUFA2	966				NDUFV1	CYC1	958
NDUFB7	NDUFA2	997	NDUFB9	NDUFA2	999				NDUFB7	CYC1	927
NDUFB7	NDUFA2	997	NDUFB9	NDUFA2	999				NDUFB7	CYC1	927
MYOT	CRYAB	517	TUFM	NDUFA2	409				UQCRQ	CYC1	993
MYOT	CRYAB	517	TUFM	NDUFA2	409				UQCRQ	CYC1	993
TUFM	NLRX1	693	COX5B	NDUFA2	715				SLC25A4	CYC1	501
TUFM	NLRX1	693	COX5B	NDUFA2	715				SLC25A4	CYC1	501
ACO2	SLC25A4	447	NDUFB5	NDUFA2	999				NDUFS6	CYC1	817
ACO2	SLC25A4	447	NDUFB5	NDUFA2	999				NDUFS6	CYC1	817
VDAC2	SLC25A4	915	NDUFV1	NDUFA2	997				ND2	CYC1	622
VDAC2	SLC25A4	915	NDUFV1	NDUFA2	997				ND2	CYC1	622
ACADM	ACADL	917	NDUFB7	NDUFA2	997				COX2	CYC1	763
ACADM	ACADL	917	NDUFB7	NDUFA2	997				COX2	CYC1	763
HADHA	ACADL	961	UQCRQ	NDUFA2	977				CS	CYC1	432
HADHA	ACADL	961	UQCRQ	NDUFA2	977				CS	CYC1	432
HADH	ACADL	626	TUFM	NLRX1	693				NDUFA6	LOC100522678	628
HADH	ACADL	626	TUFM	NLRX1	693				NDUFA6	LOC100522678	628
AUH	ACADL	542	ACO2	SLC25A4	447				NDUFA6	LOC100522678	922
AUH	ACADL	542	ACO2	SLC25A4	447				NDUFA6	LOC100522678	922
ACO2	CHCHD3	402	VDAC2	SLC25A4	915				NDUFA9	LOC100522678	997
ACO2	CHCHD3	402	VDAC2	SLC25A4	915				NDUFA9	LOC100522678	997
NDUFA9	CHCHD3	442	VDAC1	SLC25A4	875				NDUFA12	LOC100522678	987
NDUFA9	CHCHD3	442	VDAC1	SLC25A4	875				NDUFA12	LOC100522678	987
TUFM	CHCHD3	461	ACADM	ACADL	917				GOT2	LOC100522678	425
TUFM	CHCHD3	461	ACADM	ACADL	917				GOT2	LOC100522678	425
VDAC2	CHCHD3	445	HADHA	ACADL	961				NDUFA3	LOC100522678	868
VDAC2	CHCHD3	445	HADHA	ACADL	961				NDUFA3	LOC100522678	868
NDUFB5	CHCHD3	438	HADH	ACADL	626				NDUFS5	LOC100522678	976
NDUFB5	CHCHD3	438	HADH	ACADL	626				NDUFS5	LOC100522678	976
NDUFB7	CHCHD3	454	AUH	ACADL	542				LOC100524873	LOC100522678	999
NDUFB7	CHCHD3	454	AUH	ACADL	542				LOC100524873	LOC100522678	999
CFL2	LMOD2	523	ECHS1	ACADL	941				TUFM	LOC100522678	876
CFL2	LMOD2	523	ECHS1	ACADL	941				TUFM	LOC100522678	876
MYOZ2	LMOD2	836	SLC25A20	ACADL	453				VDAC2	LOC100522678	715
MYOZ2	LMOD2	836	SLC25A20	ACADL	453				VDAC2	LOC100522678	715
ACTN2	LMOD2	453	NDUFA6	NDUFA10	918				GOT1	LOC100522678	468
ACTN2	LMOD2	453	NDUFA6	NDUFA10	918				GOT1	LOC100522678	468
TNNC1	LMOD2	607	NDUFA6	NDUFA10	983				NDUFV1	LOC100522678	993
TNNC1	LMOD2	607	NDUFA6	NDUFA10	983				NDUFV1	LOC100522678	993
GOT2	CAV1	418	ACO2	NDUFA10	872				NDUFB7	LOC100522678	837
GOT2	CAV1	418	ACO2	NDUFA10	872				NDUFB7	LOC100522678	837
ACO2	CYCS	527	NDUFA9	NDUFA10	999				UQCRQ	LOC100522678	999
ACO2	CYCS	527	NDUFA9	NDUFA10	999				UQCRQ	LOC100522678	999
COX6B	CYCS	734	NDUFA12	NDUFA10	993				VDAC1	LOC100522678	714
COX6B	CYCS	734	NDUFA12	NDUFA10	993				VDAC1	LOC100522678	714
LOC100524873	CYCS	803	COX6B	NDUFA10	620				SLC25A4	LOC100522678	679
LOC100524873	CYCS	803	COX6B	NDUFA10	620				SLC25A4	LOC100522678	679
TXN	CYCS	549	NDUFA3	NDUFA10	992				CHCHD3	LOC100522678	439
TXN	CYCS	549	NDUFA3	NDUFA10	992				CHCHD3	LOC100522678	439
ENDOG	CYCS	764	NDUFS5	NDUFA10	996				NDUFS6	LOC100522678	966
ENDOG	CYCS	764	NDUFS5	NDUFA10	996				NDUFS6	LOC100522678	966
COX5B	CYCS	828	LOC100524873	NDUFA10	946				ND2	LOC100522678	892
COX5B	CYCS	828	LOC100524873	NDUFA10	946				ND2	LOC100522678	892
VDAC2	CYCS	566	NDUFB9	NDUFA10	998				COX2	LOC100522678	905
VDAC2	CYCS	566	NDUFB9	NDUFA10	998				COX2	LOC100522678	905
CFL2	PPIA	411	TUFM	NDUFA10	401				CS	LOC100522678	563
CFL2	PPIA	411	TUFM	NDUFA10	401				CS	LOC100522678	563
TXN	PPIA	561	COX5B	NDUFA10	577				CYC1	LOC100522678	997
TXN	PPIA	561	COX5B	NDUFA10	577				CYC1	LOC100522678	997
GPI	OXCT1	509	PRDX3	NDUFA10	546				CAV1	EHD2	602
GPI	OXCT1	509	PRDX3	NDUFA10	546				CAV1	EHD2	602
COX6B	OXCT1	426	ECHS1	NDUFA10	463				TCAP	EHD2	449
COX6B	OXCT1	426	ECHS1	NDUFA10	463				TCAP	EHD2	449
ACADM	OXCT1	524	NDUFB5	NDUFA10	999				NDUFA6	ATP5ME	753
ACADM	OXCT1	524	NDUFB5	NDUFA10	999				NDUFA6	ATP5ME	753
HADH	OXCT1	934	NDUFV1	NDUFA10	999				NDUFA6	ATP5ME	753
HADH	OXCT1	934	NDUFV1	NDUFA10	999				NDUFA6	ATP5ME	753
NDUFV1	OXCT1	721	NDUFB7	NDUFA10	995				NDUFA9	ATP5ME	416
NDUFV1	OXCT1	721	NDUFB7	NDUFA10	995				NDUFA9	ATP5ME	416
LOC100524873	MRPS7	405	UQCRQ	NDUFA10	940				NDUFA12	ATP5ME	812
LOC100524873	MRPS7	405	UQCRQ	NDUFA10	940				NDUFA12	ATP5ME	812
TUFM	MRPS7	918	NDUFA2	NDUFA10	998				NDUFA3	ATP5ME	711
TUFM	MRPS7	918	NDUFA2	NDUFA10	998				NDUFA3	ATP5ME	711
EIF3A	MRPS7	665	SLC25A4	NDUFA10	530				NDUFS5	ATP5ME	861
EIF3A	MRPS7	665	SLC25A4	NDUFA10	530				NDUFS5	ATP5ME	861
MRPL3	MRPS7	996	ACO2	CHCHD3	402				LOC100524873	ATP5ME	899
MRPL3	MRPS7	996	ACO2	CHCHD3	402				LOC100524873	ATP5ME	899
MYH7	TCAP	965	NDUFA9	CHCHD3	442				DMAC2L	ATP5ME	961
MYH7	TCAP	965	NDUFA9	CHCHD3	442				DMAC2L	ATP5ME	961
MYOZ2	TCAP	836	TUFM	CHCHD3	461				PTGES2	ATP5ME	605
MYOZ2	TCAP	836	TUFM	CHCHD3	461				PTGES2	ATP5ME	605
ACTN2	TCAP	958	VDAC2	CHCHD3	445				ATP6V1H	ATP5ME	611
ACTN2	TCAP	958	VDAC2	CHCHD3	445				ATP6V1H	ATP5ME	611
TNNC1	TCAP	924	NDUFB5	CHCHD3	438				NDUFV1	ATP5ME	707
TNNC1	TCAP	924	NDUFB5	CHCHD3	438				NDUFV1	ATP5ME	707
MYOT	TCAP	848	NDUFB7	CHCHD3	454				NDUFB7	ATP5ME	916
MYOT	TCAP	848	NDUFB7	CHCHD3	454				NDUFB7	ATP5ME	916
ATP6V1H	KPNB1	542	ACO2	CYCS	527				UQCRQ	ATP5ME	928
ATP6V1H	KPNB1	542	ACO2	CYCS	527				UQCRQ	ATP5ME	928
VCL	KPNB1	902	COX6B	CYCS	734				NDUFS6	ATP5ME	889
VCL	KPNB1	902	COX6B	CYCS	734				NDUFS6	ATP5ME	889
CFL2	NME2	555	LOC100524873	CYCS	803				CYC1	ATP5ME	570
CFL2	NME2	555	LOC100524873	CYCS	803				CYC1	ATP5ME	570
NDUFA6	ND2	776	ENDOG	CYCS	764				LOC100522678	ATP5ME	504
NDUFA6	ND2	776	ENDOG	CYCS	764				LOC100522678	ATP5ME	504
NDUFA6	ND2	953	COX5B	CYCS	828				CAV1	CAVIN2	574
NDUFA6	ND2	953	COX5B	CYCS	828				CAV1	CAVIN2	574
NDUFA9	ND2	993	VDAC2	CYCS	566				MYOT	MYBPH	577
NDUFA9	ND2	993	VDAC2	CYCS	566				MYOT	MYBPH	577
NDUFA12	ND2	993	UQCRQ	CYCS	840				PDLIM3	MYBPH	503
NDUFA12	ND2	993	UQCRQ	CYCS	840				PDLIM3	MYBPH	503
NDUFA3	ND2	992	VDAC1	CYCS	584				CACNG1	PPP2R1A	600
NDUFA3	ND2	992	VDAC1	CYCS	584				CACNG1	PPP2R1A	600
NDUFS5	ND2	993	NDUFA10	CYCS	458				ACTN2	FGG	901
NDUFS5	ND2	993	NDUFA10	CYCS	458				ACTN2	FGG	901
LOC100524873	ND2	873	COX6B	OXCT1	426				GOT2	ACO1	433
LOC100524873	ND2	873	COX6B	OXCT1	426				GOT2	ACO1	433
NDUFB9	ND2	994	ACADM	OXCT1	524				PGM2	ACO1	619
NDUFB9	ND2	994	ACADM	OXCT1	524				PGM2	ACO1	619
NDUFB5	ND2	992	HADH	OXCT1	934				CS	ACO1	955
NDUFB5	ND2	992	HADH	OXCT1	934				CS	ACO1	955
NDUFV1	ND2	997	NDUFV1	OXCT1	721				TUFM	GFM1	965
NDUFV1	ND2	997	NDUFV1	OXCT1	721				TUFM	GFM1	965
NDUFB7	ND2	982	NDUFA6	NDUFS6	952				PUS1	GFM1	718
NDUFB7	ND2	982	NDUFA6	NDUFS6	952				PUS1	GFM1	718
NDUFA2	ND2	991	NDUFA6	NDUFS6	990				MRPS7	GFM1	989
NDUFA2	ND2	991	NDUFA6	NDUFS6	990				MRPS7	GFM1	989
NDUFA9	COX2	609	NDUFA9	NDUFS6	997				LOC100522678	GFM1	545
NDUFA9	COX2	609	NDUFA9	NDUFS6	997				LOC100522678	GFM1	545
COX6B	COX2	905	NDUFA12	NDUFS6	999				DNAJB5	STIP1	711
COX6B	COX2	905	NDUFA12	NDUFS6	999				DNAJB5	STIP1	711
COX5B	COX2	923	COX6B	NDUFS6	601				DPYSL2	STIP1	540
COX5B	COX2	923	COX6B	NDUFS6	601				DPYSL2	STIP1	540
VDAC2	COX2	438	NDUFA3	NDUFS6	995				SKIC8	RPL9	463
VDAC2	COX2	438	NDUFA3	NDUFS6	995				SKIC8	RPL9	463
NDUFV1	COX2	532	NDUFS5	NDUFS6	999				ACADM	RPL9	606
NDUFV1	COX2	532	NDUFS5	NDUFS6	999				ACADM	RPL9	606
NDUFB7	COX2	689	LOC100524873	NDUFS6	989				TUFM	RPL9	918
NDUFB7	COX2	689	LOC100524873	NDUFS6	989				TUFM	RPL9	918
CYCS	COX2	821	NDUFB9	NDUFS6	999				DOHH	RPL9	497
CYCS	COX2	821	NDUFB9	NDUFS6	999				DOHH	RPL9	497
ND2	COX2	977	COX5B	NDUFS6	735				SLC25A4	RPL9	454
ND2	COX2	977	COX5B	NDUFS6	735				SLC25A4	RPL9	454
CFL2	PFN2	540	PRDX3	NDUFS6	471				NDUFS6	RPL9	400
CFL2	PFN2	540	PRDX3	NDUFS6	471				NDUFS6	RPL9	400
LMOD2	PFN2	521	NDUFB5	NDUFS6	999				MRPS7	RPL9	973
LMOD2	PFN2	521	NDUFB5	NDUFS6	999				MRPS7	RPL9	973
NDUFA6	COX5A	799	NDUFV1	NDUFS6	999				KPNB1	RPL9	461
NDUFA6	COX5A	799	NDUFV1	NDUFS6	999				KPNB1	RPL9	461
NDUFA6	COX5A	958	NDUFB7	NDUFS6	999				GFM1	RPL9	756
NDUFA6	COX5A	958	NDUFB7	NDUFS6	999				GFM1	RPL9	756
ACO2	COX5A	440	UQCRQ	NDUFS6	990				GOT2	TKT	423
ACO2	COX5A	440	UQCRQ	NDUFS6	990				GOT2	TKT	423
NDUFA9	COX5A	975	NDUFA2	NDUFS6	999				PGM2	TKT	929
NDUFA9	COX5A	975	NDUFA2	NDUFS6	999				PGM2	TKT	929
NDUFA12	COX5A	969	NDUFA10	NDUFS6	997				ACO1	TKT	493
NDUFA12	COX5A	969	NDUFA10	NDUFS6	997				ACO1	TKT	493
COX6B	COX5A	972	CYCS	NDUFS6	425				ACTN2	MYL9	409
COX6B	COX5A	972	CYCS	NDUFS6	425				ACTN2	MYL9	409
NDUFA3	COX5A	836	LOC100524873	MRPS7	405				NDUFA6	UQCR10	775
NDUFA3	COX5A	836	LOC100524873	MRPS7	405				NDUFA6	UQCR10	775
NDUFS5	COX5A	934	TUFM	MRPS7	918				NDUFA6	UQCR10	953
NDUFS5	COX5A	934	TUFM	MRPS7	918				NDUFA6	UQCR10	953
LOC100524873	COX5A	988	EIF3A	MRPS7	665				NDUFA9	UQCR10	990
LOC100524873	COX5A	988	EIF3A	MRPS7	665				NDUFA9	UQCR10	990
NDUFB9	COX5A	969	CFL2	NME2	555				NDUFA12	UQCR10	978
NDUFB9	COX5A	969	CFL2	NME2	555				NDUFA12	UQCR10	978
COX5B	COX5A	978	NDUFA6	ND1	761				NDUFA3	UQCR10	919
COX5B	COX5A	978	NDUFA6	ND1	761				NDUFA3	UQCR10	919
NDUFB5	COX5A	976	NDUFA6	ND1	950				NDUFS5	UQCR10	968
NDUFB5	COX5A	976	NDUFA6	ND1	950				NDUFS5	UQCR10	968
TIMM8A	COX5A	458	NDUFA9	ND1	934				LOC100524873	UQCR10	999
TIMM8A	COX5A	458	NDUFA9	ND1	934				LOC100524873	UQCR10	999
NDUFV1	COX5A	872	NDUFA12	ND1	947				NDUFV1	UQCR10	950
NDUFV1	COX5A	872	NDUFA12	ND1	947				NDUFV1	UQCR10	950
NDUFB7	COX5A	946	NDUFA3	ND1	915				NDUFB7	UQCR10	933
NDUFB7	COX5A	946	NDUFA3	ND1	915				NDUFB7	UQCR10	933
NDUFA2	COX5A	855	NDUFS5	ND1	970				UQCRQ	UQCR10	999
NDUFA2	COX5A	855	NDUFS5	ND1	970				UQCRQ	UQCR10	999
CYCS	COX5A	967	LOC100524873	ND1	878				NDUFS6	UQCR10	974
CYCS	COX5A	967	LOC100524873	ND1	878				NDUFS6	UQCR10	974
ND2	COX5A	830	NDUFB9	ND1	952				MRPS7	UQCR10	718
ND2	COX5A	830	NDUFB9	ND1	952				MRPS7	UQCR10	718
COX2	COX5A	930	NDUFB5	ND1	924				ND2	UQCR10	867
COX2	COX5A	930	NDUFB5	ND1	924				ND2	UQCR10	867
NDUFA12	COX7A1	458	NDUFV1	ND1	995				COX2	UQCR10	764
NDUFA12	COX7A1	458	NDUFV1	ND1	995				COX2	UQCR10	764
COX6B	COX7A1	895	NDUFB7	ND1	832				CYC1	UQCR10	994
COX6B	COX7A1	895	NDUFB7	ND1	832				CYC1	UQCR10	994
NDUFS5	COX7A1	691	UQCRQ	ND1	852				LOC100522678	UQCR10	999
NDUFS5	COX7A1	691	UQCRQ	ND1	852				LOC100522678	UQCR10	999
LOC100524873	COX7A1	697	NDUFA2	ND1	967				ATP5ME	UQCR10	892
LOC100524873	COX7A1	697	NDUFA2	ND1	967				ATP5ME	UQCR10	892
NDUFB9	COX7A1	474	NDUFA10	ND1	933
NDUFB9	COX7A1	474	NDUFA10	ND1	933
COX5B	COX7A1	829	CYCS	ND1	527
COX5B	COX7A1	829	CYCS	ND1	527
NDUFB7	COX7A1	826	NDUFS6	ND1	902
NDUFB7	COX7A1	826	NDUFS6	ND1	902
CYCS	COX7A1	822	NDUFA6	ND2	776
CYCS	COX7A1	822	NDUFA6	ND2	776
COX2	COX7A1	671	NDUFA6	ND2	953
COX2	COX7A1	671	NDUFA6	ND2	953
COX5A	COX7A1	932	NDUFA9	ND2	993
COX5A	COX7A1	932	NDUFA9	ND2	993
ACO2	CS	984	NDUFA12	ND2	993
ACO2	CS	984	NDUFA12	ND2	993
NDUFA9	CS	437	NDUFA3	ND2	992
NDUFA9	CS	437	NDUFA3	ND2	992
GOT2	CS	908	NDUFS5	ND2	993
GOT2	CS	908	NDUFS5	ND2	993
GPI	CS	578	LOC100524873	ND2	873
GPI	CS	578	LOC100524873	ND2	873
HADH	CS	664	NDUFB9	ND2	994
HADH	CS	664	NDUFB9	ND2	994
GOT1	CS	865	NDUFB5	ND2	992
GOT1	CS	865	NDUFB5	ND2	992
NDUFV1	CS	408	NDUFV1	ND2	997
NDUFV1	CS	408	NDUFV1	ND2	997
CYCS	CS	418	NDUFB7	ND2	982
CYCS	CS	418	NDUFB7	ND2	982
MYH7	DES	909	UQCRQ	ND2	839
MYH7	DES	909	UQCRQ	ND2	839
ACTN2	DES	930	NDUFA2	ND2	991
ACTN2	DES	930	NDUFA2	ND2	991
TNNC1	DES	908	NDUFA10	ND2	992
TNNC1	DES	908	NDUFA10	ND2	992
TCAP	DES	926	NDUFS6	ND2	988
TCAP	DES	926	NDUFS6	ND2	988
NDUFA6	CYC1	638	ND1	ND2	999
NDUFA6	CYC1	638	ND1	ND2	999
NDUFA6	CYC1	638	NDUFA9	COX2	609
NDUFA6	CYC1	638	NDUFA9	COX2	609
ACO2	CYC1	727	COX6B	COX2	905
ACO2	CYC1	727	COX6B	COX2	905
NDUFA9	CYC1	935	COX5B	COX2	923
NDUFA9	CYC1	935	COX5B	COX2	923
NDUFA12	CYC1	899	VDAC2	COX2	438
NDUFA12	CYC1	899	VDAC2	COX2	438
COX6B	CYC1	910	NDUFV1	COX2	532
COX6B	CYC1	910	NDUFV1	COX2	532
NDUFA3	CYC1	603	NDUFB7	COX2	689
NDUFA3	CYC1	603	NDUFB7	COX2	689
NDUFS5	CYC1	663	UQCRQ	COX2	822
NDUFS5	CYC1	663	UQCRQ	COX2	822
LOC100524873	CYC1	994	VDAC1	COX2	484
LOC100524873	CYC1	994	VDAC1	COX2	484
NDUFB9	CYC1	893	CYCS	COX2	821
NDUFB9	CYC1	893	CYCS	COX2	821
TUFM	CYC1	776	ND1	COX2	975
TUFM	CYC1	776	ND1	COX2	975
COX5B	CYC1	895	ND2	COX2	977
COX5B	CYC1	895	ND2	COX2	977
VDAC2	CYC1	438	TUFM	RPL26	780
VDAC2	CYC1	438	TUFM	RPL26	780
NDUFB5	CYC1	812	MRPS7	RPL26	848
NDUFB5	CYC1	812	MRPS7	RPL26	848
NDUFV1	CYC1	958	NDUFA6	COX5A	799
NDUFV1	CYC1	958	NDUFA6	COX5A	799
NDUFB7	CYC1	927	NDUFA6	COX5A	958
NDUFB7	CYC1	927	NDUFA6	COX5A	958
NDUFA2	CYC1	539	ACO2	COX5A	440
NDUFA2	CYC1	539	ACO2	COX5A	440
SLC25A4	CYC1	501	NDUFA9	COX5A	975
SLC25A4	CYC1	501	NDUFA9	COX5A	975
CYCS	CYC1	915	NDUFA12	COX5A	969
CYCS	CYC1	915	NDUFA12	COX5A	969
ND2	CYC1	622	COX6B	COX5A	972
ND2	CYC1	622	COX6B	COX5A	972
COX2	CYC1	763	NDUFA3	COX5A	836
COX2	CYC1	763	NDUFA3	COX5A	836
COX5A	CYC1	974	NDUFS5	COX5A	934
COX5A	CYC1	974	NDUFS5	COX5A	934
COX7A1	CYC1	810	LOC100524873	COX5A	988
COX7A1	CYC1	810	LOC100524873	COX5A	988
CS	CYC1	432	NDUFB9	COX5A	969
CS	CYC1	432	NDUFB9	COX5A	969
NDUFA6	LOC100522678	628	COX5B	COX5A	978
NDUFA6	LOC100522678	628	COX5B	COX5A	978
NDUFA6	LOC100522678	922	NDUFB5	COX5A	976
NDUFA6	LOC100522678	922	NDUFB5	COX5A	976
ACO2	LOC100522678	875	NDUFV1	COX5A	872
ACO2	LOC100522678	875	NDUFV1	COX5A	872
NDUFA9	LOC100522678	997	NDUFB7	COX5A	946
NDUFA9	LOC100522678	997	NDUFB7	COX5A	946
NDUFA12	LOC100522678	987	UQCRQ	COX5A	996
NDUFA12	LOC100522678	987	UQCRQ	COX5A	996
GOT2	LOC100522678	425	NDUFA2	COX5A	855
GOT2	LOC100522678	425	NDUFA2	COX5A	855
COX6B	LOC100522678	954	NDUFA10	COX5A	969
COX6B	LOC100522678	954	NDUFA10	COX5A	969
NDUFA3	LOC100522678	868	CYCS	COX5A	967
NDUFA3	LOC100522678	868	CYCS	COX5A	967
NDUFS5	LOC100522678	976	NDUFS6	COX5A	972
NDUFS5	LOC100522678	976	NDUFS6	COX5A	972
LOC100524873	LOC100522678	999	ND1	COX5A	839
LOC100524873	LOC100522678	999	ND1	COX5A	839
NDUFB9	LOC100522678	982	ND2	COX5A	830
NDUFB9	LOC100522678	982	ND2	COX5A	830
TUFM	LOC100522678	876	COX2	COX5A	930
TUFM	LOC100522678	876	COX2	COX5A	930
COX5B	LOC100522678	952	NDUFA12	COX7A1	458
COX5B	LOC100522678	952	NDUFA12	COX7A1	458
VDAC2	LOC100522678	715	COX6B	COX7A1	895
VDAC2	LOC100522678	715	COX6B	COX7A1	895
GOT1	LOC100522678	468	NDUFS5	COX7A1	691
GOT1	LOC100522678	468	NDUFS5	COX7A1	691
PRDX3	LOC100522678	585	LOC100524873	COX7A1	697
PRDX3	LOC100522678	585	LOC100524873	COX7A1	697
MRPL3	LOC100522678	580	NDUFB9	COX7A1	474
MRPL3	LOC100522678	580	NDUFB9	COX7A1	474
NDUFB5	LOC100522678	982	COX5B	COX7A1	829
NDUFB5	LOC100522678	982	COX5B	COX7A1	829
NDUFV1	LOC100522678	993	NDUFB7	COX7A1	826
NDUFV1	LOC100522678	993	NDUFB7	COX7A1	826
NDUFB7	LOC100522678	837	UQCRQ	COX7A1	927
NDUFB7	LOC100522678	837	UQCRQ	COX7A1	927
NDUFA2	LOC100522678	904	CYCS	COX7A1	822
NDUFA2	LOC100522678	904	CYCS	COX7A1	822
SLC25A4	LOC100522678	679	NDUFS6	COX7A1	420
SLC25A4	LOC100522678	679	NDUFS6	COX7A1	420
CHCHD3	LOC100522678	439	COX2	COX7A1	671
CHCHD3	LOC100522678	439	COX2	COX7A1	671
CYCS	LOC100522678	937	COX5A	COX7A1	932
CYCS	LOC100522678	937	COX5A	COX7A1	932
ND2	LOC100522678	892	ACO2	CS	984
ND2	LOC100522678	892	ACO2	CS	984
COX2	LOC100522678	905	NDUFA9	CS	437
COX2	LOC100522678	905	NDUFA9	CS	437
COX5A	LOC100522678	996	GOT2	CS	908
COX5A	LOC100522678	996	GOT2	CS	908
COX7A1	LOC100522678	893	HADH	CS	664
COX7A1	LOC100522678	893	HADH	CS	664
CS	LOC100522678	563	GOT1	CS	865
CS	LOC100522678	563	GOT1	CS	865
CYC1	LOC100522678	997	NDUFV1	CS	408
CYC1	LOC100522678	997	NDUFV1	CS	408
NDUFA6	ATP5ME	753	VDAC1	CS	431
NDUFA6	ATP5ME	753	VDAC1	CS	431
NDUFA6	ATP5ME	753	CYCS	CS	418
NDUFA6	ATP5ME	753	CYCS	CS	418
NDUFA9	ATP5ME	416	NDUFA6	CYC1	638
NDUFA9	ATP5ME	416	NDUFA6	CYC1	638
NDUFA12	ATP5ME	812	NDUFA6	CYC1	638
NDUFA12	ATP5ME	812	NDUFA6	CYC1	638
COX6B	ATP5ME	770	ACO2	CYC1	727
COX6B	ATP5ME	770	ACO2	CYC1	727
NDUFA3	ATP5ME	711	NDUFA9	CYC1	935
NDUFA3	ATP5ME	711	NDUFA9	CYC1	935
NDUFS5	ATP5ME	861	NDUFA12	CYC1	899
NDUFS5	ATP5ME	861	NDUFA12	CYC1	899
LOC100524873	ATP5ME	899	COX6B	CYC1	910
LOC100524873	ATP5ME	899	COX6B	CYC1	910
DMAC2L	ATP5ME	961	NDUFA3	CYC1	603
DMAC2L	ATP5ME	961	NDUFA3	CYC1	603
PTGES2	ATP5ME	605	NDUFS5	CYC1	663
PTGES2	ATP5ME	605	NDUFS5	CYC1	663
NDUFB9	ATP5ME	878	LOC100524873	CYC1	994
NDUFB9	ATP5ME	878	LOC100524873	CYC1	994
ATP6V1H	ATP5ME	611	NDUFB9	CYC1	893
ATP6V1H	ATP5ME	611	NDUFB9	CYC1	893
COX5B	ATP5ME	749	TUFM	CYC1	776
COX5B	ATP5ME	749	TUFM	CYC1	776
NDUFB5	ATP5ME	831	COX5B	CYC1	895
NDUFB5	ATP5ME	831	COX5B	CYC1	895
NDUFV1	ATP5ME	707	VDAC2	CYC1	438
NDUFV1	ATP5ME	707	VDAC2	CYC1	438
NDUFB7	ATP5ME	916	NDUFB5	CYC1	812
NDUFB7	ATP5ME	916	NDUFB5	CYC1	812
NDUFA2	ATP5ME	536	NDUFV1	CYC1	958
NDUFA2	ATP5ME	536	NDUFV1	CYC1	958
COX5A	ATP5ME	845	NDUFB7	CYC1	927
COX5A	ATP5ME	845	NDUFB7	CYC1	927
COX7A1	ATP5ME	553	UQCRQ	CYC1	993
COX7A1	ATP5ME	553	UQCRQ	CYC1	993
CYC1	ATP5ME	570	NDUFA2	CYC1	539
CYC1	ATP5ME	570	NDUFA2	CYC1	539
LOC100522678	ATP5ME	504	SLC25A4	CYC1	501
LOC100522678	ATP5ME	504	SLC25A4	CYC1	501
CAV1	CAVIN2	574	NDUFA10	CYC1	913
CAV1	CAVIN2	574	NDUFA10	CYC1	913
SNX5	ANXA7	589	CYCS	CYC1	915
SNX5	ANXA7	589	CYCS	CYC1	915
SRI	ANXA7	701	NDUFS6	CYC1	817
SRI	ANXA7	701	NDUFS6	CYC1	817
NDUFA6	NDUFS7	940	ND1	CYC1	621
NDUFA6	NDUFS7	940	ND1	CYC1	621
NDUFA6	NDUFS7	940	ND2	CYC1	622
NDUFA6	NDUFS7	940	ND2	CYC1	622
ACO2	NDUFS7	416	COX2	CYC1	763
ACO2	NDUFS7	416	COX2	CYC1	763
NDUFA9	NDUFS7	999	COX5A	CYC1	974
NDUFA9	NDUFS7	999	COX5A	CYC1	974
NDUFA12	NDUFS7	996	COX7A1	CYC1	810
NDUFA12	NDUFS7	996	COX7A1	CYC1	810
COX6B	NDUFS7	526	CS	CYC1	432
COX6B	NDUFS7	526	CS	CYC1	432
NDUFA3	NDUFS7	989	CAVIN3	EHD2	585
NDUFA3	NDUFS7	989	CAVIN3	EHD2	585
NDUFS5	NDUFS7	997	NDUFA6	ATP5ME	753
NDUFS5	NDUFS7	997	NDUFA6	ATP5ME	753
LOC100524873	NDUFS7	836	NDUFA6	ATP5ME	753
LOC100524873	NDUFS7	836	NDUFA6	ATP5ME	753
NDUFB9	NDUFS7	997	NDUFA9	ATP5ME	416
NDUFB9	NDUFS7	997	NDUFA9	ATP5ME	416
TUFM	NDUFS7	528	NDUFA12	ATP5ME	812
TUFM	NDUFS7	528	NDUFA12	ATP5ME	812
COX5B	NDUFS7	779	COX6B	ATP5ME	770
COX5B	NDUFS7	779	COX6B	ATP5ME	770
PRDX3	NDUFS7	724	NDUFA3	ATP5ME	711
PRDX3	NDUFS7	724	NDUFA3	ATP5ME	711
NDUFB5	NDUFS7	998	NDUFS5	ATP5ME	861
NDUFB5	NDUFS7	998	NDUFS5	ATP5ME	861
TIMM8A	NDUFS7	407	LOC100524873	ATP5ME	899
TIMM8A	NDUFS7	407	LOC100524873	ATP5ME	899
NDUFV1	NDUFS7	999	DMAC2L	ATP5ME	961
NDUFV1	NDUFS7	999	DMAC2L	ATP5ME	961
NDUFB7	NDUFS7	998	PTGES2	ATP5ME	605
NDUFB7	NDUFS7	998	PTGES2	ATP5ME	605
NDUFA2	NDUFS7	995	NDUFB9	ATP5ME	878
NDUFA2	NDUFS7	995	NDUFB9	ATP5ME	878
CYCS	NDUFS7	417	ATP6V1H	ATP5ME	611
CYCS	NDUFS7	417	ATP6V1H	ATP5ME	611
ND2	NDUFS7	994	COX5B	ATP5ME	749
ND2	NDUFS7	994	COX5B	ATP5ME	749
COX2	NDUFS7	449	NDUFB5	ATP5ME	831
COX2	NDUFS7	449	NDUFB5	ATP5ME	831
COX5A	NDUFS7	879	HSD17B10	ATP5ME	513
COX5A	NDUFS7	879	HSD17B10	ATP5ME	513
COX7A1	NDUFS7	525	NDUFV1	ATP5ME	707
COX7A1	NDUFS7	525	NDUFV1	ATP5ME	707
CS	NDUFS7	417	NDUFB7	ATP5ME	916
CS	NDUFS7	417	NDUFB7	ATP5ME	916
CYC1	NDUFS7	951	UQCRQ	ATP5ME	928
CYC1	NDUFS7	951	UQCRQ	ATP5ME	928
LOC100522678	NDUFS7	968	NDUFA2	ATP5ME	536
LOC100522678	NDUFS7	968	NDUFA2	ATP5ME	536
ATP5ME	NDUFS7	872	NDUFA10	ATP5ME	556
ATP5ME	NDUFS7	872	NDUFA10	ATP5ME	556
MYOT	MYBPH	577	NDUFS6	ATP5ME	889
MYOT	MYBPH	577	NDUFS6	ATP5ME	889
TUFM	GFM1	965	COX5A	ATP5ME	845
TUFM	GFM1	965	COX5A	ATP5ME	845
MRPL3	GFM1	984	COX7A1	ATP5ME	553
MRPL3	GFM1	984	COX7A1	ATP5ME	553
MRPS7	GFM1	989	CYC1	ATP5ME	570
MRPS7	GFM1	989	CYC1	ATP5ME	570
LOC100522678	GFM1	545	NDUFA6	NDUFA11	946
LOC100522678	GFM1	545	NDUFA6	NDUFA11	946
NDUFS7	GFM1	420	NDUFA6	NDUFA11	988
NDUFS7	GFM1	420	NDUFA6	NDUFA11	988
PREB	TRAPPC3	438	NDUFA9	NDUFA11	999
PREB	TRAPPC3	438	NDUFA9	NDUFA11	999
ACTN2	PDLIM1	447	NDUFA12	NDUFA11	998
ACTN2	PDLIM1	447	NDUFA12	NDUFA11	998
VCL	PDLIM1	514	COX6B	NDUFA11	573
VCL	PDLIM1	514	COX6B	NDUFA11	573
TXN	SELENOW	654	NDUFA3	NDUFA11	998
TXN	SELENOW	654	NDUFA3	NDUFA11	998
MOGS	ALG3	491	NDUFS5	NDUFA11	999
MOGS	ALG3	491	NDUFS5	NDUFA11	999
NDUFA6	UQCR10	775	LOC100524873	NDUFA11	973
NDUFA6	UQCR10	775	LOC100524873	NDUFA11	973
NDUFA6	UQCR10	953	NDUFB9	NDUFA11	999
NDUFA6	UQCR10	953	NDUFB9	NDUFA11	999
NDUFA9	UQCR10	990	TUFM	NDUFA11	749
NDUFA9	UQCR10	990	TUFM	NDUFA11	749
NDUFA12	UQCR10	978	COX5B	NDUFA11	931
NDUFA12	UQCR10	978	COX5B	NDUFA11	931
COX6B	UQCR10	852	GHITM	NDUFA11	608
COX6B	UQCR10	852	GHITM	NDUFA11	608
NDUFA3	UQCR10	919	NDUFB5	NDUFA11	999
NDUFA3	UQCR10	919	NDUFB5	NDUFA11	999
NDUFS5	UQCR10	968	NDUFV1	NDUFA11	999
NDUFS5	UQCR10	968	NDUFV1	NDUFA11	999
LOC100524873	UQCR10	999	NDUFB7	NDUFA11	999
LOC100524873	UQCR10	999	NDUFB7	NDUFA11	999
NDUFB9	UQCR10	977	UQCRQ	NDUFA11	998
NDUFB9	UQCR10	977	UQCRQ	NDUFA11	998
COX5B	UQCR10	918	NDUFA2	NDUFA11	999
COX5B	UQCR10	918	NDUFA2	NDUFA11	999
NDUFB5	UQCR10	912	SLC25A4	NDUFA11	430
NDUFB5	UQCR10	912	SLC25A4	NDUFA11	430
NDUFV1	UQCR10	950	NDUFA10	NDUFA11	999
NDUFV1	UQCR10	950	NDUFA10	NDUFA11	999
NDUFB7	UQCR10	933	NDUFS6	NDUFA11	999
NDUFB7	UQCR10	933	NDUFS6	NDUFA11	999
NDUFA2	UQCR10	908	ND1	NDUFA11	949
NDUFA2	UQCR10	908	ND1	NDUFA11	949
CYCS	UQCR10	817	ND2	NDUFA11	992
CYCS	UQCR10	817	ND2	NDUFA11	992
MRPS7	UQCR10	718	COX5A	NDUFA11	966
MRPS7	UQCR10	718	COX5A	NDUFA11	966
ND2	UQCR10	867	COX7A1	NDUFA11	527
ND2	UQCR10	867	COX7A1	NDUFA11	527
COX2	UQCR10	764	CYC1	NDUFA11	807
COX2	UQCR10	764	CYC1	NDUFA11	807
COX5A	UQCR10	994	ATP5ME	NDUFA11	880
COX5A	UQCR10	994	ATP5ME	NDUFA11	880
COX7A1	UQCR10	845	NDUFA6	NDUFS7	940
COX7A1	UQCR10	845	NDUFA6	NDUFS7	940
CYC1	UQCR10	994	NDUFA6	NDUFS7	940
CYC1	UQCR10	994	NDUFA6	NDUFS7	940
LOC100522678	UQCR10	999	ACO2	NDUFS7	416
LOC100522678	UQCR10	999	ACO2	NDUFS7	416
ATP5ME	UQCR10	892	NDUFA9	NDUFS7	999
ATP5ME	UQCR10	892	NDUFA9	NDUFS7	999
NDUFS7	UQCR10	956	NDUFA12	NDUFS7	996
NDUFS7	UQCR10	956	NDUFA12	NDUFS7	996
CHCHD3	MTX2	896	COX6B	NDUFS7	526
CHCHD3	MTX2	896	COX6B	NDUFS7	526
CARD19	MTX2	660	NDUFA3	NDUFS7	989
CARD19	MTX2	660	NDUFA3	NDUFS7	989
ALDH2	MAOB	731	NDUFS5	NDUFS7	997
ALDH2	MAOB	731	NDUFS5	NDUFS7	997
			LOC100524873	NDUFS7	836
			LOC100524873	NDUFS7	836
			NDUFB9	NDUFS7	997
			NDUFB9	NDUFS7	997
			TUFM	NDUFS7	528
			TUFM	NDUFS7	528
			COX5B	NDUFS7	779
			COX5B	NDUFS7	779
			PRDX3	NDUFS7	724
			PRDX3	NDUFS7	724
			NDUFB5	NDUFS7	998
			NDUFB5	NDUFS7	998
			NDUFV1	NDUFS7	999
			NDUFV1	NDUFS7	999
			NDUFB7	NDUFS7	998
			NDUFB7	NDUFS7	998
			UQCRQ	NDUFS7	968
			UQCRQ	NDUFS7	968
			NDUFA2	NDUFS7	995
			NDUFA2	NDUFS7	995
			NDUFA10	NDUFS7	997
			NDUFA10	NDUFS7	997
			CYCS	NDUFS7	417
			CYCS	NDUFS7	417
			NDUFS6	NDUFS7	998
			NDUFS6	NDUFS7	998
			ND1	NDUFS7	977
			ND1	NDUFS7	977
			ND2	NDUFS7	994
			ND2	NDUFS7	994
			COX2	NDUFS7	449
			COX2	NDUFS7	449
			COX5A	NDUFS7	879
			COX5A	NDUFS7	879
			COX7A1	NDUFS7	525
			COX7A1	NDUFS7	525
			CS	NDUFS7	417
			CS	NDUFS7	417
			CYC1	NDUFS7	951
			CYC1	NDUFS7	951
			ATP5ME	NDUFS7	872
			ATP5ME	NDUFS7	872
			NDUFA11	NDUFS7	998
			NDUFA11	NDUFS7	998
			NDUFA6	UQCC1	503
			NDUFA6	UQCC1	503
			NDUFA6	UQCC1	503
			NDUFA6	UQCC1	503
			NDUFA9	UQCC1	476
			NDUFA9	UQCC1	476
			LOC100524873	UQCC1	499
			LOC100524873	UQCC1	499
			NDUFB5	UQCC1	440
			NDUFB5	UQCC1	440
			UQCRQ	UQCC1	468
			UQCRQ	UQCC1	468
			ATP5ME	UQCC1	579
			ATP5ME	UQCC1	579
			TUFM	GFM1	965
			TUFM	GFM1	965
			MRPS7	GFM1	989
			MRPS7	GFM1	989
			RPL26	GFM1	581
			RPL26	GFM1	581
			NDUFS7	GFM1	420
			NDUFS7	GFM1	420
			MYOZ2	CSRP1	407
			MYOZ2	CSRP1	407
			ECHS1	TRAPPC3	402
			ECHS1	TRAPPC3	402
			COPB2	TRAPPC3	456
			COPB2	TRAPPC3	456
			MYH7	MYL9	578
			MYH7	MYL9	578
			CDC42	MYL9	515
			CDC42	MYL9	515
			CSRP1	MYL9	678
			CSRP1	MYL9	678
			NDUFA6	UQCR10	775
			NDUFA6	UQCR10	775
			NDUFA6	UQCR10	953
			NDUFA6	UQCR10	953
			NDUFA9	UQCR10	990
			NDUFA9	UQCR10	990
			NDUFA12	UQCR10	978
			NDUFA12	UQCR10	978
			COX6B	UQCR10	852
			COX6B	UQCR10	852
			NDUFA3	UQCR10	919
			NDUFA3	UQCR10	919
			NDUFS5	UQCR10	968
			NDUFS5	UQCR10	968
			LOC100524873	UQCR10	999
			LOC100524873	UQCR10	999
			NDUFB9	UQCR10	977
			NDUFB9	UQCR10	977
			COX5B	UQCR10	918
			COX5B	UQCR10	918
			NDUFB5	UQCR10	912
			NDUFB5	UQCR10	912
			NDUFV1	UQCR10	950
			NDUFV1	UQCR10	950
			NDUFB7	UQCR10	933
			NDUFB7	UQCR10	933
			UQCRQ	UQCR10	999
			UQCRQ	UQCR10	999
			NDUFA2	UQCR10	908
			NDUFA2	UQCR10	908
			NDUFA10	UQCR10	842
			NDUFA10	UQCR10	842
			CYCS	UQCR10	817
			CYCS	UQCR10	817
			NDUFS6	UQCR10	974
			NDUFS6	UQCR10	974
			MRPS7	UQCR10	718
			MRPS7	UQCR10	718
			ND1	UQCR10	838
			ND1	UQCR10	838
			ND2	UQCR10	867
			ND2	UQCR10	867
			COX2	UQCR10	764
			COX2	UQCR10	764
			COX5A	UQCR10	994
			COX5A	UQCR10	994
			COX7A1	UQCR10	845
			COX7A1	UQCR10	845
			CYC1	UQCR10	994
			CYC1	UQCR10	994
			ATP5ME	UQCR10	892
			ATP5ME	UQCR10	892
			NDUFA11	UQCR10	966
			NDUFA11	UQCR10	966
			NDUFS7	UQCR10	956
			NDUFS7	UQCR10	956
			UQCC1	UQCR10	743
			UQCC1	UQCR10	743
			MRPS7	ISG15	549
			MRPS7	ISG15	549
			RPL26	ISG15	514
			RPL26	ISG15	514
			USP2	ISG15	453
			USP2	ISG15	453
			FGG	F13A1	941
			FGG	F13A1	941
